# Supplementary material for: Machine Learning-Based Classification of Lignocellulosic Biomass from Pyrolysis-Molecular Beam Mass Spectrometry Data
Source: Int J Mol Sci. 2021 Apr 15;22(8):4107. doi: 10.3390/ijms22084107 (PMC8071563; doi:10.3390/ijms22084107)
Supplement: Supplementary file 1 [file ijms-22-04107-s001.zip]

Archive with 21 entries (20 files):
- SupplementaryFiles/
- SupplementaryFiles/SIFile10_Features_primarymix_RUV.xlsx
- __MACOSX/SupplementaryFiles/._SIFile10_Features_primarymix_RUV.xlsx
- SupplementaryFiles/SIFile8_Features_corr_RUV.xlsx
- __MACOSX/SupplementaryFiles/._SIFile8_Features_corr_RUV.xlsx
- SupplementaryFiles/SIFile5_Features_corr.xlsx
- __MACOSX/SupplementaryFiles/._SIFile5_Features_corr.xlsx
- SupplementaryFiles/SIFile3_PCARUVFigure.pdf
- __MACOSX/SupplementaryFiles/._SIFile3_PCARUVFigure.pdf
- SupplementaryFiles/SIFile6_Features_pcorr.xlsx
- __MACOSX/SupplementaryFiles/._SIFile6_Features_pcorr.xlsx
- SupplementaryFiles/SIFile1_DescStats.xlsx
- __MACOSX/SupplementaryFiles/._SIFile1_DescStats.xlsx
- SupplementaryFiles/SIFile9_Features_pcorr_RUV.xlsx
- __MACOSX/SupplementaryFiles/._SIFile9_Features_pcorr_RUV.xlsx
- SupplementaryFiles/SIFile4_Features_all.xlsx
- __MACOSX/SupplementaryFiles/._SIFile4_Features_all.xlsx
- SupplementaryFiles/SIFile7_Features_all_RUV.xlsx
- __MACOSX/SupplementaryFiles/._SIFile7_Features_all_RUV.xlsx
- SupplementaryFiles/SIFile2_PearsonCC.xlsx
- __MACOSX/SupplementaryFiles/._SIFile2_PearsonCC.xlsx
