# Supplementary material for: Machine Learning-Based Classification of Lignocellulosic Biomass from Pyrolysis-Molecular Beam Mass Spectrometry Data
Source: Int J Mol Sci. 2021 Apr 15;22(8):4107. doi: 10.3390/ijms22084107 (PMC8071563; doi:10.3390/ijms22084107)
Supplement: Supplementary file 1 [file ijms-22-04107-s001.zip › SupplementaryFiles/SIFile10_Features_primarymix_RUV.xlsx]

## Sheet: Sheet1
RF Classifier Feature	RF Accuracy	DT Feature	DT Accuracy	kNN Feature	kNN Accuracy	GNB Feature	GNB Accuracy	XGB Feature	XGB Accuracy	MLP Feature	MLP Accuracy
mz_167	0.683616	mz_167	0.683616	mz_167	0.774011	mz_167	0.779661	mz_168	0.706215	mz_167	0.757062
mz_210	0.677966	mz_210	0.677966	mz_194	0.734463	mz_194	0.751412	mz_210	0.694915	mz_194	0.728814
mz_168	0.672316	mz_168	0.672316	mz_168	0.723164	mz_168	0.745763	mz_167	0.694915	mz_180	0.672316
mz_180	0.638418	mz_180	0.638418	mz_210	0.717514	mz_208	0.723164	mz_154	0.672316	mz_137	0.638418
mz_194	0.621469	mz_194	0.621469	mz_154	0.711864	mz_181	0.700565	mz_180	0.672316	mz_154	0.632768
mz_154	0.60452	mz_154	0.60452	mz_208	0.706215	mz_154	0.694915	mz_194	0.655367	mz_60	0.463277
mz_208	0.59887	mz_181	0.59887	mz_180	0.689266	mz_180	0.677966	mz_208	0.649718	mz_120	0.463277
mz_181	0.59887	mz_208	0.59887	mz_181	0.672316	mz_103	0.655367	mz_181	0.627119	mz_91	0.350282
mz_137	0.553672	mz_124	0.553672	mz_137	0.666667	mz_182	0.649718	mz_137	0.610169	mz_114	0.242938
mz_124	0.553672	mz_137	0.553672	mz_196	0.649718	mz_210	0.649718	mz_182	0.59322	mz_159	0.237288
mz_182	0.548023	mz_182	0.548023	mz_182	0.621469	mz_196	0.638418	mz_103	0.576271	mz_161	0.237288
mz_126	0.519774	mz_126	0.519774	mz_139	0.615819	mz_137	0.632768	mz_93	0.564972	mz_162	0.237288
mz_152	0.519774	mz_103	0.519774	mz_140	0.615819	mz_140	0.621469	mz_139	0.564972	mz_54	0.237288
mz_103	0.519774	mz_152	0.519774	mz_103	0.615819	mz_139	0.615819	mz_152	0.559322	mz_163	0.237288
mz_85	0.508475	mz_85	0.508475	mz_124	0.59322	mz_126	0.581921	mz_124	0.548023	mz_164	0.237288
mz_93	0.502825	mz_93	0.502825	mz_126	0.587571	mz_93	0.564972	mz_196	0.531073	mz_166	0.237288
mz_138	0.497175	mz_123	0.497175	mz_152	0.576271	mz_109	0.559322	mz_140	0.519774	mz_168	0.237288
mz_123	0.497175	mz_138	0.497175	mz_123	0.570621	mz_70	0.559322	mz_126	0.519774	mz_174	0.237288
mz_178	0.491525	mz_178	0.491525	mz_164	0.559322	mz_138	0.553672	mz_109	0.514124	mz_165	0.237288
mz_196	0.485876	mz_196	0.485876	mz_138	0.553672	mz_159	0.553672	mz_123	0.502825	mz_153	0.237288
mz_164	0.485876	mz_164	0.485876	mz_272	0.548023	mz_123	0.548023	mz_159	0.502825	mz_176	0.237288
mz_60	0.485876	mz_60	0.485876	mz_165	0.542373	mz_81	0.542373	mz_138	0.497175	mz_152	0.237288
mz_140	0.474576	mz_159	0.480226	mz_109	0.542373	mz_164	0.542373	mz_178	0.497175	mz_151	0.237288
mz_159	0.468927	mz_140	0.468927	mz_119	0.536723	mz_119	0.536723	mz_165	0.491525	mz_150	0.237288
mz_139	0.463277	mz_139	0.463277	mz_91	0.531073	mz_57	0.531073	mz_164	0.485876	mz_149	0.237288
mz_57	0.457627	mz_57	0.457627	mz_93	0.531073	mz_149	0.525424	mz_57	0.480226	mz_148	0.237288
mz_151	0.451977	mz_151	0.451977	mz_178	0.525424	mz_165	0.525424	mz_174	0.480226	mz_147	0.237288
mz_109	0.446328	mz_109	0.446328	mz_73	0.525424	mz_190	0.519774	mz_70	0.474576	mz_146	0.237288
mz_150	0.440678	mz_150	0.440678	mz_70	0.525424	mz_111	0.519774	mz_85	0.468927	mz_145	0.237288
mz_114	0.435028	mz_197	0.435028	mz_174	0.525424	mz_174	0.519774	mz_60	0.468927	mz_144	0.237288
mz_69	0.435028	mz_114	0.435028	mz_159	0.525424	mz_150	0.519774	mz_272	0.463277	mz_140	0.237288
mz_129	0.435028	mz_69	0.435028	mz_81	0.514124	mz_136	0.519774	mz_195	0.457627	mz_139	0.237288
mz_91	0.435028	mz_91	0.435028	mz_60	0.508475	mz_296	0.519774	mz_150	0.457627	mz_138	0.237288
mz_197	0.429379	mz_195	0.429379	mz_57	0.508475	mz_73	0.514124	mz_91	0.457627	mz_175	0.237288
mz_195	0.429379	mz_73	0.429379	mz_129	0.502825	mz_102	0.514124	mz_114	0.457627	mz_179	0.237288
mz_73	0.429379	mz_120	0.423729	mz_74	0.497175	mz_178	0.508475	mz_73	0.457627	mz_177	0.237288
mz_120	0.423729	mz_174	0.423729	mz_102	0.497175	mz_69	0.508475	mz_146	0.457627	mz_178	0.237288
mz_174	0.423729	mz_129	0.423729	mz_151	0.497175	mz_74	0.502825	mz_131	0.451977	mz_332	0.237288
mz_302	0.423729	mz_302	0.423729	mz_177	0.485876	mz_125	0.497175	mz_151	0.451977	mz_302	0.237288
mz_147	0.418079	mz_107	0.418079	mz_163	0.480226	mz_128	0.497175	mz_197	0.451977	mz_296	0.237288
mz_65	0.418079	mz_65	0.418079	mz_92	0.480226	mz_72	0.497175	mz_129	0.451977	mz_272	0.237288
mz_107	0.418079	mz_200	0.418079	mz_214	0.474576	mz_120	0.497175	mz_97	0.446328	mz_219	0.237288
mz_111	0.412429	mz_147	0.418079	mz_197	0.474576	mz_144	0.491525	mz_302	0.446328	mz_214	0.237288
mz_177	0.412429	mz_204	0.412429	mz_175	0.474576	mz_272	0.491525	mz_177	0.440678	mz_213	0.237288
mz_204	0.412429	mz_81	0.412429	mz_150	0.474576	mz_200	0.491525	mz_111	0.440678	mz_212	0.237288
mz_200	0.412429	mz_111	0.412429	mz_332	0.468927	mz_214	0.491525	mz_200	0.440678	mz_211	0.237288
mz_81	0.412429	mz_177	0.412429	mz_146	0.468927	mz_91	0.491525	mz_81	0.435028	mz_210	0.237288
mz_92	0.412429	mz_92	0.412429	mz_190	0.468927	mz_124	0.485876	mz_107	0.435028	mz_209	0.237288
mz_131	0.40678	mz_165	0.40678	mz_200	0.468927	mz_188	0.485876	mz_147	0.435028	mz_208	0.237288
mz_165	0.40678	mz_131	0.40678	mz_97	0.468927	mz_153	0.485876	mz_69	0.435028	mz_205	0.237288
mz_72	0.40678	mz_72	0.40678	mz_149	0.468927	mz_71	0.485876	mz_120	0.435028	mz_204	0.237288
mz_94	0.40678	mz_94	0.40678	mz_302	0.463277	mz_145	0.485876	mz_92	0.429379	mz_203	0.237288
mz_97	0.40113	mz_146	0.40113	mz_66	0.463277	mz_92	0.480226	mz_332	0.423729	mz_200	0.237288
mz_102	0.40113	mz_97	0.40113	mz_114	0.463277	mz_179	0.480226	mz_65	0.423729	mz_197	0.237288
mz_55	0.39548	mz_184	0.39548	mz_296	0.457627	mz_135	0.474576	mz_72	0.423729	mz_196	0.237288
mz_70	0.39548	mz_136	0.39548	mz_120	0.457627	mz_131	0.474576	mz_119	0.423729	mz_195	0.237288
mz_272	0.39548	mz_272	0.39548	mz_65	0.457627	mz_151	0.474576	mz_136	0.418079	mz_192	0.237288
mz_136	0.39548	mz_102	0.39548	mz_153	0.451977	mz_67	0.474576	mz_55	0.418079	mz_190	0.237288
mz_146	0.389831	mz_70	0.39548	mz_184	0.451977	mz_177	0.468927	mz_102	0.412429	mz_189	0.237288
mz_58	0.389831	mz_55	0.39548	mz_111	0.446328	mz_146	0.468927	mz_190	0.412429	mz_188	0.237288
mz_190	0.384181	mz_296	0.389831	mz_107	0.446328	mz_129	0.468927	mz_163	0.40678	mz_184	0.237288
mz_67	0.384181	mz_190	0.389831	mz_166	0.446328	mz_85	0.463277	mz_74	0.40678	mz_182	0.237288
mz_188	0.384181	mz_58	0.389831	mz_85	0.446328	mz_332	0.463277	mz_153	0.40678	mz_181	0.237288
mz_135	0.384181	mz_188	0.384181	mz_69	0.446328	mz_97	0.463277	mz_145	0.40678	mz_135	0.237288
mz_184	0.384181	mz_67	0.384181	mz_145	0.440678	mz_98	0.457627	mz_67	0.40678	mz_136	0.237288
mz_119	0.384181	mz_135	0.384181	mz_136	0.440678	mz_65	0.451977	mz_66	0.40113	mz_131	0.237288
mz_296	0.378531	mz_119	0.384181	mz_67	0.440678	mz_133	0.451977	mz_149	0.40113	mz_134	0.237288
mz_179	0.378531	mz_213	0.378531	mz_58	0.435028	mz_60	0.451977	mz_175	0.40113	mz_97	0.237288
mz_128	0.372881	mz_125	0.372881	mz_179	0.435028	mz_197	0.446328	mz_125	0.40113	mz_95	0.237288
mz_125	0.372881	mz_128	0.372881	mz_131	0.435028	mz_114	0.440678	mz_144	0.39548	mz_94	0.237288
mz_74	0.367232	mz_74	0.367232	mz_98	0.429379	mz_152	0.440678	mz_58	0.39548	mz_93	0.237288
mz_213	0.367232	mz_179	0.367232	mz_188	0.429379	mz_195	0.440678	mz_204	0.39548	mz_92	0.237288
mz_163	0.361582	mz_153	0.361582	mz_125	0.429379	mz_203	0.440678	mz_94	0.39548	mz_86	0.237288
mz_176	0.361582	mz_163	0.361582	mz_189	0.423729	mz_189	0.440678	mz_128	0.39548	mz_85	0.237288
mz_153	0.361582	mz_149	0.361582	mz_144	0.423729	mz_66	0.440678	mz_214	0.389831	mz_84	0.237288
mz_149	0.361582	mz_56	0.355932	mz_204	0.423729	mz_166	0.440678	mz_296	0.389831	mz_83	0.237288
mz_56	0.355932	mz_133	0.350282	mz_133	0.423729	mz_213	0.440678	mz_188	0.389831	mz_81	0.237288
mz_332	0.355932	mz_332	0.350282	mz_195	0.418079	mz_55	0.435028	mz_184	0.389831	mz_80	0.237288
mz_66	0.350282	mz_211	0.344633	mz_71	0.412429	mz_56	0.435028	mz_135	0.384181	mz_79	0.237288
mz_133	0.344633	mz_66	0.344633	mz_128	0.412429	mz_58	0.429379	mz_166	0.378531	mz_78	0.237288
mz_211	0.344633	mz_145	0.344633	mz_147	0.412429	mz_68	0.429379	mz_54	0.378531	mz_77	0.237288
mz_145	0.344633	mz_175	0.344633	mz_95	0.40678	mz_192	0.429379	mz_56	0.378531	mz_74	0.237288
mz_166	0.344633	mz_166	0.344633	mz_135	0.40113	mz_54	0.429379	mz_133	0.372881	mz_73	0.237288
mz_175	0.338983	mz_176	0.344633	mz_121	0.40113	mz_96	0.429379	mz_100	0.372881	mz_72	0.237288
mz_148	0.333333	mz_148	0.338983	mz_94	0.40113	mz_184	0.423729	mz_148	0.372881	mz_71	0.237288
mz_100	0.327684	mz_100	0.333333	mz_72	0.40113	mz_107	0.423729	mz_179	0.372881	mz_70	0.237288
mz_98	0.327684	mz_98	0.327684	mz_148	0.39548	mz_204	0.423729	mz_68	0.355932	mz_69	0.237288
mz_71	0.322034	mz_71	0.322034	mz_68	0.39548	mz_95	0.423729	mz_211	0.355932	mz_68	0.237288
mz_101	0.322034	mz_101	0.322034	mz_56	0.39548	mz_77	0.418079	mz_130	0.350282	mz_67	0.237288
mz_214	0.322034	mz_214	0.322034	mz_99	0.39548	mz_99	0.418079	mz_134	0.350282	mz_66	0.237288
mz_113	0.322034	mz_113	0.316384	mz_213	0.389831	mz_94	0.412429	mz_176	0.350282	mz_65	0.237288
mz_161	0.316384	mz_121	0.316384	mz_130	0.389831	mz_175	0.412429	mz_95	0.350282	mz_64	0.237288
mz_144	0.316384	mz_161	0.316384	mz_54	0.384181	mz_117	0.40678	mz_213	0.350282	mz_58	0.237288
mz_95	0.316384	mz_95	0.316384	mz_100	0.384181	mz_302	0.40678	mz_113	0.350282	mz_57	0.237288
mz_96	0.310734	mz_144	0.316384	mz_77	0.378531	mz_130	0.40678	mz_121	0.350282	mz_56	0.237288
mz_110	0.310734	mz_96	0.310734	mz_83	0.372881	mz_108	0.40113	mz_71	0.350282	mz_96	0.237288
mz_54	0.305085	mz_110	0.310734	mz_108	0.367232	mz_100	0.40113	mz_77	0.344633	mz_98	0.237288
mz_77	0.305085	mz_205	0.305085	mz_134	0.361582	mz_148	0.40113	mz_108	0.344633	mz_133	0.237288
mz_121	0.305085	mz_54	0.305085	mz_203	0.361582	mz_163	0.39548	mz_110	0.333333	mz_99	0.237288
mz_78	0.305085	mz_77	0.305085	mz_116	0.355932	mz_110	0.39548	mz_99	0.327684	mz_55	0.237288
mz_134	0.305085	mz_78	0.305085	mz_96	0.355932	mz_78	0.389831	mz_98	0.327684	mz_130	0.237288
mz_99	0.299435	mz_99	0.299435	mz_161	0.350282	mz_161	0.384181	mz_101	0.327684	mz_129	0.237288
mz_189	0.299435	mz_189	0.299435	mz_205	0.350282	mz_211	0.384181	mz_192	0.327684	mz_128	0.237288
mz_108	0.299435	mz_108	0.299435	mz_418	0.350282	mz_121	0.378531	mz_189	0.322034	mz_126	0.237288
mz_130	0.293785	mz_134	0.293785	mz_117	0.350282	mz_64	0.378531	mz_83	0.322034	mz_125	0.237288
mz_205	0.293785	mz_130	0.293785	mz_113	0.344633	mz_113	0.372881	mz_418	0.316384	mz_124	0.237288
mz_79	0.293785	mz_79	0.288136	mz_176	0.344633	mz_219	0.367232	mz_205	0.310734	mz_123	0.237288
mz_84	0.282486	mz_84	0.282486	mz_110	0.338983	mz_116	0.361582	mz_162	0.310734	mz_122	0.237288
mz_203	0.276836	mz_203	0.282486	mz_78	0.338983	mz_176	0.361582	mz_78	0.305085	mz_121	0.237288
mz_83	0.276836	mz_219	0.276836	mz_212	0.338983	mz_147	0.355932	mz_203	0.305085	mz_119	0.237288
mz_418	0.276836	mz_106	0.276836	mz_64	0.327684	mz_162	0.355932	mz_84	0.299435	mz_117	0.237288
mz_116	0.276836	mz_83	0.276836	mz_162	0.327684	mz_212	0.355932	mz_161	0.293785	mz_116	0.237288
mz_219	0.271186	mz_116	0.271186	mz_192	0.327684	mz_101	0.355932	mz_96	0.293785	mz_115	0.237288
mz_105	0.265537	mz_212	0.265537	mz_101	0.322034	mz_205	0.350282	mz_212	0.288136	mz_113	0.237288
mz_212	0.265537	mz_105	0.265537	mz_80	0.316384	mz_105	0.350282	mz_79	0.288136	mz_112	0.237288
mz_106	0.265537	mz_162	0.259887	mz_211	0.310734	mz_83	0.338983	mz_219	0.282486	mz_111	0.237288
mz_86	0.259887	mz_86	0.259887	mz_105	0.310734	mz_115	0.333333	mz_105	0.276836	mz_110	0.237288
mz_192	0.259887	mz_192	0.259887	mz_79	0.310734	mz_418	0.333333	mz_116	0.276836	mz_109	0.237288
mz_162	0.259887	mz_418	0.259887	mz_209	0.310734	mz_122	0.327684	mz_117	0.276836	mz_108	0.237288
mz_80	0.242938	mz_80	0.248588	mz_55	0.305085	mz_79	0.322034	mz_64	0.276836	mz_107	0.237288
mz_117	0.242938	mz_117	0.242938	mz_219	0.293785	mz_134	0.316384	mz_86	0.276836	mz_106	0.237288
mz_115	0.242938	mz_68	0.242938	mz_115	0.288136	mz_80	0.310734	mz_80	0.265537	mz_105	0.237288
mz_68	0.237288	mz_115	0.242938	mz_112	0.288136	mz_86	0.299435	mz_106	0.265537	mz_103	0.237288
mz_64	0.225989	mz_209	0.237288	mz_84	0.276836	mz_209	0.282486	mz_209	0.248588	mz_102	0.237288
mz_209	0.214689	mz_112	0.20904	mz_122	0.254237	mz_112	0.265537	mz_122	0.248588	mz_101	0.237288
mz_112	0.214689	mz_64	0.20904	mz_106	0.242938	mz_84	0.248588	mz_112	0.242938	mz_100	0.237288
mz_122	0.19774	mz_122	0.19774	mz_86	0.214689	mz_106	0.242938	mz_115	0.225989	mz_418	0.237288
