# Supplementary material for: Machine Learning-Based Classification of Lignocellulosic Biomass from Pyrolysis-Molecular Beam Mass Spectrometry Data
Source: Int J Mol Sci. 2021 Apr 15;22(8):4107. doi: 10.3390/ijms22084107 (PMC8071563; doi:10.3390/ijms22084107)
Supplement: Supplementary file 1 [file ijms-22-04107-s001.zip › SupplementaryFiles/SIFile8_Features_corr_RUV.xlsx]

## Sheet: PrimaryType_corr
RF Feature	RF Accuracy	DT Feature	DT Accuracy	kNN Feature	kNN Accuracy	GNB Feature	GNB Accuracy	XGB Feature	XGB Accuracy	MLP Feature	MLP Accuracy
mz_154	0.970588	mz_154	0.970588	mz_154	0.969363	mz_154	0.980392	mz_154	0.970588	mz_154	0.97549
mz_139	0.824755	mz_139	0.823529	mz_139	0.877451	mz_139	0.854167	mz_139	0.876225	mz_57	0.738971
mz_332	0.79902	mz_332	0.790441	mz_418	0.849265	mz_332	0.833333	mz_418	0.843137	mz_120	0.723039
mz_135	0.734069	mz_135	0.734069	mz_332	0.813725	mz_165	0.795343	mz_332	0.821078	mz_81	0.675245
mz_302	0.727941	mz_302	0.729167	mz_135	0.765931	mz_135	0.791667	mz_140	0.756127	mz_73	0.670343
mz_57	0.714461	mz_57	0.714461	mz_165	0.752451	mz_93	0.767157	mz_135	0.75	mz_124	0.665441
mz_165	0.713235	mz_165	0.714461	mz_120	0.752451	mz_103	0.759804	mz_124	0.75	mz_91	0.660539
mz_124	0.704657	mz_124	0.704657	mz_140	0.745098	mz_57	0.754902	mz_120	0.747549	mz_85	0.644608
mz_418	0.702206	mz_418	0.702206	mz_124	0.745098	mz_120	0.751225	mz_165	0.746324	mz_60	0.643382
mz_140	0.697304	mz_120	0.699755	mz_57	0.735294	mz_192	0.745098	mz_103	0.727941	mz_95	0.595588
mz_120	0.694853	mz_140	0.698529	mz_103	0.72549	mz_58	0.743873	mz_92	0.723039	mz_107	0.594363
mz_92	0.67402	mz_92	0.677696	mz_302	0.724265	mz_140	0.737745	mz_58	0.718137	mz_69	0.593137
mz_58	0.670343	mz_58	0.670343	mz_58	0.723039	mz_92	0.72549	mz_93	0.718137	mz_70	0.574755
mz_93	0.669118	mz_93	0.669118	mz_296	0.719363	mz_85	0.723039	mz_302	0.716912	mz_97	0.561275
mz_192	0.664216	mz_103	0.667892	mz_92	0.715686	mz_119	0.718137	mz_296	0.71201	mz_123	0.542892
mz_103	0.661765	mz_296	0.659314	mz_192	0.714461	mz_109	0.716912	mz_57	0.710784	mz_96	0.488971
mz_149	0.656863	mz_149	0.655637	mz_149	0.703431	mz_108	0.716912	mz_119	0.705882	mz_109	0.487745
mz_123	0.653186	mz_192	0.655637	mz_93	0.697304	mz_302	0.714461	mz_149	0.705882	mz_162	0.470588
mz_296	0.651961	mz_123	0.654412	mz_119	0.685049	mz_149	0.704657	mz_123	0.703431	mz_161	0.470588
mz_107	0.634804	mz_107	0.634804	mz_153	0.677696	mz_123	0.703431	mz_192	0.703431	mz_163	0.470588
mz_73	0.616422	mz_73	0.616422	mz_123	0.676471	mz_296	0.698529	mz_153	0.688725	mz_159	0.470588
mz_177	0.613971	mz_119	0.61152	mz_108	0.67402	mz_200	0.691176	mz_108	0.682598	mz_165	0.470588
mz_119	0.610294	mz_177	0.609069	mz_107	0.671569	mz_81	0.688725	mz_200	0.676471	mz_147	0.470588
mz_85	0.605392	mz_85	0.605392	mz_73	0.658088	mz_188	0.685049	mz_107	0.676471	mz_153	0.470588
mz_153	0.604167	mz_153	0.604167	mz_200	0.653186	mz_126	0.685049	mz_85	0.671569	mz_149	0.470588
mz_111	0.598039	mz_111	0.598039	mz_95	0.651961	mz_107	0.685049	mz_73	0.667892	mz_148	0.470588
mz_108	0.595588	mz_108	0.595588	mz_136	0.650735	mz_95	0.683824	mz_95	0.665441	mz_174	0.470588
mz_65	0.595588	mz_65	0.595588	mz_109	0.644608	mz_111	0.680147	mz_67	0.661765	mz_146	0.470588
mz_205	0.590686	mz_200	0.590686	mz_114	0.644608	mz_136	0.680147	mz_126	0.653186	mz_145	0.470588
mz_200	0.588235	mz_136	0.589461	mz_85	0.63848	mz_174	0.678922	mz_136	0.651961	mz_144	0.470588
mz_190	0.58701	mz_190	0.588235	mz_188	0.637255	mz_73	0.670343	mz_111	0.650735	mz_140	0.470588
mz_109	0.584559	mz_95	0.584559	mz_205	0.634804	mz_67	0.665441	mz_159	0.645833	mz_139	0.470588
mz_136	0.584559	mz_109	0.582108	mz_126	0.634804	mz_124	0.665441	mz_174	0.644608	mz_136	0.470588
mz_95	0.584559	mz_114	0.579657	mz_177	0.629902	mz_153	0.661765	mz_109	0.643382	mz_135	0.470588
mz_219	0.580882	mz_174	0.579657	mz_67	0.628676	mz_190	0.660539	mz_110	0.639706	mz_134	0.470588
mz_114	0.579657	mz_205	0.578431	mz_110	0.626225	mz_418	0.654412	mz_197	0.63848	mz_166	0.470588
mz_144	0.574755	mz_197	0.57598	mz_81	0.620098	mz_159	0.648284	mz_177	0.637255	mz_54	0.470588
mz_110	0.573529	mz_110	0.574755	mz_190	0.617647	mz_214	0.647059	mz_205	0.633578	mz_175	0.470588
mz_197	0.572304	mz_219	0.574755	mz_94	0.616422	mz_110	0.647059	mz_114	0.632353	mz_176	0.470588
mz_174	0.571078	mz_126	0.572304	mz_111	0.615196	mz_125	0.643382	mz_179	0.632353	mz_332	0.470588
mz_126	0.568627	mz_144	0.571078	mz_159	0.613971	mz_205	0.643382	mz_81	0.631127	mz_302	0.470588
mz_81	0.563725	mz_188	0.564951	mz_174	0.612745	mz_70	0.640931	mz_204	0.629902	mz_296	0.470588
mz_188	0.563725	mz_81	0.563725	mz_65	0.609069	mz_197	0.636029	mz_65	0.626225	mz_219	0.470588
mz_94	0.561275	mz_94	0.5625	mz_197	0.605392	mz_213	0.633578	mz_188	0.625	mz_214	0.470588
mz_60	0.556373	mz_195	0.561275	mz_204	0.604167	mz_177	0.633578	mz_105	0.623775	mz_213	0.470588
mz_195	0.555147	mz_60	0.556373	mz_213	0.604167	mz_105	0.633578	mz_94	0.618873	mz_212	0.470588
mz_67	0.547794	mz_129	0.54902	mz_179	0.601716	mz_204	0.632353	mz_214	0.613971	mz_211	0.470588
mz_91	0.546569	mz_91	0.546569	mz_105	0.596814	mz_65	0.625	mz_190	0.61152	mz_209	0.470588
mz_179	0.542892	mz_67	0.545343	mz_91	0.595588	mz_54	0.623775	mz_195	0.610294	mz_205	0.470588
mz_214	0.541667	mz_213	0.544118	mz_214	0.593137	mz_114	0.623775	mz_161	0.609069	mz_204	0.470588
mz_129	0.540441	mz_214	0.544118	mz_125	0.593137	mz_179	0.623775	mz_91	0.606618	mz_203	0.470588
mz_213	0.53799	mz_179	0.541667	mz_54	0.593137	mz_91	0.622549	mz_213	0.605392	mz_200	0.470588
mz_159	0.535539	mz_159	0.53799	mz_219	0.591912	mz_129	0.618873	mz_129	0.601716	mz_197	0.470588
mz_204	0.531863	mz_204	0.534314	mz_195	0.589461	mz_161	0.618873	mz_125	0.601716	mz_195	0.470588
mz_70	0.531863	mz_70	0.533088	mz_129	0.583333	mz_134	0.615196	mz_219	0.599265	mz_192	0.470588
mz_131	0.528186	mz_131	0.529412	mz_60	0.582108	mz_166	0.610294	mz_144	0.593137	mz_190	0.470588
mz_105	0.526961	mz_105	0.526961	mz_145	0.580882	mz_184	0.606618	mz_54	0.593137	mz_189	0.470588
mz_125	0.523284	mz_117	0.520833	mz_131	0.580882	mz_117	0.605392	mz_131	0.590686	mz_188	0.470588
mz_161	0.522059	mz_125	0.520833	mz_161	0.578431	mz_72	0.604167	mz_134	0.588235	mz_184	0.470588
mz_69	0.517157	mz_161	0.520833	mz_117	0.578431	mz_176	0.601716	mz_70	0.585784	mz_131	0.470588
mz_54	0.515931	mz_130	0.520833	mz_72	0.577206	mz_144	0.599265	mz_166	0.580882	mz_179	0.470588
mz_117	0.515931	mz_69	0.517157	mz_144	0.57598	mz_211	0.599265	mz_69	0.57598	mz_177	0.470588
mz_134	0.508578	mz_211	0.514706	mz_70	0.568627	mz_146	0.598039	mz_184	0.57598	mz_133	0.470588
mz_211	0.508578	mz_184	0.514706	mz_134	0.567402	mz_60	0.598039	mz_60	0.571078	mz_122	0.470588
mz_72	0.503676	mz_54	0.514706	mz_211	0.561275	mz_145	0.596814	mz_72	0.571078	mz_130	0.470588
mz_66	0.501225	mz_134	0.507353	mz_69	0.552696	mz_74	0.595588	mz_145	0.569853	mz_77	0.470588
mz_184	0.498775	mz_64	0.504902	mz_166	0.552696	mz_195	0.588235	mz_117	0.568627	mz_94	0.470588
mz_145	0.496324	mz_66	0.5	mz_176	0.54902	mz_71	0.585784	mz_211	0.566176	mz_93	0.470588
mz_64	0.496324	mz_72	0.498775	mz_66	0.541667	mz_66	0.583333	mz_176	0.560049	mz_92	0.470588
mz_166	0.495098	mz_166	0.493873	mz_78	0.540441	mz_78	0.580882	mz_146	0.556373	mz_86	0.470588
mz_130	0.491422	mz_145	0.491422	mz_184	0.540441	mz_94	0.579657	mz_78	0.551471	mz_84	0.470588
mz_74	0.481618	mz_176	0.481618	mz_74	0.539216	mz_130	0.574755	mz_130	0.546569	mz_83	0.470588
mz_176	0.479167	mz_71	0.480392	mz_102	0.539216	mz_69	0.569853	mz_74	0.534314	mz_80	0.470588
mz_78	0.47549	mz_74	0.480392	mz_122	0.535539	mz_219	0.5625	mz_56	0.529412	mz_79	0.470588
mz_71	0.474265	mz_78	0.479167	mz_56	0.534314	mz_148	0.561275	mz_122	0.529412	mz_78	0.470588
mz_122	0.473039	mz_146	0.47549	mz_146	0.534314	mz_212	0.557598	mz_71	0.52451	mz_74	0.470588
mz_102	0.473039	mz_122	0.473039	mz_130	0.52451	mz_56	0.556373	mz_64	0.523284	mz_129	0.470588
mz_56	0.466912	mz_102	0.471814	mz_79	0.523284	mz_128	0.552696	mz_66	0.520833	mz_72	0.470588
mz_146	0.464461	mz_56	0.466912	mz_83	0.522059	mz_64	0.547794	mz_79	0.519608	mz_71	0.470588
mz_68	0.453431	mz_68	0.454657	mz_71	0.518382	mz_131	0.546569	mz_68	0.515931	mz_68	0.470588
mz_79	0.453431	mz_79	0.453431	mz_133	0.518382	mz_122	0.541667	mz_102	0.514706	mz_67	0.470588
mz_83	0.448529	mz_128	0.447304	mz_64	0.509804	mz_79	0.539216	mz_83	0.512255	mz_66	0.470588
mz_128	0.448529	mz_97	0.447304	mz_68	0.506127	mz_97	0.53799	mz_162	0.508578	mz_65	0.470588
mz_97	0.444853	mz_83	0.446078	mz_175	0.504902	mz_83	0.535539	mz_128	0.506127	mz_64	0.470588
mz_77	0.439951	mz_77	0.441176	mz_106	0.501225	mz_77	0.534314	mz_175	0.506127	mz_58	0.470588
mz_163	0.439951	mz_163	0.441176	mz_162	0.496324	mz_163	0.529412	mz_212	0.502451	mz_56	0.470588
mz_113	0.439951	mz_106	0.433824	mz_128	0.492647	mz_133	0.528186	mz_148	0.498775	mz_98	0.470588
mz_212	0.436275	mz_175	0.432598	mz_148	0.490196	mz_175	0.517157	mz_77	0.496324	mz_99	0.470588
mz_148	0.428922	mz_98	0.431373	mz_77	0.488971	mz_102	0.511029	mz_106	0.496324	mz_100	0.470588
mz_175	0.427696	mz_148	0.430147	mz_163	0.48652	mz_162	0.507353	mz_133	0.490196	mz_101	0.470588
mz_133	0.427696	mz_212	0.427696	mz_212	0.485294	mz_113	0.502451	mz_163	0.485294	mz_128	0.470588
mz_98	0.425245	mz_100	0.427696	mz_113	0.473039	mz_101	0.495098	mz_113	0.481618	mz_126	0.470588
mz_106	0.42402	mz_133	0.425245	mz_101	0.457108	mz_98	0.492647	mz_101	0.468137	mz_125	0.470588
mz_100	0.417892	mz_113	0.422794	mz_189	0.455882	mz_116	0.492647	mz_116	0.464461	mz_55	0.470588
mz_101	0.410539	mz_101	0.417892	mz_55	0.45098	mz_96	0.488971	mz_100	0.463235	mz_121	0.470588
mz_147	0.408088	mz_116	0.416667	mz_97	0.442402	mz_189	0.488971	mz_97	0.454657	mz_119	0.470588
mz_189	0.406863	mz_162	0.406863	mz_96	0.439951	mz_106	0.48652	mz_55	0.452206	mz_117	0.470588
mz_112	0.404412	mz_147	0.406863	mz_100	0.438725	mz_68	0.481618	mz_98	0.446078	mz_116	0.470588
mz_162	0.400735	mz_189	0.405637	mz_116	0.425245	mz_203	0.479167	mz_189	0.443627	mz_115	0.470588
mz_96	0.39951	mz_112	0.404412	mz_86	0.422794	mz_100	0.476716	mz_147	0.436275	mz_418	0.470588
mz_116	0.398284	mz_209	0.403186	mz_98	0.421569	mz_55	0.47549	mz_96	0.433824	mz_113	0.470588
mz_84	0.393382	mz_96	0.39951	mz_147	0.416667	mz_86	0.471814	mz_80	0.432598	mz_112	0.470588
mz_99	0.393382	mz_84	0.395833	mz_203	0.41299	mz_112	0.466912	mz_209	0.426471	mz_111	0.470588
mz_121	0.390931	mz_99	0.394608	mz_84	0.411765	mz_84	0.464461	mz_203	0.425245	mz_110	0.470588
mz_209	0.38848	mz_121	0.392157	mz_99	0.408088	mz_80	0.464461	mz_115	0.425245	mz_108	0.470588
mz_86	0.381127	mz_86	0.382353	mz_80	0.39951	mz_209	0.458333	mz_84	0.417892	mz_106	0.470588
mz_115	0.378676	mz_115	0.382353	mz_115	0.393382	mz_115	0.45098	mz_86	0.416667	mz_105	0.470588
mz_203	0.365196	mz_203	0.379902	mz_112	0.389706	mz_99	0.446078	mz_112	0.404412	mz_103	0.470588
mz_55	0.363971	mz_55	0.365196	mz_209	0.38848	mz_147	0.416667	mz_99	0.397059	mz_102	0.470588
mz_80	0.351716	mz_80	0.354167	mz_121	0.365196	mz_121	0.33701	mz_121	0.371324	mz_114	0.446078

## Sheet: SecondaryType_corr
RF Feature	RF Accuracy	DT Feature	DT Accuracy	kNN Feature	kNN Accuracy	GNB Feature	GNB Accuracy	XGB Feature	XGB Accuracy	MLP Feature	MLP Accuracy
mz_154	0.606618	mz_154	0.604167	mz_154	0.632353	mz_154	0.667892	mz_154	0.645833	mz_154	0.602941
mz_332	0.469363	mz_332	0.465686	mz_114	0.487745	mz_114	0.545343	mz_332	0.493873	mz_95	0.453431
mz_114	0.421569	mz_114	0.421569	mz_418	0.471814	mz_332	0.518382	mz_114	0.480392	mz_73	0.45098
mz_139	0.389706	mz_139	0.38848	mz_332	0.469363	mz_120	0.506127	mz_418	0.469363	mz_91	0.436275
mz_120	0.387255	mz_73	0.384804	mz_120	0.448529	mz_139	0.487745	mz_120	0.469363	mz_57	0.431373
mz_73	0.384804	mz_120	0.383578	mz_73	0.428922	mz_93	0.47549	mz_93	0.465686	mz_124	0.406863
mz_124	0.371324	mz_124	0.372549	mz_139	0.425245	mz_95	0.471814	mz_139	0.463235	mz_85	0.403186
mz_418	0.365196	mz_91	0.362745	mz_58	0.42402	mz_58	0.469363	mz_58	0.42402	mz_97	0.384804
mz_91	0.362745	mz_85	0.362745	mz_93	0.420343	mz_140	0.466912	mz_73	0.421569	mz_81	0.373775
mz_85	0.362745	mz_418	0.362745	mz_91	0.410539	mz_91	0.459559	mz_140	0.420343	mz_69	0.371324
mz_93	0.357843	mz_93	0.359069	mz_140	0.409314	mz_81	0.458333	mz_119	0.41299	mz_120	0.354167
mz_110	0.355392	mz_110	0.356618	mz_81	0.408088	mz_119	0.452206	mz_85	0.409314	mz_60	0.346814
mz_140	0.352941	mz_140	0.35049	mz_124	0.397059	mz_135	0.452206	mz_91	0.408088	mz_114	0.324755
mz_58	0.344363	mz_296	0.349265	mz_110	0.387255	mz_73	0.441176	mz_81	0.406863	mz_94	0.254902
mz_296	0.343137	mz_58	0.344363	mz_123	0.383578	mz_57	0.439951	mz_95	0.406863	mz_144	0.235294
mz_135	0.340686	mz_135	0.341912	mz_67	0.383578	mz_123	0.432598	mz_123	0.401961	mz_145	0.235294
mz_123	0.333333	mz_123	0.335784	mz_95	0.382353	mz_165	0.432598	mz_110	0.398284	mz_166	0.235294
mz_57	0.327206	mz_57	0.327206	mz_119	0.379902	mz_85	0.431373	mz_92	0.395833	mz_133	0.235294
mz_165	0.323529	mz_165	0.323529	mz_165	0.378676	mz_92	0.428922	mz_67	0.394608	mz_165	0.235294
mz_94	0.322304	mz_94	0.322304	mz_94	0.378676	mz_109	0.421569	mz_94	0.390931	mz_163	0.235294
mz_109	0.321078	mz_109	0.321078	mz_135	0.378676	mz_69	0.417892	mz_296	0.38848	mz_162	0.235294
mz_302	0.318627	mz_302	0.314951	mz_85	0.377451	mz_94	0.414216	mz_124	0.387255	mz_161	0.235294
mz_119	0.311275	mz_119	0.314951	mz_92	0.376225	mz_192	0.408088	mz_135	0.387255	mz_134	0.235294
mz_92	0.302696	mz_92	0.306373	mz_296	0.373775	mz_67	0.408088	mz_165	0.379902	mz_159	0.235294
mz_103	0.300245	mz_103	0.301471	mz_109	0.370098	mz_111	0.406863	mz_109	0.378676	mz_135	0.235294
mz_60	0.295343	mz_60	0.295343	mz_65	0.365196	mz_110	0.405637	mz_111	0.377451	mz_136	0.235294
mz_95	0.291667	mz_95	0.294118	mz_302	0.360294	mz_302	0.405637	mz_103	0.377451	mz_153	0.235294
mz_107	0.28799	mz_107	0.28799	mz_103	0.359069	mz_124	0.404412	mz_57	0.377451	mz_139	0.235294
mz_81	0.28799	mz_81	0.28799	mz_111	0.357843	mz_200	0.404412	mz_192	0.365196	mz_149	0.235294
mz_153	0.285539	mz_111	0.280637	mz_57	0.345588	mz_108	0.401961	mz_302	0.363971	mz_148	0.235294
mz_111	0.283088	mz_197	0.280637	mz_190	0.340686	mz_188	0.392157	mz_108	0.355392	mz_147	0.235294
mz_192	0.283088	mz_65	0.280637	mz_188	0.339461	mz_70	0.390931	mz_197	0.352941	mz_175	0.235294
mz_97	0.280637	mz_97	0.280637	mz_108	0.334559	mz_103	0.389706	mz_188	0.352941	mz_146	0.235294
mz_65	0.279412	mz_153	0.279412	mz_213	0.332108	mz_126	0.389706	mz_126	0.352941	mz_140	0.235294
mz_126	0.275735	mz_192	0.276961	mz_71	0.332108	mz_97	0.384804	mz_205	0.348039	mz_174	0.235294
mz_70	0.27451	mz_70	0.27451	mz_126	0.329657	mz_205	0.383578	mz_65	0.348039	mz_54	0.235294
mz_71	0.273284	mz_126	0.27451	mz_192	0.328431	mz_204	0.382353	mz_200	0.346814	mz_176	0.235294
mz_197	0.270833	mz_71	0.270833	mz_153	0.327206	mz_190	0.382353	mz_174	0.345588	mz_204	0.235294
mz_149	0.268382	mz_67	0.26348	mz_69	0.327206	mz_107	0.382353	mz_107	0.344363	mz_332	0.235294
mz_188	0.268382	mz_149	0.262255	mz_97	0.32598	mz_213	0.381127	mz_190	0.343137	mz_302	0.235294
mz_66	0.264706	mz_108	0.259804	mz_107	0.321078	mz_125	0.378676	mz_145	0.341912	mz_296	0.235294
mz_64	0.262255	mz_177	0.258578	mz_204	0.319853	mz_296	0.378676	mz_204	0.341912	mz_219	0.235294
mz_67	0.261029	mz_188	0.257353	mz_200	0.317402	mz_60	0.376225	mz_153	0.340686	mz_214	0.235294
mz_108	0.259804	mz_66	0.257353	mz_60	0.316176	mz_214	0.376225	mz_69	0.338235	mz_213	0.235294
mz_177	0.258578	mz_130	0.256127	mz_145	0.316176	mz_65	0.372549	mz_149	0.335784	mz_212	0.235294
mz_174	0.253676	mz_69	0.253676	mz_197	0.314951	mz_144	0.371324	mz_105	0.335784	mz_211	0.235294
mz_213	0.253676	mz_213	0.25	mz_149	0.314951	mz_197	0.371324	mz_166	0.333333	mz_209	0.235294
mz_69	0.253676	mz_174	0.248775	mz_205	0.313725	mz_153	0.371324	mz_125	0.329657	mz_205	0.235294
mz_131	0.246324	mz_64	0.246324	mz_66	0.313725	mz_145	0.366422	mz_213	0.328431	mz_203	0.235294
mz_204	0.246324	mz_204	0.246324	mz_166	0.311275	mz_79	0.366422	mz_144	0.328431	mz_177	0.235294
mz_117	0.245098	mz_131	0.245098	mz_74	0.308824	mz_74	0.362745	mz_70	0.327206	mz_200	0.235294
mz_166	0.242647	mz_190	0.242647	mz_70	0.307598	mz_105	0.360294	mz_60	0.322304	mz_197	0.235294
mz_96	0.241422	mz_117	0.241422	mz_177	0.306373	mz_55	0.356618	mz_55	0.318627	mz_195	0.235294
mz_130	0.240196	mz_214	0.241422	mz_214	0.305147	mz_159	0.355392	mz_179	0.317402	mz_192	0.235294
mz_190	0.240196	mz_96	0.238971	mz_105	0.302696	mz_117	0.355392	mz_214	0.314951	mz_190	0.235294
mz_184	0.238971	mz_184	0.237745	mz_55	0.295343	mz_166	0.354167	mz_177	0.314951	mz_189	0.235294
mz_214	0.237745	mz_205	0.23652	mz_125	0.295343	mz_161	0.354167	mz_71	0.314951	mz_188	0.235294
mz_136	0.23652	mz_166	0.235294	mz_117	0.284314	mz_177	0.354167	mz_134	0.308824	mz_184	0.235294
mz_144	0.235294	mz_79	0.234069	mz_179	0.284314	mz_174	0.354167	mz_97	0.308824	mz_130	0.235294
mz_79	0.234069	mz_136	0.234069	mz_79	0.284314	mz_149	0.351716	mz_161	0.307598	mz_179	0.235294
mz_205	0.234069	mz_134	0.232843	mz_134	0.283088	mz_134	0.346814	mz_219	0.306373	mz_131	0.235294
mz_200	0.232843	mz_200	0.231618	mz_136	0.283088	mz_56	0.345588	mz_74	0.305147	mz_122	0.235294
mz_145	0.231618	mz_101	0.231618	mz_144	0.281863	mz_66	0.345588	mz_79	0.303922	mz_129	0.235294
mz_212	0.231618	mz_77	0.230392	mz_96	0.280637	mz_176	0.345588	mz_66	0.301471	mz_128	0.235294
mz_101	0.231618	mz_145	0.229167	mz_174	0.279412	mz_129	0.343137	mz_78	0.296569	mz_96	0.235294
mz_134	0.231618	mz_161	0.227941	mz_54	0.279412	mz_136	0.341912	mz_159	0.294118	mz_93	0.235294
mz_77	0.229167	mz_144	0.22549	mz_102	0.279412	mz_179	0.340686	mz_117	0.294118	mz_92	0.235294
mz_161	0.226716	mz_128	0.224265	mz_68	0.278186	mz_101	0.335784	mz_136	0.292892	mz_86	0.235294
mz_128	0.226716	mz_74	0.223039	mz_129	0.27451	mz_128	0.334559	mz_129	0.292892	mz_84	0.235294
mz_125	0.226716	mz_105	0.221814	mz_161	0.27451	mz_102	0.334559	mz_56	0.292892	mz_83	0.235294
mz_129	0.221814	mz_125	0.221814	mz_78	0.273284	mz_219	0.333333	mz_101	0.291667	mz_80	0.235294
mz_105	0.220588	mz_129	0.221814	mz_219	0.272059	mz_78	0.332108	mz_113	0.291667	mz_79	0.235294
mz_55	0.220588	mz_212	0.221814	mz_101	0.272059	mz_71	0.332108	mz_128	0.291667	mz_78	0.235294
mz_74	0.220588	mz_55	0.219363	mz_64	0.270833	mz_131	0.32598	mz_68	0.291667	mz_77	0.235294
mz_122	0.219363	mz_68	0.216912	mz_128	0.270833	mz_86	0.321078	mz_176	0.28799	mz_74	0.235294
mz_68	0.216912	mz_219	0.216912	mz_121	0.269608	mz_68	0.318627	mz_102	0.286765	mz_72	0.235294
mz_78	0.215686	mz_78	0.215686	mz_56	0.267157	mz_72	0.317402	mz_54	0.285539	mz_71	0.235294
mz_219	0.210784	mz_122	0.214461	mz_176	0.267157	mz_212	0.314951	mz_64	0.284314	mz_70	0.235294
mz_112	0.209559	mz_176	0.21201	mz_212	0.258578	mz_146	0.313725	mz_212	0.280637	mz_68	0.235294
mz_176	0.208333	mz_112	0.210784	mz_184	0.257353	mz_115	0.313725	mz_195	0.275735	mz_67	0.235294
mz_56	0.205882	mz_159	0.209559	mz_159	0.254902	mz_175	0.310049	mz_131	0.27451	mz_66	0.235294
mz_211	0.205882	mz_56	0.207108	mz_83	0.252451	mz_64	0.306373	mz_122	0.272059	mz_65	0.235294
mz_159	0.204657	mz_147	0.20098	mz_195	0.251225	mz_77	0.303922	mz_96	0.267157	mz_64	0.235294
mz_179	0.20098	mz_211	0.199755	mz_175	0.25	mz_121	0.303922	mz_130	0.267157	mz_58	0.235294
mz_209	0.199755	mz_209	0.199755	mz_131	0.248775	mz_54	0.302696	mz_175	0.259804	mz_56	0.235294
mz_148	0.198529	mz_195	0.199755	mz_146	0.242647	mz_162	0.300245	mz_184	0.258578	mz_98	0.235294
mz_195	0.198529	mz_179	0.198529	mz_130	0.241422	mz_148	0.29902	mz_121	0.257353	mz_99	0.235294
mz_147	0.198529	mz_148	0.197304	mz_113	0.241422	mz_113	0.29902	mz_189	0.253676	mz_100	0.235294
mz_86	0.194853	mz_86	0.193627	mz_148	0.241422	mz_195	0.294118	mz_163	0.253676	mz_113	0.235294
mz_102	0.193627	mz_102	0.191176	mz_86	0.23652	mz_130	0.290441	mz_147	0.253676	mz_126	0.235294
mz_121	0.193627	mz_121	0.191176	mz_72	0.23652	mz_96	0.290441	mz_148	0.252451	mz_125	0.235294
mz_146	0.193627	mz_162	0.1875	mz_100	0.230392	mz_99	0.281863	mz_211	0.251225	mz_123	0.235294
mz_175	0.189951	mz_83	0.1875	mz_77	0.229167	mz_122	0.279412	mz_86	0.251225	mz_55	0.235294
mz_162	0.189951	mz_163	0.1875	mz_163	0.227941	mz_418	0.279412	mz_99	0.25	mz_121	0.235294
mz_54	0.188725	mz_54	0.186275	mz_122	0.226716	mz_116	0.278186	mz_72	0.25	mz_119	0.235294
mz_83	0.1875	mz_175	0.185049	mz_112	0.226716	mz_106	0.278186	mz_77	0.248775	mz_117	0.235294
mz_72	0.183824	mz_146	0.183824	mz_211	0.223039	mz_98	0.278186	mz_146	0.246324	mz_116	0.235294
mz_163	0.183824	mz_72	0.182598	mz_147	0.221814	mz_163	0.276961	mz_162	0.245098	mz_115	0.235294
mz_98	0.181373	mz_98	0.181373	mz_115	0.220588	mz_83	0.276961	mz_115	0.235294	mz_112	0.235294
mz_99	0.178922	mz_203	0.180147	mz_162	0.219363	mz_100	0.27451	mz_100	0.232843	mz_101	0.235294
mz_100	0.178922	mz_99	0.178922	mz_203	0.216912	mz_189	0.268382	mz_112	0.229167	mz_111	0.235294
mz_115	0.178922	mz_100	0.178922	mz_133	0.21201	mz_184	0.267157	mz_116	0.229167	mz_110	0.235294
mz_106	0.17402	mz_113	0.177696	mz_106	0.210784	mz_112	0.267157	mz_83	0.22549	mz_109	0.235294
mz_203	0.171569	mz_115	0.177696	mz_116	0.210784	mz_147	0.265931	mz_98	0.223039	mz_108	0.235294
mz_113	0.170343	mz_116	0.170343	mz_99	0.209559	mz_203	0.254902	mz_209	0.219363	mz_107	0.235294
mz_189	0.165441	mz_106	0.166667	mz_98	0.207108	mz_209	0.243873	mz_203	0.215686	mz_106	0.235294
mz_133	0.159314	mz_133	0.161765	mz_209	0.199755	mz_80	0.237745	mz_80	0.214461	mz_105	0.235294
mz_84	0.156863	mz_189	0.155637	mz_80	0.198529	mz_133	0.231618	mz_106	0.213235	mz_103	0.235294
mz_116	0.156863	mz_84	0.154412	mz_189	0.193627	mz_84	0.219363	mz_133	0.205882	mz_102	0.235294
mz_80	0.145833	mz_80	0.145833	mz_84	0.182598	mz_211	0.214461	mz_84	0.199755	mz_418	0.235294

## Sheet: SampleID_corr
RF Feature	RF Accuracy	DT Feature	DT Accuracy	kNN Feature	kNN Accuracy	GNB Feature	GNB Accuracy	XGB Feature	XGB Accuracy	MLP Feature	MLP Accuracy
mz_154	0.446078	mz_154	0.444853	mz_154	0.441176	mz_154	0.473039	mz_154	0.460784	mz_154	0.426471
mz_124	0.349265	mz_124	0.35049	mz_124	0.41299	mz_124	0.45098	mz_124	0.41299	mz_114	0.421569
mz_114	0.339461	mz_114	0.339461	mz_114	0.41299	mz_114	0.441176	mz_114	0.382353	mz_124	0.417892
mz_332	0.321078	mz_332	0.33701	mz_418	0.377451	mz_73	0.363971	mz_418	0.368873	mz_73	0.356618
mz_73	0.279412	mz_73	0.279412	mz_332	0.340686	mz_97	0.35049	mz_332	0.3125	mz_60	0.32598
mz_85	0.27451	mz_85	0.27451	mz_73	0.334559	mz_60	0.348039	mz_73	0.306373	mz_85	0.321078
mz_91	0.241422	mz_91	0.241422	mz_165	0.29902	mz_332	0.346814	mz_60	0.285539	mz_97	0.314951
mz_120	0.241422	mz_120	0.240196	mz_60	0.296569	mz_85	0.329657	mz_165	0.276961	mz_91	0.310049
mz_139	0.238971	mz_139	0.237745	mz_135	0.291667	mz_139	0.319853	mz_91	0.273284	mz_94	0.308824
mz_165	0.235294	mz_93	0.235294	mz_91	0.283088	mz_135	0.313725	mz_85	0.265931	mz_69	0.273284
mz_93	0.232843	mz_165	0.232843	mz_58	0.278186	mz_91	0.303922	mz_58	0.264706	mz_95	0.262255
mz_110	0.227941	mz_110	0.227941	mz_85	0.275735	mz_165	0.303922	mz_120	0.256127	mz_81	0.25
mz_60	0.22549	mz_60	0.22549	mz_97	0.269608	mz_302	0.296569	mz_97	0.254902	mz_57	0.246324
mz_135	0.219363	mz_135	0.220588	mz_120	0.268382	mz_94	0.294118	mz_139	0.253676	mz_96	0.224265
mz_58	0.218137	mz_58	0.218137	mz_93	0.265931	mz_93	0.286765	mz_93	0.252451	mz_120	0.180147
mz_94	0.216912	mz_94	0.216912	mz_139	0.253676	mz_120	0.281863	mz_94	0.247549	mz_145	0.117647
mz_97	0.210784	mz_97	0.210784	mz_302	0.246324	mz_119	0.276961	mz_135	0.245098	mz_136	0.117647
mz_65	0.205882	mz_65	0.205882	mz_94	0.241422	mz_65	0.276961	mz_302	0.242647	mz_166	0.117647
mz_109	0.203431	mz_109	0.203431	mz_65	0.234069	mz_58	0.275735	mz_110	0.23652	mz_165	0.117647
mz_69	0.20098	mz_302	0.203431	mz_103	0.229167	mz_70	0.275735	mz_66	0.232843	mz_133	0.117647
mz_302	0.20098	mz_69	0.20098	mz_66	0.229167	mz_69	0.273284	mz_103	0.230392	mz_163	0.117647
mz_70	0.198529	mz_70	0.198529	mz_110	0.227941	mz_109	0.272059	mz_65	0.229167	mz_134	0.117647
mz_57	0.197304	mz_57	0.197304	mz_95	0.22549	mz_296	0.268382	mz_119	0.22549	mz_135	0.117647
mz_66	0.196078	mz_149	0.192402	mz_81	0.221814	mz_418	0.26348	mz_69	0.218137	mz_162	0.117647
mz_296	0.193627	mz_66	0.188725	mz_70	0.220588	mz_140	0.261029	mz_296	0.218137	mz_161	0.117647
mz_149	0.192402	mz_418	0.186275	mz_121	0.219363	mz_95	0.258578	mz_70	0.21201	mz_159	0.117647
mz_418	0.189951	mz_119	0.182598	mz_140	0.215686	mz_66	0.257353	mz_81	0.21201	mz_144	0.117647
mz_119	0.181373	mz_77	0.181373	mz_109	0.214461	mz_81	0.253676	mz_57	0.21201	mz_139	0.117647
mz_103	0.181373	mz_103	0.180147	mz_296	0.208333	mz_149	0.252451	mz_95	0.210784	mz_140	0.117647
mz_79	0.178922	mz_79	0.178922	mz_71	0.208333	mz_103	0.251225	mz_121	0.209559	mz_153	0.117647
mz_77	0.177696	mz_296	0.176471	mz_149	0.208333	mz_131	0.248775	mz_149	0.208333	mz_149	0.117647
mz_95	0.176471	mz_95	0.176471	mz_69	0.208333	mz_107	0.248775	mz_140	0.204657	mz_148	0.117647
mz_96	0.175245	mz_96	0.17402	mz_57	0.205882	mz_123	0.248775	mz_74	0.196078	mz_175	0.117647
mz_123	0.171569	mz_123	0.17402	mz_126	0.203431	mz_126	0.246324	mz_109	0.196078	mz_147	0.117647
mz_131	0.170343	mz_131	0.172794	mz_119	0.196078	mz_57	0.242647	mz_79	0.194853	mz_146	0.117647
mz_140	0.167892	mz_140	0.170343	mz_74	0.189951	mz_121	0.241422	mz_55	0.191176	mz_174	0.117647
mz_81	0.166667	mz_81	0.166667	mz_107	0.189951	mz_111	0.23652	mz_71	0.191176	mz_54	0.117647
mz_177	0.166667	mz_55	0.164216	mz_111	0.188725	mz_55	0.235294	mz_98	0.189951	mz_176	0.117647
mz_55	0.165441	mz_177	0.164216	mz_79	0.1875	mz_211	0.235294	mz_77	0.188725	mz_204	0.117647
mz_71	0.160539	mz_197	0.164216	mz_55	0.186275	mz_92	0.235294	mz_96	0.1875	mz_332	0.117647
mz_108	0.159314	mz_71	0.159314	mz_96	0.185049	mz_79	0.231618	mz_188	0.1875	mz_302	0.117647
mz_188	0.156863	mz_108	0.156863	mz_67	0.185049	mz_86	0.231618	mz_211	0.186275	mz_296	0.117647
mz_192	0.156863	mz_212	0.156863	mz_98	0.185049	mz_77	0.227941	mz_67	0.186275	mz_219	0.117647
mz_126	0.155637	mz_121	0.155637	mz_86	0.181373	mz_96	0.223039	mz_131	0.181373	mz_214	0.117647
mz_121	0.155637	mz_126	0.155637	mz_205	0.177696	mz_74	0.221814	mz_92	0.181373	mz_213	0.117647
mz_211	0.155637	mz_200	0.155637	mz_131	0.177696	mz_161	0.218137	mz_126	0.178922	mz_212	0.117647
mz_197	0.154412	mz_74	0.154412	mz_123	0.177696	mz_67	0.216912	mz_192	0.178922	mz_211	0.117647
mz_74	0.151961	mz_192	0.154412	mz_92	0.176471	mz_110	0.216912	mz_107	0.177696	mz_209	0.117647
mz_200	0.151961	mz_211	0.151961	mz_174	0.176471	mz_71	0.214461	mz_111	0.177696	mz_205	0.117647
mz_212	0.151961	mz_92	0.150735	mz_213	0.175245	mz_188	0.214461	mz_153	0.172794	mz_203	0.117647
mz_98	0.150735	mz_98	0.150735	mz_68	0.175245	mz_108	0.213235	mz_86	0.171569	mz_177	0.117647
mz_125	0.14951	mz_67	0.14951	mz_77	0.175245	mz_213	0.207108	mz_123	0.169118	mz_200	0.117647
mz_67	0.14951	mz_188	0.147059	mz_200	0.175245	mz_153	0.205882	mz_177	0.169118	mz_197	0.117647
mz_111	0.145833	mz_125	0.145833	mz_108	0.172794	mz_98	0.205882	mz_200	0.169118	mz_195	0.117647
mz_92	0.145833	mz_86	0.145833	mz_211	0.171569	mz_68	0.202206	mz_213	0.169118	mz_192	0.117647
mz_101	0.145833	mz_101	0.145833	mz_177	0.170343	mz_125	0.20098	mz_197	0.169118	mz_190	0.117647
mz_86	0.145833	mz_111	0.144608	mz_101	0.169118	mz_128	0.20098	mz_174	0.164216	mz_189	0.117647
mz_174	0.145833	mz_128	0.142157	mz_105	0.169118	mz_174	0.20098	mz_101	0.159314	mz_188	0.117647
mz_128	0.144608	mz_174	0.139706	mz_153	0.167892	mz_200	0.194853	mz_205	0.159314	mz_184	0.117647
mz_179	0.13848	mz_153	0.137255	mz_188	0.167892	mz_136	0.194853	mz_147	0.158088	mz_130	0.117647
mz_205	0.13848	mz_161	0.136029	mz_197	0.167892	mz_147	0.194853	mz_117	0.158088	mz_179	0.117647
mz_161	0.137255	mz_179	0.136029	mz_214	0.16299	mz_205	0.194853	mz_212	0.158088	mz_131	0.117647
mz_153	0.137255	mz_166	0.133578	mz_128	0.160539	mz_115	0.193627	mz_108	0.156863	mz_122	0.117647
mz_213	0.136029	mz_105	0.132353	mz_117	0.160539	mz_99	0.192402	mz_128	0.155637	mz_129	0.117647
mz_166	0.133578	mz_136	0.132353	mz_115	0.158088	mz_190	0.189951	mz_148	0.155637	mz_74	0.117647
mz_115	0.133578	mz_213	0.132353	mz_192	0.158088	mz_159	0.188725	mz_133	0.154412	mz_93	0.117647
mz_136	0.131127	mz_115	0.132353	mz_147	0.156863	mz_101	0.1875	mz_166	0.154412	mz_92	0.117647
mz_105	0.131127	mz_205	0.129902	mz_166	0.155637	mz_177	0.183824	mz_105	0.154412	mz_86	0.117647
mz_134	0.127451	mz_134	0.129902	mz_136	0.154412	mz_192	0.183824	mz_179	0.153186	mz_84	0.117647
mz_117	0.126225	mz_190	0.127451	mz_190	0.153186	mz_112	0.182598	mz_125	0.151961	mz_83	0.117647
mz_219	0.126225	mz_107	0.126225	mz_161	0.151961	mz_145	0.182598	mz_214	0.150735	mz_80	0.117647
mz_190	0.125	mz_117	0.125	mz_125	0.151961	mz_105	0.181373	mz_190	0.150735	mz_79	0.117647
mz_107	0.125	mz_68	0.125	mz_148	0.147059	mz_162	0.180147	mz_136	0.148284	mz_78	0.117647
mz_68	0.125	mz_214	0.120098	mz_56	0.145833	mz_212	0.180147	mz_68	0.147059	mz_77	0.117647
mz_64	0.123775	mz_64	0.118873	mz_78	0.140931	mz_117	0.178922	mz_159	0.147059	mz_72	0.117647
mz_56	0.118873	mz_56	0.118873	mz_129	0.13848	mz_204	0.178922	mz_204	0.145833	mz_99	0.117647
mz_162	0.117647	mz_184	0.118873	mz_179	0.137255	mz_134	0.176471	mz_162	0.144608	mz_71	0.117647
mz_130	0.113971	mz_162	0.117647	mz_54	0.137255	mz_146	0.176471	mz_134	0.143382	mz_70	0.117647
mz_112	0.113971	mz_130	0.116422	mz_134	0.137255	mz_195	0.175245	mz_129	0.139706	mz_68	0.117647
mz_195	0.112745	mz_195	0.116422	mz_159	0.136029	mz_122	0.175245	mz_115	0.139706	mz_67	0.117647
mz_214	0.112745	mz_209	0.115196	mz_212	0.136029	mz_64	0.17402	mz_99	0.13848	mz_66	0.117647
mz_184	0.11152	mz_72	0.112745	mz_99	0.134804	mz_56	0.17402	mz_122	0.134804	mz_65	0.117647
mz_83	0.11152	mz_129	0.112745	mz_176	0.132353	mz_148	0.172794	mz_64	0.134804	mz_64	0.117647
mz_147	0.11152	mz_159	0.112745	mz_122	0.131127	mz_179	0.171569	mz_56	0.133578	mz_58	0.117647
mz_102	0.11152	mz_219	0.112745	mz_162	0.131127	mz_184	0.169118	mz_144	0.131127	mz_56	0.117647
mz_159	0.110294	mz_112	0.112745	mz_204	0.129902	mz_166	0.167892	mz_161	0.131127	mz_98	0.117647
mz_72	0.110294	mz_147	0.112745	mz_133	0.128676	mz_78	0.166667	mz_145	0.131127	mz_100	0.117647
mz_129	0.109069	mz_102	0.11152	mz_145	0.128676	mz_163	0.165441	mz_78	0.128676	mz_128	0.117647
mz_84	0.109069	mz_83	0.110294	mz_163	0.128676	mz_133	0.165441	mz_112	0.127451	mz_113	0.117647
mz_148	0.107843	mz_84	0.109069	mz_130	0.127451	mz_219	0.165441	mz_130	0.127451	mz_126	0.117647
mz_122	0.107843	mz_116	0.107843	mz_83	0.127451	mz_144	0.164216	mz_116	0.126225	mz_125	0.117647
mz_204	0.106618	mz_144	0.107843	mz_102	0.127451	mz_214	0.164216	mz_83	0.126225	mz_123	0.117647
mz_144	0.106618	mz_145	0.106618	mz_144	0.125	mz_100	0.164216	mz_102	0.125	mz_55	0.117647
mz_133	0.105392	mz_122	0.105392	mz_116	0.125	mz_130	0.160539	mz_184	0.125	mz_121	0.117647
mz_145	0.104167	mz_148	0.102941	mz_189	0.125	mz_129	0.159314	mz_113	0.122549	mz_119	0.117647
mz_78	0.101716	mz_78	0.102941	mz_64	0.125	mz_197	0.158088	mz_219	0.122549	mz_117	0.117647
mz_116	0.101716	mz_204	0.101716	mz_184	0.123775	mz_102	0.156863	mz_84	0.121324	mz_116	0.117647
mz_113	0.10049	mz_133	0.101716	mz_219	0.122549	mz_189	0.156863	mz_54	0.121324	mz_115	0.117647
mz_209	0.0992647	mz_176	0.10049	mz_195	0.122549	mz_72	0.156863	mz_176	0.120098	mz_112	0.117647
mz_175	0.0992647	mz_54	0.0980392	mz_72	0.121324	mz_83	0.155637	mz_163	0.118873	mz_101	0.117647
mz_176	0.0992647	mz_99	0.0968137	mz_112	0.120098	mz_175	0.155637	mz_146	0.118873	mz_111	0.117647
mz_146	0.0980392	mz_146	0.0968137	mz_175	0.116422	mz_176	0.153186	mz_195	0.117647	mz_110	0.117647
mz_163	0.0980392	mz_175	0.0955882	mz_84	0.115196	mz_54	0.151961	mz_209	0.115196	mz_109	0.117647
mz_99	0.0968137	mz_113	0.0955882	mz_146	0.110294	mz_116	0.148284	mz_72	0.113971	mz_108	0.117647
mz_54	0.0955882	mz_163	0.0943627	mz_100	0.106618	mz_84	0.147059	mz_175	0.11152	mz_107	0.117647
mz_189	0.0845588	mz_203	0.0894608	mz_203	0.106618	mz_106	0.144608	mz_106	0.110294	mz_106	0.117647
mz_203	0.0833333	mz_189	0.0857843	mz_106	0.105392	mz_80	0.142157	mz_203	0.106618	mz_105	0.117647
mz_100	0.0784314	mz_100	0.0796569	mz_209	0.104167	mz_113	0.134804	mz_189	0.101716	mz_103	0.117647
mz_106	0.0784314	mz_106	0.0772059	mz_113	0.101716	mz_203	0.118873	mz_100	0.0992647	mz_102	0.117647
mz_80	0.0772059	mz_80	0.0759804	mz_80	0.0980392	mz_209	0.117647	mz_80	0.0968137	mz_418	0.117647
