# Supplementary material for: Machine Learning-Based Classification of Lignocellulosic Biomass from Pyrolysis-Molecular Beam Mass Spectrometry Data
Source: Int J Mol Sci. 2021 Apr 15;22(8):4107. doi: 10.3390/ijms22084107 (PMC8071563; doi:10.3390/ijms22084107)
Supplement: Supplementary file 1 [file ijms-22-04107-s001.zip › SupplementaryFiles/SIFile5_Features_corr.xlsx]

## Sheet: PrimaryType_corr
RF Feature	RF Accuracy	DT Feature	DT Accuracy	kNN Feature	kNN Accuracy	GNB Feature	GNB Accuracy	XGB Feature	XGB Accuracy	MLP Feature	MLP Accuracy
mz_137	0.932598	mz_137	0.932598	mz_137	0.953431	mz_137	0.931373	mz_137	0.946078	mz_137	0.943627
mz_91	0.867647	mz_91	0.867647	mz_107	0.893382	mz_107	0.898284	mz_91	0.88848	mz_91	0.708333
mz_107	0.866422	mz_107	0.865196	mz_91	0.881127	mz_139	0.889706	mz_107	0.882353	mz_60	0.545343
mz_139	0.833333	mz_139	0.833333	mz_139	0.879902	mz_91	0.886029	mz_139	0.867647	mz_54	0.470588
mz_135	0.817402	mz_135	0.816176	mz_135	0.841912	mz_135	0.862745	mz_135	0.849265	mz_140	0.470588
mz_95	0.753676	mz_95	0.756127	mz_95	0.829657	mz_95	0.830882	mz_95	0.823529	mz_162	0.470588
mz_81	0.738971	mz_81	0.742647	mz_81	0.779412	mz_119	0.807598	mz_119	0.796569	mz_161	0.470588
mz_111	0.734069	mz_111	0.735294	mz_165	0.772059	mz_96	0.796569	mz_81	0.786765	mz_159	0.470588
mz_96	0.726716	mz_96	0.726716	mz_119	0.764706	mz_81	0.785539	mz_96	0.776961	mz_153	0.470588
mz_165	0.724265	mz_165	0.726716	mz_96	0.761029	mz_111	0.780637	mz_111	0.765931	mz_149	0.470588
mz_119	0.719363	mz_119	0.721814	mz_111	0.75	mz_93	0.780637	mz_93	0.756127	mz_148	0.470588
mz_302	0.714461	mz_302	0.714461	mz_93	0.748775	mz_165	0.768382	mz_165	0.737745	mz_147	0.470588
mz_92	0.713235	mz_92	0.71201	mz_302	0.746324	mz_302	0.764706	mz_58	0.734069	mz_146	0.470588
mz_211	0.689951	mz_211	0.689951	mz_58	0.735294	mz_58	0.758578	mz_92	0.727941	mz_145	0.470588
mz_93	0.681373	mz_93	0.683824	mz_92	0.724265	mz_92	0.756127	mz_302	0.726716	mz_144	0.470588
mz_57	0.677696	mz_57	0.677696	mz_211	0.718137	mz_109	0.754902	mz_57	0.726716	mz_139	0.470588
mz_123	0.665441	mz_296	0.669118	mz_109	0.713235	mz_140	0.751225	mz_109	0.724265	mz_165	0.470588
mz_140	0.664216	mz_123	0.666667	mz_153	0.707108	mz_57	0.738971	mz_296	0.721814	mz_136	0.470588
mz_296	0.664216	mz_140	0.66299	mz_192	0.70098	mz_108	0.73652	mz_140	0.721814	mz_135	0.470588
mz_124	0.654412	mz_124	0.654412	mz_108	0.699755	mz_192	0.734069	mz_192	0.719363	mz_134	0.470588
mz_58	0.653186	mz_58	0.653186	mz_57	0.694853	mz_211	0.729167	mz_211	0.719363	mz_133	0.470588
mz_149	0.650735	mz_149	0.651961	mz_140	0.694853	mz_296	0.724265	mz_108	0.709559	mz_131	0.470588
mz_109	0.647059	mz_109	0.648284	mz_174	0.692402	mz_200	0.724265	mz_124	0.699755	mz_130	0.470588
mz_108	0.644608	mz_108	0.644608	mz_296	0.689951	mz_123	0.713235	mz_153	0.696078	mz_129	0.470588
mz_200	0.636029	mz_200	0.634804	mz_197	0.682598	mz_149	0.71201	mz_123	0.694853	mz_128	0.470588
mz_174	0.636029	mz_174	0.633578	mz_149	0.682598	mz_67	0.71201	mz_200	0.693627	mz_126	0.470588
mz_192	0.632353	mz_188	0.631127	mz_200	0.680147	mz_153	0.71201	mz_174	0.686275	mz_125	0.470588
mz_188	0.627451	mz_192	0.628676	mz_124	0.678922	mz_174	0.710784	mz_197	0.685049	mz_163	0.470588
mz_197	0.626225	mz_197	0.627451	mz_188	0.675245	mz_188	0.705882	mz_60	0.681373	mz_166	0.470588
mz_153	0.623775	mz_60	0.620098	mz_60	0.669118	mz_197	0.705882	mz_67	0.680147	mz_123	0.470588
mz_60	0.620098	mz_153	0.617647	mz_123	0.667892	mz_190	0.702206	mz_188	0.678922	mz_200	0.470588
mz_213	0.616422	mz_213	0.61152	mz_136	0.661765	mz_105	0.694853	mz_149	0.677696	mz_296	0.470588
mz_131	0.605392	mz_131	0.606618	mz_86	0.659314	mz_136	0.689951	mz_136	0.672794	mz_219	0.470588
mz_177	0.602941	mz_177	0.605392	mz_67	0.659314	mz_159	0.688725	mz_105	0.670343	mz_214	0.470588
mz_129	0.598039	mz_190	0.598039	mz_110	0.654412	mz_131	0.682598	mz_190	0.658088	mz_213	0.470588
mz_136	0.595588	mz_129	0.596814	mz_159	0.653186	mz_86	0.678922	mz_131	0.655637	mz_212	0.470588
mz_190	0.594363	mz_136	0.595588	mz_105	0.651961	mz_213	0.677696	mz_70	0.653186	mz_211	0.470588
mz_179	0.593137	mz_179	0.593137	mz_190	0.64951	mz_177	0.677696	mz_213	0.650735	mz_209	0.470588
mz_205	0.588235	mz_205	0.58701	mz_177	0.648284	mz_204	0.671569	mz_205	0.648284	mz_205	0.470588
mz_114	0.58701	mz_204	0.58701	mz_213	0.647059	mz_126	0.670343	mz_114	0.648284	mz_204	0.470588
mz_204	0.584559	mz_114	0.585784	mz_114	0.644608	mz_124	0.667892	mz_214	0.647059	mz_203	0.470588
mz_65	0.584559	mz_65	0.585784	mz_131	0.643382	mz_114	0.667892	mz_110	0.645833	mz_197	0.470588
mz_70	0.583333	mz_70	0.583333	mz_70	0.642157	mz_205	0.666667	mz_159	0.642157	mz_174	0.470588
mz_105	0.580882	mz_105	0.580882	mz_214	0.634804	mz_79	0.666667	mz_86	0.639706	mz_195	0.470588
mz_67	0.579657	mz_67	0.579657	mz_204	0.631127	mz_60	0.665441	mz_204	0.636029	mz_192	0.470588
mz_214	0.566176	mz_214	0.566176	mz_205	0.627451	mz_166	0.664216	mz_177	0.632353	mz_190	0.470588
mz_110	0.564951	mz_166	0.566176	mz_125	0.621324	mz_214	0.66299	mz_134	0.632353	mz_189	0.470588
mz_166	0.561275	mz_110	0.564951	mz_195	0.620098	mz_145	0.661765	mz_145	0.625	mz_188	0.470588
mz_126	0.556373	mz_126	0.556373	mz_129	0.620098	mz_103	0.651961	mz_79	0.621324	mz_184	0.470588
mz_145	0.556373	mz_94	0.556373	mz_146	0.61152	mz_65	0.648284	mz_125	0.620098	mz_179	0.470588
mz_94	0.553922	mz_125	0.555147	mz_79	0.607843	mz_144	0.644608	mz_126	0.613971	mz_177	0.470588
mz_103	0.552696	mz_103	0.553922	mz_166	0.607843	mz_125	0.644608	mz_94	0.613971	mz_176	0.470588
mz_125	0.552696	mz_145	0.553922	mz_145	0.606618	mz_117	0.643382	mz_129	0.613971	mz_175	0.470588
mz_86	0.550245	mz_86	0.551471	mz_103	0.605392	mz_70	0.642157	mz_144	0.612745	mz_124	0.470588
mz_134	0.546569	mz_134	0.546569	mz_117	0.604167	mz_129	0.637255	mz_166	0.612745	mz_122	0.470588
mz_83	0.541667	mz_83	0.541667	mz_134	0.601716	mz_110	0.637255	mz_161	0.612745	mz_55	0.470588
mz_159	0.540441	mz_159	0.540441	mz_122	0.60049	mz_134	0.636029	mz_103	0.61152	mz_72	0.470588
mz_144	0.535539	mz_144	0.536765	mz_54	0.595588	mz_54	0.633578	mz_117	0.606618	mz_86	0.470588
mz_195	0.534314	mz_78	0.533088	mz_94	0.594363	mz_122	0.632353	mz_179	0.604167	mz_85	0.470588
mz_78	0.531863	mz_85	0.529412	mz_65	0.594363	mz_195	0.629902	mz_195	0.604167	mz_84	0.470588
mz_85	0.529412	mz_195	0.525735	mz_126	0.591912	mz_146	0.625	mz_122	0.602941	mz_83	0.470588
mz_176	0.522059	mz_71	0.520833	mz_74	0.590686	mz_161	0.622549	mz_74	0.591912	mz_81	0.470588
mz_71	0.522059	mz_122	0.519608	mz_179	0.588235	mz_78	0.615196	mz_71	0.590686	mz_80	0.470588
mz_74	0.520833	mz_112	0.518382	mz_144	0.588235	mz_74	0.612745	mz_83	0.590686	mz_79	0.470588
mz_122	0.519608	mz_176	0.517157	mz_184	0.577206	mz_179	0.612745	mz_65	0.589461	mz_78	0.470588
mz_130	0.517157	mz_79	0.517157	mz_161	0.572304	mz_184	0.612745	mz_146	0.588235	mz_77	0.470588
mz_112	0.517157	mz_161	0.517157	mz_78	0.571078	mz_176	0.610294	mz_54	0.585784	mz_74	0.470588
mz_161	0.514706	mz_74	0.517157	mz_71	0.568627	mz_71	0.610294	mz_184	0.583333	mz_71	0.470588
mz_79	0.51348	mz_130	0.515931	mz_163	0.564951	mz_130	0.60049	mz_176	0.578431	mz_93	0.470588
mz_117	0.511029	mz_184	0.512255	mz_84	0.5625	mz_69	0.60049	mz_69	0.577206	mz_70	0.470588
mz_146	0.511029	mz_146	0.511029	mz_176	0.557598	mz_83	0.60049	mz_78	0.574755	mz_69	0.470588
mz_184	0.511029	mz_117	0.509804	mz_85	0.556373	mz_112	0.589461	mz_163	0.573529	mz_68	0.470588
mz_84	0.506127	mz_66	0.504902	mz_69	0.556373	mz_163	0.585784	mz_84	0.563725	mz_67	0.470588
mz_66	0.503676	mz_84	0.502451	mz_112	0.550245	mz_219	0.582108	mz_219	0.5625	mz_66	0.470588
mz_56	0.501225	mz_56	0.501225	mz_83	0.550245	mz_85	0.579657	mz_130	0.560049	mz_65	0.470588
mz_101	0.497549	mz_101	0.497549	mz_128	0.54902	mz_84	0.578431	mz_112	0.558824	mz_64	0.470588
mz_77	0.496324	mz_54	0.496324	mz_130	0.546569	mz_97	0.57598	mz_128	0.553922	mz_58	0.470588
mz_54	0.493873	mz_77	0.495098	mz_66	0.535539	mz_56	0.571078	mz_85	0.545343	mz_57	0.470588
mz_163	0.487745	mz_163	0.490196	mz_56	0.530637	mz_148	0.567402	mz_56	0.541667	mz_56	0.470588
mz_121	0.484069	mz_121	0.484069	mz_121	0.528186	mz_72	0.567402	mz_101	0.539216	mz_92	0.470588
mz_212	0.469363	mz_212	0.468137	mz_101	0.528186	mz_64	0.564951	mz_72	0.536765	mz_94	0.470588
mz_69	0.464461	mz_100	0.46201	mz_72	0.52451	mz_77	0.564951	mz_77	0.534314	mz_121	0.470588
mz_100	0.460784	mz_69	0.459559	mz_219	0.52451	mz_128	0.564951	mz_102	0.52451	mz_108	0.470588
mz_219	0.457108	mz_72	0.457108	mz_77	0.518382	mz_68	0.561275	mz_64	0.52451	mz_119	0.470588
mz_72	0.457108	mz_219	0.455882	mz_64	0.509804	mz_102	0.557598	mz_66	0.523284	mz_117	0.470588
mz_147	0.452206	mz_147	0.453431	mz_212	0.506127	mz_101	0.553922	mz_68	0.522059	mz_116	0.470588
mz_68	0.449755	mz_175	0.452206	mz_55	0.502451	mz_55	0.551471	mz_162	0.515931	mz_115	0.470588
mz_175	0.449755	mz_68	0.45098	mz_68	0.502451	mz_212	0.550245	mz_212	0.514706	mz_114	0.470588
mz_128	0.448529	mz_148	0.45098	mz_175	0.5	mz_121	0.547794	mz_175	0.514706	mz_113	0.470588
mz_102	0.446078	mz_128	0.45098	mz_148	0.5	mz_175	0.540441	mz_148	0.511029	mz_112	0.470588
mz_148	0.446078	mz_102	0.446078	mz_162	0.497549	mz_147	0.534314	mz_121	0.501225	mz_111	0.470588
mz_55	0.436275	mz_97	0.436275	mz_147	0.493873	mz_162	0.531863	mz_133	0.497549	mz_110	0.470588
mz_97	0.436275	mz_55	0.433824	mz_100	0.488971	mz_113	0.522059	mz_80	0.492647	mz_109	0.470588
mz_106	0.435049	mz_106	0.432598	mz_133	0.484069	mz_80	0.522059	mz_97	0.485294	mz_107	0.470588
mz_162	0.431373	mz_162	0.430147	mz_102	0.481618	mz_100	0.519608	mz_113	0.482843	mz_95	0.470588
mz_98	0.426471	mz_98	0.427696	mz_106	0.470588	mz_133	0.507353	mz_106	0.481618	mz_106	0.470588
mz_64	0.422794	mz_64	0.427696	mz_97	0.465686	mz_106	0.506127	mz_55	0.477941	mz_105	0.470588
mz_115	0.419118	mz_99	0.425245	mz_99	0.464461	mz_189	0.501225	mz_100	0.47549	mz_103	0.470588
mz_99	0.417892	mz_115	0.417892	mz_113	0.460784	mz_94	0.491422	mz_189	0.470588	mz_102	0.470588
mz_113	0.406863	mz_113	0.411765	mz_189	0.453431	mz_99	0.48652	mz_147	0.470588	mz_101	0.470588
mz_80	0.404412	mz_133	0.405637	mz_115	0.448529	mz_116	0.48652	mz_203	0.458333	mz_100	0.470588
mz_203	0.403186	mz_80	0.404412	mz_80	0.441176	mz_98	0.484069	mz_99	0.457108	mz_99	0.470588
mz_133	0.400735	mz_203	0.400735	mz_209	0.4375	mz_203	0.482843	mz_115	0.453431	mz_98	0.470588
mz_209	0.390931	mz_209	0.393382	mz_203	0.427696	mz_209	0.481618	mz_116	0.442402	mz_97	0.470588
mz_116	0.382353	mz_116	0.383578	mz_98	0.422794	mz_66	0.459559	mz_98	0.442402	mz_96	0.470588
mz_189	0.373775	mz_189	0.378676	mz_116	0.411765	mz_115	0.455882	mz_209	0.4375	mz_302	0.470588

## Sheet: SecondaryType_corr
RF Feature	RF Accuracy	DT Feature	DT Accuracy	kNN Feature	kNN Accuracy	GNB Feature	GNB Accuracy	XGB Feature	XGB Accuracy	MLP Feature	MLP Accuracy
mz_137	0.518382	mz_137	0.519608	mz_137	0.552696	mz_137	0.627451	mz_137	0.553922	mz_137	0.492647
mz_91	0.448529	mz_91	0.45098	mz_139	0.503676	mz_139	0.531863	mz_139	0.523284	mz_91	0.345588
mz_139	0.446078	mz_139	0.444853	mz_91	0.492647	mz_91	0.512255	mz_114	0.490196	mz_54	0.235294
mz_107	0.39951	mz_107	0.39951	mz_107	0.47549	mz_96	0.504902	mz_91	0.47549	mz_140	0.235294
mz_114	0.397059	mz_114	0.395833	mz_96	0.468137	mz_81	0.504902	mz_107	0.473039	mz_162	0.235294
mz_60	0.393382	mz_60	0.393382	mz_114	0.46201	mz_114	0.493873	mz_81	0.464461	mz_161	0.235294
mz_81	0.389706	mz_81	0.390931	mz_81	0.448529	mz_95	0.488971	mz_96	0.446078	mz_159	0.235294
mz_111	0.371324	mz_111	0.370098	mz_60	0.430147	mz_111	0.485294	mz_95	0.439951	mz_153	0.235294
mz_124	0.370098	mz_124	0.368873	mz_95	0.427696	mz_107	0.481618	mz_111	0.438725	mz_149	0.235294
mz_123	0.368873	mz_123	0.368873	mz_165	0.42402	mz_135	0.477941	mz_109	0.435049	mz_148	0.235294
mz_96	0.368873	mz_96	0.367647	mz_124	0.417892	mz_93	0.473039	mz_165	0.431373	mz_147	0.235294
mz_135	0.341912	mz_140	0.341912	mz_123	0.408088	mz_119	0.460784	mz_60	0.421569	mz_146	0.235294
mz_85	0.341912	mz_85	0.341912	mz_109	0.408088	mz_140	0.453431	mz_123	0.417892	mz_145	0.235294
mz_302	0.339461	mz_135	0.339461	mz_93	0.405637	mz_197	0.452206	mz_119	0.417892	mz_144	0.235294
mz_140	0.338235	mz_119	0.334559	mz_111	0.401961	mz_109	0.45098	mz_140	0.411765	mz_139	0.235294
mz_119	0.334559	mz_58	0.334559	mz_58	0.39951	mz_165	0.449755	mz_85	0.408088	mz_165	0.235294
mz_109	0.333333	mz_109	0.334559	mz_140	0.393382	mz_58	0.448529	mz_135	0.406863	mz_136	0.235294
mz_165	0.333333	mz_165	0.332108	mz_153	0.390931	mz_85	0.446078	mz_58	0.405637	mz_135	0.235294
mz_58	0.330882	mz_302	0.332108	mz_85	0.390931	mz_123	0.438725	mz_153	0.398284	mz_134	0.235294
mz_95	0.327206	mz_95	0.32598	mz_197	0.389706	mz_108	0.4375	mz_197	0.397059	mz_133	0.235294
mz_93	0.32598	mz_93	0.323529	mz_135	0.38848	mz_296	0.436275	mz_124	0.395833	mz_131	0.235294
mz_92	0.318627	mz_92	0.314951	mz_296	0.383578	mz_60	0.436275	mz_302	0.395833	mz_130	0.235294
mz_110	0.313725	mz_110	0.3125	mz_110	0.377451	mz_153	0.433824	mz_65	0.392157	mz_129	0.235294
mz_65	0.310049	mz_65	0.3125	mz_65	0.376225	mz_86	0.428922	mz_93	0.392157	mz_128	0.235294
mz_108	0.310049	mz_108	0.307598	mz_119	0.375	mz_124	0.428922	mz_86	0.38848	mz_126	0.235294
mz_94	0.306373	mz_94	0.307598	mz_86	0.370098	mz_79	0.426471	mz_296	0.387255	mz_125	0.235294
mz_197	0.303922	mz_79	0.305147	mz_302	0.370098	mz_92	0.426471	mz_79	0.386029	mz_163	0.235294
mz_79	0.303922	mz_197	0.302696	mz_67	0.365196	mz_67	0.421569	mz_92	0.384804	mz_166	0.235294
mz_97	0.301471	mz_296	0.301471	mz_79	0.363971	mz_192	0.419118	mz_108	0.384804	mz_123	0.235294
mz_296	0.29902	mz_97	0.300245	mz_112	0.363971	mz_188	0.417892	mz_125	0.381127	mz_200	0.235294
mz_204	0.296569	mz_204	0.295343	mz_94	0.359069	mz_200	0.415441	mz_204	0.376225	mz_296	0.235294
mz_153	0.295343	mz_153	0.292892	mz_204	0.359069	mz_302	0.410539	mz_112	0.376225	mz_219	0.235294
mz_86	0.294118	mz_86	0.291667	mz_92	0.354167	mz_110	0.409314	mz_200	0.372549	mz_214	0.235294
mz_211	0.28799	mz_211	0.285539	mz_213	0.344363	mz_65	0.409314	mz_110	0.371324	mz_213	0.235294
mz_126	0.276961	mz_126	0.276961	mz_108	0.339461	mz_112	0.406863	mz_105	0.368873	mz_212	0.235294
mz_200	0.272059	mz_112	0.272059	mz_125	0.33701	mz_204	0.404412	mz_67	0.365196	mz_211	0.235294
mz_112	0.268382	mz_66	0.268382	mz_200	0.332108	mz_213	0.403186	mz_131	0.352941	mz_209	0.235294
mz_205	0.268382	mz_205	0.268382	mz_190	0.330882	mz_190	0.394608	mz_174	0.35049	mz_205	0.235294
mz_57	0.268382	mz_213	0.267157	mz_105	0.329657	mz_131	0.394608	mz_145	0.349265	mz_204	0.235294
mz_66	0.268382	mz_57	0.265931	mz_97	0.327206	mz_125	0.393382	mz_94	0.348039	mz_203	0.235294
mz_213	0.267157	mz_200	0.264706	mz_71	0.327206	mz_145	0.393382	mz_213	0.345588	mz_197	0.235294
mz_188	0.262255	mz_190	0.26348	mz_188	0.32598	mz_105	0.390931	mz_188	0.345588	mz_174	0.235294
mz_125	0.261029	mz_188	0.261029	mz_211	0.32598	mz_166	0.383578	mz_211	0.344363	mz_195	0.235294
mz_190	0.261029	mz_125	0.261029	mz_103	0.319853	mz_174	0.382353	mz_97	0.339461	mz_192	0.235294
mz_69	0.259804	mz_69	0.259804	mz_205	0.319853	mz_211	0.381127	mz_214	0.33701	mz_190	0.235294
mz_192	0.259804	mz_192	0.259804	mz_174	0.316176	mz_177	0.381127	mz_205	0.33701	mz_189	0.235294
mz_128	0.258578	mz_128	0.259804	mz_177	0.314951	mz_214	0.379902	mz_190	0.334559	mz_188	0.235294
mz_149	0.253676	mz_70	0.251225	mz_166	0.314951	mz_159	0.377451	mz_134	0.332108	mz_184	0.235294
mz_83	0.251225	mz_121	0.251225	mz_192	0.3125	mz_144	0.375	mz_177	0.330882	mz_179	0.235294
mz_70	0.251225	mz_177	0.251225	mz_66	0.311275	mz_83	0.373775	mz_166	0.329657	mz_177	0.235294
mz_177	0.25	mz_149	0.251225	mz_69	0.311275	mz_205	0.371324	mz_57	0.327206	mz_176	0.235294
mz_103	0.248775	mz_83	0.248775	mz_70	0.303922	mz_57	0.368873	mz_179	0.323529	mz_175	0.235294
mz_131	0.247549	mz_103	0.248775	mz_121	0.302696	mz_97	0.367647	mz_192	0.322304	mz_124	0.235294
mz_121	0.245098	mz_131	0.245098	mz_57	0.301471	mz_69	0.366422	mz_144	0.321078	mz_122	0.235294
mz_174	0.243873	mz_145	0.245098	mz_83	0.29902	mz_134	0.366422	mz_159	0.317402	mz_55	0.235294
mz_144	0.243873	mz_144	0.243873	mz_214	0.29902	mz_179	0.363971	mz_103	0.316176	mz_121	0.235294
mz_145	0.243873	mz_174	0.242647	mz_195	0.297794	mz_78	0.36152	mz_66	0.314951	mz_86	0.235294
mz_105	0.240196	mz_134	0.241422	mz_128	0.296569	mz_117	0.357843	mz_84	0.314951	mz_85	0.235294
mz_134	0.238971	mz_105	0.238971	mz_131	0.296569	mz_163	0.357843	mz_68	0.313725	mz_84	0.235294
mz_71	0.238971	mz_117	0.238971	mz_55	0.292892	mz_84	0.356618	mz_69	0.3125	mz_83	0.235294
mz_166	0.238971	mz_166	0.237745	mz_149	0.291667	mz_149	0.355392	mz_136	0.311275	mz_81	0.235294
mz_77	0.237745	mz_77	0.23652	mz_136	0.291667	mz_103	0.355392	mz_83	0.308824	mz_80	0.235294
mz_117	0.23652	mz_84	0.235294	mz_144	0.291667	mz_68	0.354167	mz_163	0.305147	mz_79	0.235294
mz_84	0.235294	mz_71	0.232843	mz_145	0.291667	mz_136	0.354167	mz_71	0.305147	mz_78	0.235294
mz_159	0.234069	mz_159	0.231618	mz_163	0.28799	mz_121	0.35049	mz_176	0.303922	mz_77	0.235294
mz_129	0.231618	mz_67	0.231618	mz_179	0.286765	mz_212	0.35049	mz_101	0.303922	mz_74	0.235294
mz_67	0.230392	mz_161	0.229167	mz_134	0.283088	mz_66	0.349265	mz_117	0.301471	mz_72	0.235294
mz_161	0.22549	mz_129	0.226716	mz_68	0.283088	mz_161	0.346814	mz_161	0.301471	mz_71	0.235294
mz_176	0.224265	mz_136	0.226716	mz_126	0.279412	mz_219	0.346814	mz_128	0.300245	mz_70	0.235294
mz_195	0.223039	mz_176	0.224265	mz_159	0.278186	mz_71	0.346814	mz_212	0.300245	mz_69	0.235294
mz_122	0.223039	mz_130	0.221814	mz_117	0.276961	mz_129	0.344363	mz_149	0.300245	mz_68	0.235294
mz_136	0.223039	mz_195	0.220588	mz_122	0.273284	mz_176	0.343137	mz_70	0.300245	mz_67	0.235294
mz_101	0.219363	mz_122	0.220588	mz_78	0.273284	mz_122	0.343137	mz_122	0.29902	mz_66	0.235294
mz_130	0.219363	mz_101	0.218137	mz_84	0.273284	mz_126	0.338235	mz_121	0.294118	mz_65	0.235294
mz_74	0.216912	mz_74	0.216912	mz_74	0.270833	mz_102	0.33701	mz_126	0.291667	mz_64	0.235294
mz_55	0.216912	mz_68	0.215686	mz_129	0.270833	mz_101	0.33701	mz_219	0.290441	mz_60	0.235294
mz_68	0.215686	mz_78	0.214461	mz_102	0.270833	mz_146	0.335784	mz_129	0.289216	mz_58	0.235294
mz_163	0.213235	mz_146	0.214461	mz_212	0.264706	mz_128	0.333333	mz_78	0.289216	mz_57	0.235294
mz_78	0.21201	mz_163	0.214461	mz_161	0.26348	mz_74	0.328431	mz_195	0.28799	mz_56	0.235294
mz_146	0.21201	mz_55	0.213235	mz_147	0.262255	mz_195	0.327206	mz_74	0.285539	mz_92	0.235294
mz_212	0.208333	mz_162	0.205882	mz_176	0.261029	mz_56	0.324755	mz_102	0.284314	mz_93	0.235294
mz_214	0.205882	mz_214	0.204657	mz_101	0.259804	mz_94	0.324755	mz_55	0.278186	mz_94	0.235294
mz_162	0.205882	mz_102	0.203431	mz_130	0.257353	mz_77	0.322304	mz_130	0.273284	mz_108	0.235294
mz_102	0.202206	mz_184	0.20098	mz_77	0.256127	mz_70	0.321078	mz_175	0.273284	mz_119	0.235294
mz_184	0.199755	mz_212	0.20098	mz_175	0.254902	mz_113	0.317402	mz_56	0.268382	mz_117	0.235294
mz_98	0.196078	mz_98	0.196078	mz_219	0.248775	mz_147	0.3125	mz_147	0.268382	mz_116	0.235294
mz_209	0.189951	mz_148	0.193627	mz_64	0.247549	mz_175	0.311275	mz_146	0.265931	mz_115	0.235294
mz_175	0.189951	mz_175	0.192402	mz_54	0.243873	mz_72	0.308824	mz_162	0.264706	mz_114	0.235294
mz_147	0.189951	mz_179	0.188725	mz_72	0.243873	mz_130	0.308824	mz_77	0.264706	mz_113	0.235294
mz_179	0.188725	mz_115	0.188725	mz_146	0.240196	mz_64	0.307598	mz_54	0.261029	mz_112	0.235294
mz_148	0.188725	mz_147	0.188725	mz_162	0.237745	mz_55	0.306373	mz_64	0.259804	mz_111	0.235294
mz_115	0.185049	mz_209	0.188725	mz_115	0.23652	mz_148	0.303922	mz_113	0.259804	mz_110	0.235294
mz_219	0.182598	mz_219	0.182598	mz_56	0.232843	mz_162	0.303922	mz_148	0.243873	mz_109	0.235294
mz_56	0.180147	mz_100	0.180147	mz_148	0.231618	mz_99	0.301471	mz_72	0.241422	mz_107	0.235294
mz_54	0.177696	mz_56	0.180147	mz_113	0.219363	mz_54	0.295343	mz_80	0.240196	mz_95	0.235294
mz_100	0.177696	mz_54	0.178922	mz_100	0.216912	mz_189	0.290441	mz_209	0.240196	mz_106	0.235294
mz_116	0.176471	mz_64	0.176471	mz_209	0.215686	mz_115	0.289216	mz_184	0.237745	mz_105	0.235294
mz_64	0.175245	mz_116	0.172794	mz_184	0.21201	mz_80	0.286765	mz_115	0.23652	mz_103	0.235294
mz_80	0.170343	mz_80	0.170343	mz_98	0.209559	mz_209	0.279412	mz_116	0.227941	mz_102	0.235294
mz_72	0.165441	mz_72	0.166667	mz_99	0.203431	mz_106	0.27451	mz_189	0.224265	mz_101	0.235294
mz_203	0.156863	mz_203	0.159314	mz_80	0.199755	mz_184	0.268382	mz_99	0.215686	mz_100	0.235294
mz_106	0.147059	mz_99	0.148284	mz_106	0.192402	mz_98	0.267157	mz_100	0.214461	mz_99	0.235294
mz_99	0.145833	mz_106	0.148284	mz_189	0.189951	mz_116	0.267157	mz_106	0.197304	mz_98	0.235294
mz_189	0.144608	mz_113	0.147059	mz_116	0.1875	mz_100	0.26348	mz_98	0.194853	mz_97	0.235294
mz_113	0.144608	mz_189	0.140931	mz_203	0.182598	mz_203	0.237745	mz_203	0.186275	mz_96	0.235294
mz_133	0.140931	mz_133	0.134804	mz_133	0.164216	mz_133	0.226716	mz_133	0.171569	mz_302	0.235294

## Sheet: SampleID_corr
RF Classifier Feature	RF Classifier Feature Accuracy	DT Feature	DT Accuracy	kNN Feature	kNN Accuracy	GNB Feature	GNB Accuracy	XGB Feature	XGB Accuracy	MLP Feature	MLP Accuracy
mz_60	0.373775	mz_60	0.373775	mz_137	0.421569	mz_137	0.47549	mz_60	0.420343	mz_137	0.464461
mz_137	0.33701	mz_137	0.33701	mz_60	0.420343	mz_60	0.449755	mz_137	0.387255	mz_91	0.360294
mz_91	0.32598	mz_91	0.328431	mz_114	0.367647	mz_91	0.417892	mz_114	0.368873	mz_60	0.345588
mz_114	0.322304	mz_114	0.322304	mz_91	0.363971	mz_114	0.408088	mz_91	0.343137	mz_54	0.117647
mz_124	0.302696	mz_124	0.302696	mz_124	0.36152	mz_124	0.404412	mz_124	0.33701	mz_140	0.117647
mz_139	0.267157	mz_139	0.268382	mz_139	0.300245	mz_139	0.35049	mz_139	0.302696	mz_162	0.117647
mz_107	0.262255	mz_107	0.26348	mz_107	0.29902	mz_135	0.345588	mz_94	0.280637	mz_161	0.117647
mz_85	0.246324	mz_85	0.247549	mz_85	0.284314	mz_85	0.329657	mz_107	0.279412	mz_159	0.117647
mz_97	0.243873	mz_97	0.245098	mz_165	0.278186	mz_107	0.327206	mz_135	0.276961	mz_153	0.117647
mz_70	0.241422	mz_70	0.241422	mz_135	0.275735	mz_119	0.32598	mz_85	0.265931	mz_149	0.117647
mz_94	0.231618	mz_94	0.232843	mz_94	0.273284	mz_165	0.323529	mz_93	0.26348	mz_148	0.117647
mz_119	0.229167	mz_119	0.227941	mz_69	0.268382	mz_94	0.311275	mz_119	0.262255	mz_147	0.117647
mz_135	0.22549	mz_135	0.223039	mz_93	0.268382	mz_58	0.305147	mz_97	0.262255	mz_146	0.117647
mz_110	0.213235	mz_110	0.213235	mz_70	0.267157	mz_302	0.300245	mz_70	0.259804	mz_145	0.117647
mz_108	0.210784	mz_108	0.207108	mz_119	0.259804	mz_97	0.296569	mz_81	0.258578	mz_144	0.117647
mz_81	0.202206	mz_302	0.203431	mz_121	0.258578	mz_69	0.294118	mz_65	0.256127	mz_139	0.117647
mz_302	0.202206	mz_69	0.202206	mz_97	0.254902	mz_70	0.28799	mz_165	0.254902	mz_165	0.117647
mz_69	0.202206	mz_58	0.20098	mz_65	0.248775	mz_81	0.285539	mz_302	0.241422	mz_136	0.117647
mz_58	0.20098	mz_81	0.20098	mz_302	0.247549	mz_111	0.275735	mz_121	0.23652	mz_135	0.117647
mz_211	0.198529	mz_126	0.197304	mz_81	0.235294	mz_123	0.273284	mz_110	0.235294	mz_134	0.117647
mz_126	0.197304	mz_211	0.196078	mz_110	0.234069	mz_93	0.272059	mz_69	0.235294	mz_133	0.117647
mz_93	0.194853	mz_93	0.194853	mz_58	0.231618	mz_110	0.272059	mz_71	0.234069	mz_131	0.117647
mz_165	0.193627	mz_123	0.194853	mz_96	0.229167	mz_109	0.268382	mz_57	0.232843	mz_130	0.117647
mz_123	0.193627	mz_121	0.193627	mz_109	0.227941	mz_96	0.265931	mz_58	0.230392	mz_129	0.117647
mz_86	0.191176	mz_165	0.192402	mz_66	0.226716	mz_126	0.264706	mz_126	0.227941	mz_128	0.117647
mz_96	0.191176	mz_296	0.191176	mz_95	0.221814	mz_211	0.26348	mz_96	0.226716	mz_126	0.117647
mz_121	0.189951	mz_86	0.191176	mz_123	0.221814	mz_95	0.26348	mz_109	0.221814	mz_125	0.117647
mz_111	0.189951	mz_96	0.191176	mz_126	0.220588	mz_296	0.262255	mz_95	0.220588	mz_163	0.117647
mz_66	0.188725	mz_111	0.188725	mz_108	0.216912	mz_71	0.259804	mz_86	0.218137	mz_166	0.117647
mz_296	0.186275	mz_66	0.1875	mz_111	0.215686	mz_86	0.259804	mz_111	0.218137	mz_123	0.117647
mz_57	0.185049	mz_109	0.186275	mz_86	0.215686	mz_65	0.258578	mz_211	0.214461	mz_200	0.117647
mz_109	0.183824	mz_57	0.185049	mz_57	0.213235	mz_57	0.256127	mz_108	0.214461	mz_296	0.117647
mz_71	0.183824	mz_131	0.183824	mz_71	0.210784	mz_66	0.254902	mz_296	0.213235	mz_219	0.117647
mz_77	0.183824	mz_65	0.182598	mz_149	0.209559	mz_108	0.252451	mz_123	0.21201	mz_214	0.117647
mz_65	0.182598	mz_140	0.182598	mz_92	0.208333	mz_92	0.25	mz_66	0.21201	mz_213	0.117647
mz_131	0.182598	mz_77	0.182598	mz_211	0.205882	mz_112	0.248775	mz_79	0.210784	mz_212	0.117647
mz_140	0.181373	mz_71	0.178922	mz_153	0.202206	mz_121	0.248775	mz_68	0.210784	mz_211	0.117647
mz_79	0.176471	mz_79	0.176471	mz_68	0.202206	mz_149	0.247549	mz_149	0.210784	mz_209	0.117647
mz_149	0.169118	mz_149	0.167892	mz_296	0.197304	mz_140	0.242647	mz_153	0.204657	mz_205	0.117647
mz_95	0.166667	mz_95	0.165441	mz_79	0.197304	mz_153	0.230392	mz_140	0.203431	mz_204	0.117647
mz_103	0.16299	mz_128	0.164216	mz_55	0.193627	mz_68	0.230392	mz_92	0.197304	mz_203	0.117647
mz_128	0.16299	mz_103	0.16299	mz_128	0.191176	mz_79	0.226716	mz_67	0.193627	mz_197	0.117647
mz_112	0.155637	mz_112	0.155637	mz_77	0.191176	mz_77	0.22549	mz_131	0.191176	mz_174	0.117647
mz_92	0.155637	mz_92	0.155637	mz_112	0.1875	mz_74	0.224265	mz_112	0.191176	mz_195	0.117647
mz_101	0.154412	mz_68	0.151961	mz_101	0.1875	mz_128	0.221814	mz_55	0.1875	mz_192	0.117647
mz_68	0.151961	mz_101	0.151961	mz_103	0.1875	mz_55	0.220588	mz_77	0.183824	mz_190	0.117647
mz_153	0.151961	mz_153	0.14951	mz_140	0.186275	mz_192	0.216912	mz_101	0.182598	mz_189	0.117647
mz_197	0.147059	mz_67	0.148284	mz_197	0.183824	mz_103	0.214461	mz_128	0.181373	mz_188	0.117647
mz_84	0.145833	mz_197	0.147059	mz_177	0.181373	mz_131	0.214461	mz_74	0.177696	mz_184	0.117647
mz_67	0.145833	mz_84	0.144608	mz_213	0.178922	mz_177	0.213235	mz_188	0.177696	mz_179	0.117647
mz_98	0.142157	mz_98	0.142157	mz_67	0.177696	mz_213	0.21201	mz_177	0.176471	mz_177	0.117647
mz_177	0.142157	mz_177	0.142157	mz_83	0.176471	mz_98	0.205882	mz_103	0.176471	mz_176	0.117647
mz_145	0.13848	mz_161	0.139706	mz_200	0.17402	mz_67	0.204657	mz_197	0.175245	mz_175	0.117647
mz_105	0.13848	mz_188	0.139706	mz_131	0.171569	mz_197	0.204657	mz_200	0.171569	mz_124	0.117647
mz_188	0.137255	mz_145	0.13848	mz_204	0.171569	mz_179	0.203431	mz_161	0.167892	mz_122	0.117647
mz_55	0.136029	mz_105	0.13848	mz_74	0.167892	mz_105	0.202206	mz_136	0.164216	mz_55	0.117647
mz_161	0.136029	mz_83	0.134804	mz_179	0.164216	mz_136	0.20098	mz_192	0.16299	mz_72	0.117647
mz_192	0.136029	mz_205	0.134804	mz_192	0.164216	mz_188	0.20098	mz_213	0.161765	mz_86	0.117647
mz_205	0.134804	mz_55	0.134804	mz_205	0.160539	mz_101	0.199755	mz_195	0.158088	mz_85	0.117647
mz_83	0.132353	mz_192	0.133578	mz_98	0.159314	mz_115	0.198529	mz_105	0.158088	mz_84	0.117647
mz_213	0.129902	mz_213	0.131127	mz_161	0.156863	mz_161	0.198529	mz_98	0.156863	mz_83	0.117647
mz_74	0.128676	mz_159	0.128676	mz_176	0.156863	mz_144	0.196078	mz_125	0.155637	mz_81	0.117647
mz_159	0.127451	mz_125	0.127451	mz_190	0.154412	mz_195	0.194853	mz_219	0.153186	mz_80	0.117647
mz_125	0.127451	mz_74	0.126225	mz_136	0.154412	mz_125	0.193627	mz_159	0.14951	mz_79	0.117647
mz_130	0.126225	mz_129	0.126225	mz_188	0.153186	mz_205	0.192402	mz_147	0.14951	mz_78	0.117647
mz_136	0.125	mz_136	0.125	mz_195	0.151961	mz_159	0.191176	mz_204	0.147059	mz_77	0.117647
mz_129	0.125	mz_130	0.125	mz_105	0.150735	mz_212	0.189951	mz_179	0.145833	mz_74	0.117647
mz_174	0.125	mz_117	0.123775	mz_219	0.14951	mz_174	0.1875	mz_134	0.144608	mz_71	0.117647
mz_219	0.122549	mz_134	0.123775	mz_174	0.14951	mz_162	0.1875	mz_83	0.144608	mz_93	0.117647
mz_184	0.122549	mz_144	0.122549	mz_125	0.145833	mz_147	0.185049	mz_84	0.144608	mz_70	0.117647
mz_100	0.121324	mz_219	0.122549	mz_102	0.143382	mz_134	0.183824	mz_144	0.144608	mz_69	0.117647
mz_134	0.121324	mz_176	0.122549	mz_84	0.143382	mz_204	0.183824	mz_174	0.143382	mz_68	0.117647
mz_117	0.121324	mz_174	0.122549	mz_144	0.140931	mz_84	0.182598	mz_130	0.142157	mz_67	0.117647
mz_200	0.121324	mz_184	0.121324	mz_99	0.140931	mz_99	0.181373	mz_205	0.142157	mz_66	0.117647
mz_144	0.120098	mz_200	0.120098	mz_212	0.140931	mz_184	0.181373	mz_122	0.137255	mz_65	0.117647
mz_179	0.120098	mz_100	0.118873	mz_64	0.139706	mz_83	0.178922	mz_117	0.136029	mz_64	0.117647
mz_195	0.120098	mz_179	0.117647	mz_117	0.139706	mz_190	0.178922	mz_148	0.134804	mz_58	0.117647
mz_176	0.118873	mz_195	0.116422	mz_130	0.139706	mz_122	0.176471	mz_212	0.133578	mz_57	0.117647
mz_214	0.118873	mz_148	0.116422	mz_214	0.13848	mz_145	0.176471	mz_129	0.133578	mz_56	0.117647
mz_212	0.117647	mz_214	0.116422	mz_147	0.137255	mz_176	0.175245	mz_78	0.132353	mz_92	0.117647
mz_162	0.116422	mz_162	0.115196	mz_100	0.136029	mz_129	0.175245	mz_99	0.132353	mz_94	0.117647
mz_148	0.115196	mz_212	0.115196	mz_166	0.134804	mz_200	0.175245	mz_102	0.131127	mz_121	0.117647
mz_147	0.113971	mz_163	0.113971	mz_122	0.133578	mz_214	0.17402	mz_145	0.129902	mz_108	0.117647
mz_166	0.11152	mz_166	0.112745	mz_134	0.132353	mz_117	0.172794	mz_176	0.129902	mz_119	0.117647
mz_204	0.11152	mz_78	0.11152	mz_162	0.132353	mz_100	0.172794	mz_100	0.129902	mz_117	0.117647
mz_163	0.110294	mz_147	0.110294	mz_129	0.131127	mz_102	0.170343	mz_162	0.128676	mz_116	0.117647
mz_78	0.110294	mz_204	0.110294	mz_159	0.131127	mz_78	0.170343	mz_166	0.128676	mz_115	0.117647
mz_115	0.107843	mz_146	0.109069	mz_146	0.129902	mz_56	0.169118	mz_64	0.127451	mz_114	0.117647
mz_146	0.106618	mz_115	0.109069	mz_148	0.127451	mz_130	0.167892	mz_146	0.123775	mz_113	0.117647
mz_175	0.106618	mz_175	0.106618	mz_72	0.126225	mz_148	0.166667	mz_56	0.123775	mz_112	0.117647
mz_122	0.104167	mz_122	0.104167	mz_163	0.125	mz_219	0.164216	mz_214	0.122549	mz_111	0.117647
mz_190	0.102941	mz_190	0.102941	mz_54	0.123775	mz_146	0.16299	mz_163	0.122549	mz_110	0.117647
mz_102	0.101716	mz_102	0.101716	mz_175	0.123775	mz_64	0.160539	mz_175	0.121324	mz_109	0.117647
mz_80	0.101716	mz_80	0.10049	mz_145	0.122549	mz_163	0.160539	mz_80	0.120098	mz_107	0.117647
mz_99	0.101716	mz_99	0.10049	mz_78	0.121324	mz_209	0.159314	mz_72	0.118873	mz_95	0.117647
mz_64	0.0992647	mz_64	0.0992647	mz_115	0.117647	mz_54	0.159314	mz_190	0.118873	mz_106	0.117647
mz_203	0.0968137	mz_203	0.0968137	mz_184	0.117647	mz_166	0.155637	mz_184	0.115196	mz_105	0.117647
mz_209	0.0968137	mz_209	0.0968137	mz_80	0.11152	mz_106	0.154412	mz_116	0.112745	mz_103	0.117647
mz_72	0.0955882	mz_72	0.0943627	mz_116	0.109069	mz_72	0.151961	mz_115	0.109069	mz_102	0.117647
mz_106	0.0906863	mz_106	0.0906863	mz_189	0.106618	mz_80	0.150735	mz_209	0.106618	mz_101	0.117647
mz_56	0.0882353	mz_56	0.0882353	mz_56	0.106618	mz_175	0.147059	mz_54	0.105392	mz_100	0.117647
mz_54	0.0845588	mz_54	0.0857843	mz_106	0.104167	mz_116	0.139706	mz_106	0.104167	mz_99	0.117647
mz_189	0.0821078	mz_189	0.0833333	mz_209	0.101716	mz_133	0.139706	mz_203	0.0943627	mz_98	0.117647
mz_116	0.0784314	mz_116	0.0772059	mz_203	0.0968137	mz_189	0.132353	mz_189	0.0931373	mz_97	0.117647
mz_133	0.0772059	mz_133	0.0735294	mz_113	0.0943627	mz_203	0.123775	mz_133	0.0882353	mz_96	0.117647
mz_113	0.0747549	mz_113	0.0723039	mz_133	0.0857843	mz_113	0.117647	mz_113	0.0772059	mz_302	0.117647
