# Supplementary material for: Machine Learning-Based Classification of Lignocellulosic Biomass from Pyrolysis-Molecular Beam Mass Spectrometry Data
Source: Int J Mol Sci. 2021 Apr 15;22(8):4107. doi: 10.3390/ijms22084107 (PMC8071563; doi:10.3390/ijms22084107)
Supplement: Supplementary file 1 [file ijms-22-04107-s001.zip › SupplementaryFiles/SIFile6_Features_pcorr.xlsx]

## Sheet: PrimaryType_pcorr
RF Classifier Feature	RF Classifier Accuracy	Decision Tree Classifier Feature	Decision Tree Classifier Accuracy	kNN Classifier Feature	kNN Classifier Accuracy	GNB Classifier Feature	GNB Classifier Accuracy	XGB Classifier Feature	XGB Classifier Accuracy	MLP Classifier Feature	MLP Classifier Accuracy
mz_137	0.932598	mz_137	0.932598	mz_137	0.953431	mz_137	0.931373	mz_137	0.946078	mz_137	0.943627
mz_91	0.867647	mz_91	0.867647	mz_107	0.893382	mz_107	0.898284	mz_91	0.88848	mz_91	0.708333
mz_107	0.866422	mz_107	0.865196	mz_91	0.881127	mz_139	0.889706	mz_107	0.882353	mz_60	0.545343
mz_139	0.833333	mz_139	0.833333	mz_139	0.879902	mz_91	0.886029	mz_139	0.867647	mz_174	0.470588
mz_135	0.817402	mz_135	0.816176	mz_135	0.841912	mz_135	0.862745	mz_135	0.849265	mz_136	0.470588
mz_165	0.724265	mz_165	0.726716	mz_165	0.772059	mz_93	0.780637	mz_93	0.756127	mz_139	0.470588
mz_302	0.714461	mz_302	0.714461	mz_93	0.748775	mz_165	0.768382	mz_165	0.737745	mz_140	0.470588
mz_92	0.713235	mz_92	0.71201	mz_302	0.746324	mz_302	0.764706	mz_92	0.727941	mz_144	0.470588
mz_93	0.681373	mz_93	0.683824	mz_92	0.724265	mz_92	0.756127	mz_302	0.726716	mz_148	0.470588
mz_123	0.665441	mz_296	0.669118	mz_109	0.713235	mz_109	0.754902	mz_109	0.724265	mz_149	0.470588
mz_140	0.664216	mz_123	0.666667	mz_192	0.70098	mz_140	0.751225	mz_140	0.721814	mz_165	0.470588
mz_296	0.664216	mz_140	0.66299	mz_140	0.694853	mz_192	0.734069	mz_296	0.721814	mz_166	0.470588
mz_124	0.654412	mz_124	0.654412	mz_174	0.692402	mz_200	0.724265	mz_192	0.719363	mz_177	0.470588
mz_149	0.650735	mz_149	0.651961	mz_296	0.689951	mz_296	0.724265	mz_124	0.699755	mz_129	0.470588
mz_109	0.647059	mz_109	0.648284	mz_149	0.682598	mz_123	0.713235	mz_123	0.694853	mz_184	0.470588
mz_174	0.636029	mz_200	0.634804	mz_197	0.682598	mz_149	0.71201	mz_200	0.693627	mz_192	0.470588
mz_200	0.636029	mz_174	0.633578	mz_200	0.680147	mz_174	0.710784	mz_174	0.686275	mz_197	0.470588
mz_192	0.632353	mz_192	0.628676	mz_124	0.678922	mz_197	0.705882	mz_197	0.685049	mz_200	0.470588
mz_197	0.626225	mz_197	0.627451	mz_60	0.669118	mz_105	0.694853	mz_60	0.681373	mz_203	0.470588
mz_60	0.620098	mz_60	0.620098	mz_123	0.667892	mz_136	0.689951	mz_149	0.677696	mz_205	0.470588
mz_177	0.602941	mz_177	0.605392	mz_136	0.661765	mz_86	0.678922	mz_136	0.672794	mz_209	0.470588
mz_129	0.598039	mz_129	0.596814	mz_86	0.659314	mz_177	0.677696	mz_105	0.670343	mz_219	0.470588
mz_136	0.595588	mz_136	0.595588	mz_110	0.654412	mz_126	0.670343	mz_70	0.653186	mz_296	0.470588
mz_205	0.588235	mz_205	0.58701	mz_105	0.651961	mz_124	0.667892	mz_205	0.648284	mz_135	0.470588
mz_114	0.58701	mz_114	0.585784	mz_177	0.648284	mz_114	0.667892	mz_114	0.648284	mz_126	0.470588
mz_65	0.584559	mz_65	0.585784	mz_114	0.644608	mz_205	0.666667	mz_110	0.645833	mz_65	0.470588
mz_70	0.583333	mz_70	0.583333	mz_70	0.642157	mz_60	0.665441	mz_86	0.639706	mz_94	0.470588
mz_105	0.580882	mz_105	0.580882	mz_205	0.627451	mz_166	0.664216	mz_177	0.632353	mz_66	0.470588
mz_110	0.564951	mz_166	0.566176	mz_129	0.620098	mz_103	0.651961	mz_94	0.613971	mz_70	0.470588
mz_166	0.561275	mz_110	0.564951	mz_166	0.607843	mz_65	0.648284	mz_126	0.613971	mz_74	0.470588
mz_126	0.556373	mz_126	0.556373	mz_103	0.605392	mz_144	0.644608	mz_129	0.613971	mz_83	0.470588
mz_94	0.553922	mz_94	0.556373	mz_65	0.594363	mz_70	0.642157	mz_166	0.612745	mz_84	0.470588
mz_103	0.552696	mz_103	0.553922	mz_94	0.594363	mz_110	0.637255	mz_144	0.612745	mz_85	0.470588
mz_86	0.550245	mz_86	0.551471	mz_126	0.591912	mz_129	0.637255	mz_103	0.61152	mz_86	0.470588
mz_83	0.541667	mz_83	0.541667	mz_74	0.590686	mz_74	0.612745	mz_74	0.591912	mz_92	0.470588
mz_144	0.535539	mz_144	0.536765	mz_144	0.588235	mz_184	0.612745	mz_83	0.590686	mz_93	0.470588
mz_85	0.529412	mz_85	0.529412	mz_184	0.577206	mz_83	0.60049	mz_65	0.589461	mz_99	0.470588
mz_74	0.520833	mz_112	0.518382	mz_84	0.5625	mz_112	0.589461	mz_184	0.583333	mz_124	0.470588
mz_112	0.517157	mz_74	0.517157	mz_85	0.556373	mz_219	0.582108	mz_84	0.563725	mz_103	0.470588
mz_184	0.511029	mz_184	0.512255	mz_112	0.550245	mz_85	0.579657	mz_219	0.5625	mz_105	0.470588
mz_84	0.506127	mz_66	0.504902	mz_83	0.550245	mz_84	0.578431	mz_112	0.558824	mz_107	0.470588
mz_66	0.503676	mz_84	0.502451	mz_66	0.535539	mz_148	0.567402	mz_85	0.545343	mz_109	0.470588
mz_121	0.484069	mz_121	0.484069	mz_121	0.528186	mz_121	0.547794	mz_66	0.523284	mz_110	0.470588
mz_219	0.457108	mz_219	0.455882	mz_219	0.52451	mz_94	0.491422	mz_148	0.511029	mz_112	0.470588
mz_148	0.446078	mz_148	0.45098	mz_148	0.5	mz_99	0.48652	mz_121	0.501225	mz_114	0.470588
mz_99	0.417892	mz_99	0.425245	mz_99	0.464461	mz_203	0.482843	mz_203	0.458333	mz_121	0.470588
mz_203	0.403186	mz_203	0.400735	mz_209	0.4375	mz_209	0.481618	mz_99	0.457108	mz_123	0.470588
mz_209	0.390931	mz_209	0.393382	mz_203	0.427696	mz_66	0.459559	mz_209	0.4375	mz_302	0.470588

## Sheet: SecondaryType_pcorr
RF Classifier Feature	RF Classifier Accuracy	Decision Tree Classifier Feature	Decision Tree Classifier Accuracy	kNN Classifier Feature	kNN Classifier Accuracy	GNB Classifier Feature	GNB Classifier Accuracy	XGB Classifier Feature	XGB Classifier Accuracy	MLP Classifier Feature	MLP Classifier Accuracy
mz_137	0.518382	mz_137	0.519608	mz_137	0.552696	mz_137	0.627451	mz_137	0.553922	mz_137	0.492647
mz_91	0.448529	mz_91	0.45098	mz_139	0.503676	mz_139	0.531863	mz_139	0.523284	mz_91	0.345588
mz_139	0.446078	mz_139	0.444853	mz_91	0.492647	mz_91	0.512255	mz_114	0.490196	mz_55	0.235294
mz_107	0.39951	mz_107	0.39951	mz_107	0.47549	mz_114	0.493873	mz_91	0.47549	mz_140	0.235294
mz_114	0.397059	mz_114	0.395833	mz_114	0.46201	mz_111	0.485294	mz_107	0.473039	mz_124	0.235294
mz_60	0.393382	mz_60	0.393382	mz_60	0.430147	mz_107	0.481618	mz_111	0.438725	mz_125	0.235294
mz_111	0.371324	mz_111	0.370098	mz_165	0.42402	mz_135	0.477941	mz_165	0.431373	mz_126	0.235294
mz_124	0.370098	mz_124	0.368873	mz_124	0.417892	mz_93	0.473039	mz_60	0.421569	mz_129	0.235294
mz_123	0.368873	mz_123	0.368873	mz_123	0.408088	mz_119	0.460784	mz_119	0.417892	mz_131	0.235294
mz_135	0.341912	mz_140	0.341912	mz_93	0.405637	mz_140	0.453431	mz_123	0.417892	mz_135	0.235294
mz_85	0.341912	mz_85	0.341912	mz_111	0.401961	mz_165	0.449755	mz_140	0.411765	mz_136	0.235294
mz_302	0.339461	mz_135	0.339461	mz_58	0.39951	mz_58	0.448529	mz_85	0.408088	mz_139	0.235294
mz_140	0.338235	mz_119	0.334559	mz_140	0.393382	mz_85	0.446078	mz_135	0.406863	mz_144	0.235294
mz_119	0.334559	mz_58	0.334559	mz_153	0.390931	mz_123	0.438725	mz_58	0.405637	mz_121	0.235294
mz_165	0.333333	mz_165	0.332108	mz_85	0.390931	mz_60	0.436275	mz_153	0.398284	mz_148	0.235294
mz_58	0.330882	mz_302	0.332108	mz_135	0.38848	mz_153	0.433824	mz_124	0.395833	mz_149	0.235294
mz_93	0.32598	mz_93	0.323529	mz_110	0.377451	mz_86	0.428922	mz_302	0.395833	mz_153	0.235294
mz_92	0.318627	mz_92	0.314951	mz_119	0.375	mz_124	0.428922	mz_93	0.392157	mz_162	0.235294
mz_110	0.313725	mz_110	0.3125	mz_302	0.370098	mz_92	0.426471	mz_86	0.38848	mz_165	0.235294
mz_94	0.306373	mz_94	0.307598	mz_86	0.370098	mz_302	0.410539	mz_92	0.384804	mz_166	0.235294
mz_97	0.301471	mz_97	0.300245	mz_94	0.359069	mz_110	0.409314	mz_125	0.381127	mz_184	0.235294
mz_153	0.295343	mz_153	0.292892	mz_92	0.354167	mz_131	0.394608	mz_110	0.371324	mz_205	0.235294
mz_86	0.294118	mz_86	0.291667	mz_125	0.33701	mz_125	0.393382	mz_105	0.368873	mz_209	0.235294
mz_126	0.276961	mz_126	0.276961	mz_105	0.329657	mz_105	0.390931	mz_131	0.352941	mz_123	0.235294
mz_205	0.268382	mz_205	0.268382	mz_97	0.327206	mz_166	0.383578	mz_94	0.348039	mz_119	0.235294
mz_125	0.261029	mz_125	0.261029	mz_103	0.319853	mz_144	0.375	mz_97	0.339461	mz_58	0.235294
mz_149	0.253676	mz_149	0.251225	mz_205	0.319853	mz_205	0.371324	mz_205	0.33701	mz_117	0.235294
mz_103	0.248775	mz_121	0.251225	mz_166	0.314951	mz_97	0.367647	mz_166	0.329657	mz_60	0.235294
mz_131	0.247549	mz_103	0.248775	mz_121	0.302696	mz_117	0.357843	mz_144	0.321078	mz_64	0.235294
mz_121	0.245098	mz_131	0.245098	mz_131	0.296569	mz_84	0.356618	mz_103	0.316176	mz_74	0.235294
mz_144	0.243873	mz_144	0.243873	mz_55	0.292892	mz_103	0.355392	mz_84	0.314951	mz_77	0.235294
mz_105	0.240196	mz_105	0.238971	mz_136	0.291667	mz_149	0.355392	mz_136	0.311275	mz_84	0.235294
mz_166	0.238971	mz_117	0.238971	mz_144	0.291667	mz_136	0.354167	mz_117	0.301471	mz_85	0.235294
mz_77	0.237745	mz_166	0.237745	mz_149	0.291667	mz_121	0.35049	mz_149	0.300245	mz_86	0.235294
mz_117	0.23652	mz_77	0.23652	mz_126	0.279412	mz_129	0.344363	mz_121	0.294118	mz_92	0.235294
mz_84	0.235294	mz_84	0.235294	mz_117	0.276961	mz_126	0.338235	mz_126	0.291667	mz_93	0.235294
mz_129	0.231618	mz_136	0.226716	mz_84	0.273284	mz_74	0.328431	mz_129	0.289216	mz_94	0.235294
mz_136	0.223039	mz_129	0.226716	mz_74	0.270833	mz_94	0.324755	mz_74	0.285539	mz_97	0.235294
mz_55	0.216912	mz_74	0.216912	mz_129	0.270833	mz_77	0.322304	mz_55	0.278186	mz_99	0.235294
mz_74	0.216912	mz_55	0.213235	mz_77	0.256127	mz_64	0.307598	mz_77	0.264706	mz_103	0.235294
mz_162	0.205882	mz_162	0.205882	mz_64	0.247549	mz_55	0.306373	mz_162	0.264706	mz_105	0.235294
mz_184	0.199755	mz_184	0.20098	mz_162	0.237745	mz_148	0.303922	mz_64	0.259804	mz_107	0.235294
mz_209	0.189951	mz_148	0.193627	mz_115	0.23652	mz_162	0.303922	mz_148	0.243873	mz_110	0.235294
mz_148	0.188725	mz_115	0.188725	mz_148	0.231618	mz_99	0.301471	mz_209	0.240196	mz_111	0.235294
mz_115	0.185049	mz_209	0.188725	mz_209	0.215686	mz_115	0.289216	mz_184	0.237745	mz_114	0.235294
mz_64	0.175245	mz_64	0.176471	mz_184	0.21201	mz_209	0.279412	mz_115	0.23652	mz_115	0.235294
mz_99	0.145833	mz_99	0.148284	mz_99	0.203431	mz_184	0.268382	mz_99	0.215686	mz_302	0.235294

## Sheet: SampleID_pcorr
RF Classifier Feature	RF Classifier Accuracy	Decision Tree Classifer Feature	Decision Tree Classifier Accuracy	kNN Classifier Feature	kNN Classifier Accuracy	GNB ClassifierFeature	GNB Classifier Accuracy	XGB Classifier Feature	XGB Classifier Accuracy	MLP Classifier Feature	MLP Classifier Accuracy
mz_60	0.373775	mz_60	0.373775	mz_60	0.420343	mz_60	0.449755	mz_60	0.420343	mz_91	0.360294
mz_91	0.32598	mz_91	0.328431	mz_114	0.367647	mz_91	0.417892	mz_114	0.368873	mz_60	0.345588
mz_114	0.322304	mz_114	0.322304	mz_91	0.363971	mz_114	0.408088	mz_91	0.343137	mz_55	0.117647
mz_124	0.302696	mz_124	0.302696	mz_124	0.36152	mz_124	0.404412	mz_124	0.33701	mz_184	0.117647
mz_139	0.267157	mz_139	0.268382	mz_139	0.300245	mz_139	0.35049	mz_139	0.302696	mz_131	0.117647
mz_85	0.247549	mz_85	0.247549	mz_85	0.284314	mz_135	0.345588	mz_94	0.280637	mz_135	0.117647
mz_94	0.231618	mz_94	0.232843	mz_165	0.278186	mz_85	0.329657	mz_135	0.276961	mz_136	0.117647
mz_119	0.230392	mz_119	0.227941	mz_135	0.275735	mz_119	0.32598	mz_85	0.265931	mz_139	0.117647
mz_135	0.224265	mz_135	0.223039	mz_94	0.273284	mz_165	0.323529	mz_93	0.26348	mz_140	0.117647
mz_302	0.202206	mz_302	0.203431	mz_93	0.268382	mz_94	0.311275	mz_119	0.262255	mz_144	0.117647
mz_58	0.20098	mz_58	0.20098	mz_119	0.259804	mz_58	0.305147	mz_165	0.254902	mz_161	0.117647
mz_211	0.197304	mz_126	0.197304	mz_302	0.247549	mz_302	0.300245	mz_302	0.241422	mz_165	0.117647
mz_126	0.197304	mz_211	0.196078	mz_58	0.231618	mz_123	0.273284	mz_58	0.230392	mz_190	0.117647
mz_165	0.194853	mz_93	0.194853	mz_66	0.226716	mz_93	0.272059	mz_126	0.227941	mz_125	0.117647
mz_93	0.194853	mz_123	0.194853	mz_123	0.221814	mz_126	0.264706	mz_86	0.218137	mz_197	0.117647
mz_123	0.193627	mz_165	0.192402	mz_126	0.220588	mz_211	0.26348	mz_211	0.214461	mz_200	0.117647
mz_86	0.191176	mz_296	0.191176	mz_86	0.215686	mz_296	0.262255	mz_296	0.213235	mz_205	0.117647
mz_296	0.191176	mz_86	0.191176	mz_211	0.205882	mz_86	0.259804	mz_123	0.21201	mz_209	0.117647
mz_66	0.1875	mz_66	0.1875	mz_296	0.197304	mz_66	0.254902	mz_66	0.21201	mz_211	0.117647
mz_131	0.182598	mz_131	0.183824	mz_79	0.197304	mz_140	0.242647	mz_79	0.210784	mz_212	0.117647
mz_140	0.180147	mz_140	0.182598	mz_55	0.193627	mz_79	0.226716	mz_140	0.203431	mz_296	0.117647
mz_79	0.176471	mz_79	0.176471	mz_140	0.186275	mz_55	0.220588	mz_131	0.191176	mz_126	0.117647
mz_197	0.145833	mz_197	0.147059	mz_197	0.183824	mz_131	0.214461	mz_55	0.1875	mz_123	0.117647
mz_84	0.145833	mz_84	0.144608	mz_200	0.17402	mz_197	0.204657	mz_197	0.175245	mz_124	0.117647
mz_161	0.140931	mz_161	0.139706	mz_131	0.171569	mz_105	0.202206	mz_200	0.171569	mz_58	0.117647
mz_105	0.13848	mz_105	0.13848	mz_205	0.160539	mz_136	0.20098	mz_161	0.167892	mz_64	0.117647
mz_55	0.136029	mz_205	0.134804	mz_161	0.156863	mz_115	0.198529	mz_136	0.164216	mz_66	0.117647
mz_205	0.134804	mz_55	0.134804	mz_190	0.154412	mz_161	0.198529	mz_105	0.158088	mz_79	0.117647
mz_125	0.127451	mz_125	0.127451	mz_136	0.154412	mz_144	0.196078	mz_125	0.155637	mz_80	0.117647
mz_136	0.125	mz_136	0.125	mz_105	0.150735	mz_125	0.193627	mz_144	0.144608	mz_84	0.117647
mz_212	0.122549	mz_144	0.122549	mz_125	0.145833	mz_205	0.192402	mz_84	0.144608	mz_85	0.117647
mz_144	0.122549	mz_184	0.121324	mz_84	0.143382	mz_212	0.189951	mz_205	0.142157	mz_86	0.117647
mz_200	0.122549	mz_200	0.120098	mz_144	0.140931	mz_84	0.182598	mz_212	0.133578	mz_93	0.117647
mz_100	0.121324	mz_100	0.118873	mz_212	0.140931	mz_184	0.181373	mz_100	0.129902	mz_94	0.117647
mz_184	0.120098	mz_212	0.115196	mz_64	0.139706	mz_190	0.178922	mz_64	0.127451	mz_100	0.117647
mz_115	0.107843	mz_115	0.109069	mz_100	0.136029	mz_200	0.175245	mz_80	0.120098	mz_105	0.117647
mz_80	0.102941	mz_190	0.102941	mz_184	0.117647	mz_100	0.172794	mz_190	0.118873	mz_106	0.117647
mz_64	0.101716	mz_80	0.10049	mz_115	0.117647	mz_64	0.160539	mz_184	0.115196	mz_113	0.117647
mz_190	0.10049	mz_64	0.0992647	mz_80	0.11152	mz_209	0.159314	mz_116	0.112745	mz_114	0.117647
mz_209	0.0968137	mz_209	0.0968137	mz_116	0.109069	mz_106	0.154412	mz_115	0.109069	mz_115	0.117647
mz_106	0.0906863	mz_106	0.0906863	mz_106	0.104167	mz_80	0.150735	mz_209	0.106618	mz_116	0.117647
mz_116	0.0784314	mz_116	0.0772059	mz_209	0.101716	mz_116	0.139706	mz_106	0.104167	mz_119	0.117647
mz_113	0.0735294	mz_113	0.0723039	mz_113	0.0943627	mz_113	0.117647	mz_113	0.0772059	mz_302	0.117647

## Sheet: Sheet4
	Primary.Type	Secondary.Type	Sample.ID	Set	Counts	m/z values
1	TRUE	TRUE	TRUE	Primary Type∩Secondary Type∩Sample ID	21	mz_84,mz_85,mz_86,mz_91,mz_93,mz_94,mz_105,mz_114,mz_123,mz_124,mz_126,mz_135,mz_136,mz_139,mz_140,mz_144,mz_165,mz_184,mz_205,mz_209,mz_302
2	FALSE	TRUE	TRUE	(Secondary Type∩Sample ID)\(Primary Type)	7	mz_55, mz_58, mz_64, mz_115, mz_119, mz_125, mz_131
3	TRUE	FALSE	TRUE	(Primary Type∩Sample ID)\(Secondary Type)	4	mz_66, mz_197, mz_200, mz_296
4	FALSE	FALSE	TRUE	(Sample ID)\(Primary Type∪Secondary Type)	10	mz_79,mz_80,mz_100,mz_106,mz_113,mz_116,mz_161,mz_190,mz_211,mz_212
5	TRUE	TRUE	FALSE	(Primary Type∩Secondary Type)\(Sample ID)	12	mz_60,mz_74,mz_92,mz_99,mz_103,mz_107,mz_110,mz_121,mz_129,mz_148,mz_149,mz_166
6	FALSE	TRUE	FALSE	(Secondary Type)\(Primary Type∪Sample ID)	6	mz_77, mz_97, mz_111, mz_117,mz_153,mz_162
7	TRUE	FALSE	FALSE	(Primary Type)\(Secondary Type∪Sample ID)	10	mz_65,mz_70,mz_83,mz_109,mz_112,mz_174,mz_177,mz_192,mz_203,mz_219
						mz_91, mz_139, mz_135, mz_165, mz_93, mz_302, mz_140, mz_124, mz_123, mz_136, mz_86, mz_105, mz_114, mz_205, mz_94, mz_126, mz_144, mz_184, mz_84, mz_85, mz_209
						84,85,86,91,93,94,105,114,123,124,126,135,136,139,140,144,165,184,205,209,302
						mz_58, mz_119, mz_125, mz_131, mz_55, mz_64, mz_115
						55,58,64,115,119,125,131
						mz_296, mz_197, mz_200, mz_66
						66
						mz_211, mz_79, mz_161, mz_190, mz_212, mz_100, mz_80, mz_116, mz_106, mz_113
						79,80,100,106,113,116,161,190,211,212
						mz_107, mz_92, mz_149, mz_60, mz_110, mz_129, mz_166, mz_103, mz_74, mz_121, mz_148, mz_99
						60,74,92,99,103,107,110,121,129,148,149,166
						mz_111, mz_153, mz_97, mz_117, mz_77, mz_162
						77,97,111,117,153,162
						mz_109, mz_192, mz_174, mz_177, mz_70, mz_65, mz_112, mz_83, mz_219, mz_203
						65,70,83,109,112,174,177,192,203,219
						mz_60, mz_136, mz_139, mz_140, mz_144, mz_165, mz_184, mz_205, mz_209, mz_135, mz_126, mz_94, mz_84, mz_85, mz_86, mz_93, mz_124, mz_105, mz_114, mz_123, mz_302
						60,84,85,86,93,94,105,114,123,124,126,135,136,139,140,144,165,184,205,209,302
						mz_107, mz_92, mz_149, mz_60, mz_129, mz_166, mz_110, mz_103, mz_74, mz_121, mz_148, mz_99
						60,74,92,99,103,107,110,121,129,148,149,166
						mz_211, mz_79, mz_161, mz_100, mz_212, mz_190, mz_80, mz_106, mz_116, mz_113
						79,80,100,106,113,116,161,190,211,212
						mz_111, mz_97, mz_153, mz_117, mz_77, mz_162
						77,97,111,117,153,162
						mz_109, mz_174, mz_192, mz_177, mz_65, mz_70, mz_83, mz_112, mz_219, mz_203
						6560
