# Supplementary material for: Machine Learning-Based Classification of Lignocellulosic Biomass from Pyrolysis-Molecular Beam Mass Spectrometry Data
Source: Int J Mol Sci. 2021 Apr 15;22(8):4107. doi: 10.3390/ijms22084107 (PMC8071563; doi:10.3390/ijms22084107)
Supplement: Supplementary file 1 [file ijms-22-04107-s001.zip › SupplementaryFiles/SIFile1_DescStats.xlsx]

## Sheet: TICnorm
	30	31	32	33	34	35	36	37	38	39	40	41	42	43	44	45	46	47	48	49	50	51	52	53	54	55	56	57	58	59	60	61	62	63	64	65	66	67	68	69	70	71	72	73	74	75	76	77	78
# of Missing	0	0	0	0	0	0	0	0	0	0	0	0	0	0	0	0	0	0	0	0	0	0	0	0	0	0	0	0	0	0	0	0	0	0	0	0	0	0	0	0	0	0	0	0	0	0	0	0	0
Mean	0.000221032	0.0142989	0.0045117	0.000420807	0.000114844	0.000131247	0.000141604	0.000193454	0.000193037	0.00227708	0.00137034	0.00601893	0.00734639	0.034637	0.014024	0.00636798	0.000783017	0.000786738	4.51501e-05	6.13414e-05	0.000414086	0.000326735	0.00133146	0.00267569	0.00281652	0.0126243	0.00563553	0.020128	0.0089562	0.0006862	0.0209175	0.00282318	0.000298799	0.000326695	0.000565505	0.00295733	0.00286456	0.00384779	0.00699163	0.017369	0.0119071	0.00683175	0.00276862	0.0177275	0.00565545	0.000646568	0.000283287	0.00573804	0.00298632
Max	0.000754729	0.0182811	0.00628807	0.0010438	0.000543755	0.000530169	0.000549003	0.000869088	0.00129518	0.00535494	0.00293196	0.00884678	0.0103066	0.0476125	0.025617	0.00975558	0.00156682	0.00151482	0.000359379	0.000481191	0.00267124	0.00090627	0.00233317	0.00392811	0.00473053	0.0168885	0.00899605	0.0266926	0.014067	0.00228088	0.0318828	0.00448819	0.00103549	0.000714076	0.00125399	0.0055125	0.00591555	0.00825241	0.0113655	0.0236482	0.0158862	0.00984354	0.00576716	0.0263496	0.00766109	0.00143274	0.000939505	0.00778836	0.004736
Min	0	0.00980997	0.00270729	0.000107351	0	0	0	0	0	0	0.000369893	0.00367405	0.0047046	0.0257031	0.0098539	0.0042356	0.000325786	0.000196124	0	0	0	0	0.000441544	0.00141901	0.00134173	0.00932143	0.00192804	0.0153173	0.00597652	4.81795e-05	0.0113713	0.00145728	1.60752e-05	4.86605e-05	0.000156124	0.00151156	0.0010618	0.00172613	0.00371063	0.0129754	0.00788585	0.00425116	0.000926041	0.0101142	0.00394883	0.000247942	0	0.00383305	0.0016204
Range	0.000754729	0.00847116	0.00358078	0.000936447	0.000543755	0.000530169	0.000549003	0.000869088	0.00129518	0.00535494	0.00256207	0.00517273	0.00560202	0.0219094	0.0157631	0.00551997	0.00124103	0.00131869	0.000359379	0.000481191	0.00267124	0.00090627	0.00189162	0.0025091	0.0033888	0.00756711	0.00706801	0.0113753	0.00809051	0.0022327	0.0205115	0.00303091	0.00101941	0.000665415	0.00109786	0.00400093	0.00485374	0.00652628	0.00765485	0.0106728	0.00800031	0.00559238	0.00484112	0.0162354	0.00371227	0.0011848	0.000939505	0.00395532	0.00311559
Std Deviation	0.000146951	0.00142042	0.000603909	0.000119066	7.40352e-05	7.64395e-05	9.98221e-05	0.000119772	0.000120588	0.0010766	0.000385116	0.000922541	0.000897226	0.00459029	0.00365924	0.000997224	0.00017804	0.000254606	4.78715e-05	5.78068e-05	0.000616562	0.000118558	0.000282139	0.000424248	0.000569016	0.00110151	0.00114307	0.00233636	0.00162586	0.000310073	0.00466134	0.000527056	0.000114143	0.000110191	0.000179892	0.000738367	0.000908904	0.00106536	0.00145232	0.00216912	0.00182074	0.00100782	0.000753882	0.00387829	0.00066703	0.000159778	0.000123292	0.00068926	0.000596795
Variance	2.15945e-08	2.0176e-06	3.64707e-07	1.41768e-08	5.48122e-09	5.84299e-09	9.96445e-09	1.43454e-08	1.45414e-08	1.15906e-06	1.48314e-07	8.51082e-07	8.05015e-07	2.10708e-05	1.339e-05	9.94456e-07	3.16982e-08	6.48244e-08	2.29168e-09	3.34162e-09	3.80148e-07	1.40559e-08	7.96022e-08	1.79986e-07	3.23779e-07	1.21333e-06	1.30662e-06	5.45856e-06	2.64341e-06	9.61451e-08	2.1728e-05	2.77788e-07	1.30286e-08	1.21421e-08	3.23611e-08	5.45185e-07	8.26106e-07	1.135e-06	2.10922e-06	4.70509e-06	3.31509e-06	1.0157e-06	5.68338e-07	1.50411e-05	4.44929e-07	2.5529e-08	1.52008e-08	4.7508e-07	3.56164e-07
RMS	0.000265373	0.0143692	0.00455189	0.000437308	0.000136615	0.00015186	0.000173216	0.000227492	0.000227568	0.00251848	0.00142336	0.00608914	0.00740091	0.0349395	0.014493	0.00644549	0.000802979	0.000826862	6.5783e-05	8.42633e-05	0.000742395	0.000347555	0.00136098	0.00270907	0.00287336	0.0126722	0.00575015	0.020263	0.0091024	0.000752926	0.02143	0.0028719	0.000319834	0.000344756	0.000593394	0.00304801	0.00300513	0.00399238	0.00714069	0.0175037	0.0120454	0.00690559	0.0028693	0.0181463	0.00569461	0.000665994	0.000308924	0.00577924	0.0030453
Skewness	0.551854	-0.457149	-0.387442	0.646559	1.12638	0.935318	1.05135	1.05461	1.48313	-0.481872	0.483445	0.319107	0.122451	0.387975	1.40816	0.563225	0.525123	0.327757	2.04279	2.27476	2.01527	0.86958	0.116717	0.287281	0.515965	0.336901	-0.112572	0.184208	0.859362	1.11285	0.294125	0.115156	0.69543	0.39995	0.278106	0.0200804	0.432506	0.999613	0.394717	0.122821	0.0883306	-0.0383	0.282238	-0.0199143	-0.172972	0.488573	0.806517	-0.0617056	0.291768
Kurtosis	-0.0472105	0.500344	0.336604	1.36173	2.24237	1.38486	1.57951	2.30539	8.68619	-0.029635	0.499891	0.0143135	0.320978	-0.649973	0.739578	0.075565	0.830676	-0.492388	5.34781	8.18179	2.79625	1.17379	0.560623	-0.106087	0.0576091	0.396102	-0.0564945	-0.67752	-0.20929	2.06983	-0.79606	-0.14256	2.15427	0.416437	-0.0455988	-0.626334	-0.576507	1.01508	-0.434884	-0.640731	-1.00516	-0.578255	-0.1173	-1.18009	-0.279243	0.994056	1.43549	-0.311094	-0.40923
Median	0.000203127	0.0143852	0.00456435	0.000413125	0.000102558	0.000117192	0.000125376	0.000178351	0.000181456	0.00240493	0.00135322	0.00600427	0.00732856	0.0342442	0.0125616	0.00625818	0.000772644	0.000766227	3.14383e-05	4.53308e-05	0.000149334	0.000306411	0.00131555	0.00265827	0.00274967	0.0125609	0.00570977	0.0200526	0.00852472	0.000637674	0.0206939	0.00283083	0.000292993	0.00032227	0.00055941	0.003015	0.00276948	0.00367861	0.00685871	0.0174796	0.0119271	0.00689344	0.00273166	0.0181467	0.005705	0.000643487	0.000263945	0.0057548	0.00296183
Q1	0.000110367	0.0136578	0.00417422	0.000339981	6.47478e-05	7.84863e-05	7.42177e-05	0.000114516	0.00011543	0.00175061	0.00111306	0.00536447	0.00675614	0.0310438	0.0116189	0.00564009	0.000658899	0.000595409	1.33117e-05	2.3906e-05	9.22085e-05	0.000245855	0.00115973	0.00236611	0.0023961	0.0118902	0.00487236	0.0183294	0.00774201	0.000480118	0.017089	0.00245479	0.00022196	0.000246738	0.000438735	0.00243317	0.00209842	0.00309522	0.00581097	0.0155358	0.0102628	0.00602131	0.00219866	0.0138541	0.00520553	0.000539115	0.000194433	0.00528159	0.00252955
Q3	0.00032432	0.0151435	0.00489607	0.000489118	0.000152833	0.000175204	0.000189304	0.000255521	0.000255508	0.00295927	0.00158817	0.00654825	0.00789824	0.0375707	0.0145665	0.00696455	0.000879718	0.000967638	5.80971e-05	8.17179e-05	0.000275446	0.000390737	0.00149622	0.00294125	0.00316166	0.0133075	0.00640831	0.0218672	0.0098263	0.000838417	0.0242955	0.00318723	0.000367337	0.000392339	0.000687033	0.00345613	0.00351146	0.00429945	0.00808411	0.0189321	0.013314	0.00752395	0.00328282	0.0211213	0.00614158	0.000741567	0.000357386	0.0062229	0.00337613
[truncated: 372 more columns]

## Sheet: RUVTICnorm
	30	31	32	33	34	35	36	37	38	39	40	41	42	43	44	45	46	47	48	49	50	51	52	53	54	55	56	57	58	59	60	61	62	63	64	65	66	67	68	69	70	71	72	73	74	75	76	77	78
Mean	1.65413e-05	0.0233368	0.00170553	7.92031e-06	5.40677e-07	4.73215e-07	7.47427e-07	1.4764e-06	2.2322e-06	0.000695631	0.000123982	0.00327561	0.00516054	0.177282	0.0232288	0.00374933	3.41424e-05	3.53274e-05	1.12451e-07	2.00193e-07	2.86336e-05	5.6593e-06	0.000109751	0.000526618	0.000600742	0.0176903	0.00307431	0.0518657	0.00811773	4.04303e-05	0.0611484	0.000588308	4.49347e-06	5.43515e-06	1.83563e-05	0.00066107	0.000635934	0.00127857	0.00447073	0.0368693	0.0157278	0.00431637	0.000621208	0.0400501	0.00268492	2.07361e-05	4.47551e-06	0.00287671	0.000676987
Max	0.000804526	0.0398638	0.00399589	6.27106e-05	1.10996e-05	4.33273e-06	7.24393e-06	2.29002e-05	0.000174067	0.00602368	0.000664821	0.00751129	0.0118159	0.311991	0.0750702	0.0100322	0.000188213	0.000240806	4.5962e-06	9.28252e-06	0.000418961	5.91848e-05	0.000429239	0.00157948	0.00189908	0.0324761	0.0103574	0.0916349	0.0193712	0.000622709	0.135841	0.00155359	9.33098e-05	5.088e-05	0.000133117	0.00269309	0.00306129	0.00721116	0.0112807	0.0633898	0.0282608	0.00858721	0.0037656	0.0867646	0.00461475	0.000142464	9.02706e-05	0.00620781	0.00202768
Min	7.02429e-13	0.00813466	0.000445744	3.39484e-07	1.00818e-12	1.18603e-12	8.01042e-13	6.77486e-13	5.80163e-13	5.65447e-13	6.04763e-06	0.000996273	0.00188794	0.0969738	0.00992426	0.00160309	4.1763e-06	2.45416e-06	3.75337e-13	5.50498e-13	7.66835e-13	2.03284e-11	1.06584e-05	0.000134033	9.00419e-05	0.00889783	0.000303712	0.0246597	0.00321418	8.46361e-08	0.0205587	0.000129976	6.80995e-09	7.7881e-08	9.23695e-07	0.000135041	6.00897e-05	0.000183829	0.00106055	0.0172164	0.00693414	0.00152999	5.15818e-05	0.0106354	0.00118373	2.19221e-06	3.85636e-12	0.00106189	0.00015566
Range	0.000804526	0.0317292	0.00355015	6.23711e-05	1.10996e-05	4.33273e-06	7.24393e-06	2.29002e-05	0.000174067	0.00602368	0.000658774	0.00651502	0.00992793	0.215017	0.0651459	0.00842911	0.000184036	0.000238351	4.5962e-06	9.28252e-06	0.000418961	5.91848e-05	0.00041858	0.00144544	0.00180903	0.0235783	0.0100537	0.0669752	0.0161571	0.000622624	0.115282	0.00142361	9.3303e-05	5.08021e-05	0.000132194	0.00255805	0.0030012	0.00702733	0.0102201	0.0461734	0.0213266	0.00705722	0.00371402	0.0761292	0.00343102	0.000140272	9.02706e-05	0.00514593	0.00187202
Std Deviation	5.77055e-05	0.00518548	0.000532011	5.84028e-06	8.49455e-07	5.94366e-07	9.86952e-07	1.95125e-06	6.73269e-06	0.000866779	8.77256e-05	0.00107487	0.00148182	0.0501746	0.0151624	0.00146471	2.1861e-05	2.29745e-05	3.04669e-07	5.75912e-07	7.25228e-05	6.181e-06	5.69982e-05	0.000211722	0.000304189	0.00355399	0.00135177	0.012667	0.0032725	6.51934e-05	0.0256686	0.000238327	5.45102e-06	5.35583e-06	1.66799e-05	0.000371648	0.000470974	0.000939001	0.00192993	0.00880366	0.00470109	0.00130272	0.000397592	0.0178644	0.000689936	1.32004e-05	6.1117e-06	0.000832707	0.000323668
Variance	3.32992e-09	2.68892e-05	2.83036e-07	3.41089e-11	7.21574e-13	3.5327e-13	9.74074e-13	3.80739e-12	4.53291e-11	7.51305e-07	7.69578e-09	1.15534e-06	2.1958e-06	0.00251749	0.000229897	2.14538e-06	4.77903e-10	5.2783e-10	9.28233e-14	3.31674e-13	5.25955e-09	3.82047e-11	3.24879e-09	4.4826e-08	9.25311e-08	1.26308e-05	1.82728e-06	0.000160454	1.07092e-05	4.25018e-09	0.000658877	5.67997e-08	2.97136e-11	2.86849e-11	2.78219e-10	1.38122e-07	2.21817e-07	8.81722e-07	3.72463e-06	7.75043e-05	2.21002e-05	1.69707e-06	1.5808e-07	0.000319136	4.76011e-07	1.74251e-10	3.73529e-11	6.93401e-07	1.04761e-07
RMS	5.99955e-05	0.0239053	0.00178648	9.83861e-06	1.00649e-06	7.59453e-07	1.23755e-06	2.44591e-06	7.08916e-06	0.00111099	0.000151848	0.00344725	0.00536883	0.184237	0.0277344	0.00402495	4.05342e-05	4.21332e-05	3.24584e-07	6.09381e-07	7.79294e-05	8.37768e-06	0.000123653	0.000567536	0.000673282	0.0180433	0.00335804	0.0533882	0.00875178	7.66784e-05	0.0663113	0.000634694	7.06176e-06	7.62827e-06	2.47958e-05	0.000758266	0.000791174	0.001586	0.00486903	0.0379045	0.0164145	0.00450844	0.000737418	0.0438492	0.00277205	2.45769e-05	7.57214e-06	0.00299466	0.000750296
Skewness	7.53026	-0.542129	0.0845558	2.79551	4.70658	2.62066	2.70369	3.96954	20.7631	2.53282	1.87412	0.718813	0.795252	0.620413	1.81262	1.21856	2.44781	1.77698	6.63837	8.59405	2.96096	3.37723	1.74274	1.22625	1.35564	0.57649	0.925717	0.439575	1.03043	4.06348	0.700543	0.808236	7.02913	3.19421	2.67893	0.930603	1.3266	2.16993	0.730362	-0.00340758	0.218347	0.134714	1.81561	0.282138	0.15853	2.87773	5.48551	0.573665	1.08516
Kurtosis	73.322	0.407223	0.382176	14.7906	37.6632	8.8934	9.50594	27.3012	522.33	7.66628	5.23951	0.569642	1.35537	-0.368844	2.05438	1.73155	9.50302	8.54402	68.5797	104.276	8.56498	17.7132	4.80907	2.19204	1.95983	0.978115	2.02868	-0.0634022	0.18989	21.7857	-0.49576	1.08111	92.8745	15.8216	10.3825	1.17621	1.63235	6.15455	0.00936879	-0.438374	-0.88504	-0.543903	6.88026	-1.03832	-0.384569	16.8805	55.3832	0.31551	1.43896
Median	1.66646e-06	0.0239196	0.00170224	6.59823e-06	2.62883e-07	2.62241e-07	4.19671e-07	8.97172e-07	1.00122e-06	0.000411772	0.000103378	0.00317764	0.00497085	0.17347	0.016623	0.00352863	2.86239e-05	3.05345e-05	1.81631e-08	4.15883e-08	6.22404e-07	3.63649e-06	9.72376e-05	0.000488459	0.000522229	0.0173908	0.00298846	0.0511365	0.00703121	1.79357e-05	0.0550584	0.000566676	3.06777e-06	3.93839e-06	1.38522e-05	0.000621877	0.00049335	0.00100164	0.00411257	0.0373985	0.0155047	0.0043941	0.00052492	0.0400242	0.00268625	1.85806e-05	2.51887e-06	0.00279652	0.000620103
Q1	3.31363e-07	0.0209156	0.00137843	4.17064e-06	9.59489e-08	9.1555e-08	1.17782e-07	2.9814e-07	3.85938e-07	0.000194451	6.4888e-05	0.00253214	0.00422558	0.132629	0.01438	0.00265035	1.98256e-05	1.79289e-05	2.80728e-09	9.49319e-09	2.12491e-07	2.00946e-06	7.3401e-05	0.000379622	0.000387698	0.0154656	0.00215856	0.0428725	0.00565078	9.72809e-06	0.0394794	0.000421037	1.66038e-06	2.14303e-06	7.95053e-06	0.000362431	0.000271336	0.000683244	0.0029089	0.0306305	0.0119027	0.00320998	0.000343016	0.0221819	0.00218824	1.24156e-05	1.2316e-06	0.00227296	0.000425838
Q3	7.26299e-06	0.0267226	0.00204501	9.68409e-06	6.43544e-07	5.97831e-07	9.92599e-07	1.85111e-06	2.37653e-06	0.000809601	0.000156557	0.00381852	0.00591571	0.197356	0.0237094	0.00431021	4.06343e-05	4.83891e-05	7.31933e-08	1.54518e-07	2.47256e-06	6.86496e-06	0.000131343	0.000626717	0.000736465	0.0196807	0.00373057	0.0597838	0.0099957	4.05999e-05	0.0783889	0.000719008	5.48052e-06	6.75512e-06	2.27824e-05	0.000858383	0.000858373	0.00145724	0.00577347	0.0430318	0.0192611	0.00523388	0.000808126	0.0543677	0.00315781	2.54272e-05	5.48294e-06	0.00343078	0.000844935
[truncated: 372 more columns]
