# Supplementary material for: Machine Learning-Based Classification of Lignocellulosic Biomass from Pyrolysis-Molecular Beam Mass Spectrometry Data
Source: Int J Mol Sci. 2021 Apr 15;22(8):4107. doi: 10.3390/ijms22084107 (PMC8071563; doi:10.3390/ijms22084107)
Supplement: Supplementary file 1 [file ijms-22-04107-s001.zip › SupplementaryFiles/SIFile9_Features_pcorr_RUV.xlsx]

## Sheet: PrimaryType_pcorr
RF Feature	RF Accuracy	DT Feature	DT Accuracy	kNN Feature	kNN Accuracy	GNB Feature	GNB Accuracy	XGB Feature	XGB Accuracy
mz_154	0.970588	mz_154	0.970588	mz_154	0.969363	mz_154	0.980392	mz_154	0.970588
mz_135	0.734069	mz_135	0.734069	mz_135	0.765931	mz_165	0.795343	mz_140	0.756127
mz_302	0.727941	mz_302	0.729167	mz_120	0.752451	mz_135	0.791667	mz_135	0.75
mz_57	0.714461	mz_165	0.714461	mz_165	0.752451	mz_93	0.767157	mz_124	0.75
mz_165	0.713235	mz_57	0.714461	mz_140	0.745098	mz_57	0.754902	mz_120	0.747549
mz_124	0.704657	mz_124	0.704657	mz_124	0.745098	mz_120	0.751225	mz_165	0.746324
mz_140	0.697304	mz_120	0.699755	mz_57	0.735294	mz_192	0.745098	mz_92	0.723039
mz_120	0.694853	mz_140	0.698529	mz_302	0.724265	mz_140	0.737745	mz_93	0.718137
mz_92	0.67402	mz_92	0.677696	mz_296	0.719363	mz_92	0.72549	mz_302	0.716912
mz_93	0.669118	mz_93	0.669118	mz_92	0.715686	mz_85	0.723039	mz_296	0.71201
mz_192	0.664216	mz_296	0.659314	mz_192	0.714461	mz_109	0.716912	mz_57	0.710784
mz_149	0.656863	mz_192	0.655637	mz_149	0.703431	mz_302	0.714461	mz_149	0.705882
mz_123	0.653186	mz_149	0.655637	mz_93	0.697304	mz_149	0.704657	mz_192	0.703431
mz_296	0.651961	mz_123	0.654412	mz_123	0.676471	mz_123	0.703431	mz_123	0.703431
mz_107	0.634804	mz_107	0.634804	mz_107	0.671569	mz_296	0.698529	mz_107	0.676471
mz_73	0.616422	mz_73	0.616422	mz_73	0.658088	mz_81	0.688725	mz_85	0.671569
mz_85	0.605392	mz_85	0.605392	mz_109	0.644608	mz_107	0.685049	mz_73	0.667892
mz_65	0.595588	mz_65	0.595588	mz_114	0.644608	mz_126	0.685049	mz_126	0.653186
mz_205	0.590686	mz_109	0.582108	mz_85	0.63848	mz_174	0.678922	mz_174	0.644608
mz_109	0.584559	mz_114	0.579657	mz_126	0.634804	mz_73	0.670343	mz_109	0.643382
mz_219	0.580882	mz_174	0.579657	mz_205	0.634804	mz_124	0.665441	mz_110	0.639706
mz_114	0.579657	mz_205	0.578431	mz_110	0.626225	mz_110	0.647059	mz_197	0.63848
mz_144	0.574755	mz_197	0.57598	mz_81	0.620098	mz_205	0.643382	mz_205	0.633578
mz_110	0.573529	mz_110	0.574755	mz_94	0.616422	mz_197	0.636029	mz_114	0.632353
mz_197	0.572304	mz_219	0.574755	mz_174	0.612745	mz_105	0.633578	mz_81	0.631127
mz_174	0.571078	mz_126	0.572304	mz_65	0.609069	mz_65	0.625	mz_65	0.626225
mz_126	0.568627	mz_144	0.571078	mz_197	0.605392	mz_114	0.623775	mz_105	0.623775
mz_81	0.563725	mz_81	0.563725	mz_105	0.596814	mz_161	0.618873	mz_94	0.618873
mz_94	0.561275	mz_94	0.5625	mz_219	0.591912	mz_166	0.610294	mz_161	0.609069
mz_60	0.556373	mz_60	0.556373	mz_60	0.582108	mz_72	0.604167	mz_219	0.599265
mz_105	0.526961	mz_105	0.526961	mz_161	0.578431	mz_144	0.599265	mz_144	0.593137
mz_161	0.522059	mz_161	0.520833	mz_72	0.577206	mz_60	0.598039	mz_166	0.580882
mz_72	0.503676	mz_66	0.5	mz_144	0.57598	mz_74	0.595588	mz_60	0.571078
mz_66	0.501225	mz_72	0.498775	mz_166	0.552696	mz_66	0.583333	mz_72	0.571078
mz_166	0.495098	mz_166	0.493873	mz_66	0.541667	mz_78	0.580882	mz_78	0.551471
mz_74	0.481618	mz_74	0.480392	mz_78	0.540441	mz_94	0.579657	mz_74	0.534314
mz_78	0.47549	mz_78	0.479167	mz_74	0.539216	mz_219	0.5625	mz_66	0.520833
mz_79	0.453431	mz_79	0.453431	mz_79	0.523284	mz_79	0.539216	mz_79	0.519608
mz_83	0.448529	mz_83	0.446078	mz_83	0.522059	mz_83	0.535539	mz_83	0.512255
mz_163	0.439951	mz_163	0.441176	mz_162	0.496324	mz_163	0.529412	mz_162	0.508578
mz_98	0.425245	mz_98	0.431373	mz_163	0.48652	mz_162	0.507353	mz_163	0.485294
mz_162	0.400735	mz_162	0.406863	mz_86	0.422794	mz_98	0.492647	mz_98	0.446078
mz_84	0.393382	mz_84	0.395833	mz_98	0.421569	mz_203	0.479167	mz_115	0.425245
mz_86	0.381127	mz_86	0.382353	mz_203	0.41299	mz_86	0.471814	mz_203	0.425245
mz_115	0.378676	mz_115	0.382353	mz_84	0.411765	mz_84	0.464461	mz_84	0.417892
mz_203	0.365196	mz_203	0.379902	mz_115	0.393382	mz_115	0.45098	mz_86	0.416667

## Sheet: SecondaryType_pcorr
RF Feature	RF Accuracy	DT Feature	DT Accuracy	kNN Feature	kNN Accuracy	GNB Feature	GNB Accuracy	XGB Feature	XGB Accuracy	MLP Feature	MLP Accuracy
mz_154	0.606618	mz_154	0.604167	mz_154	0.632353	mz_154	0.667892	mz_154	0.645833	mz_154	0.602941
mz_332	0.469363	mz_332	0.465686	mz_114	0.487745	mz_114	0.545343	mz_332	0.493873	mz_95	0.453431
mz_114	0.421569	mz_114	0.421569	mz_332	0.469363	mz_332	0.518382	mz_114	0.480392	mz_73	0.45098
mz_139	0.389706	mz_139	0.38848	mz_120	0.448529	mz_120	0.506127	mz_120	0.469363	mz_91	0.436275
mz_120	0.387255	mz_73	0.384804	mz_73	0.428922	mz_139	0.487745	mz_93	0.465686	mz_57	0.431373
mz_73	0.384804	mz_120	0.383578	mz_139	0.425245	mz_93	0.47549	mz_139	0.463235	mz_124	0.406863
mz_124	0.371324	mz_124	0.372549	mz_58	0.42402	mz_95	0.471814	mz_58	0.42402	mz_85	0.403186
mz_91	0.362745	mz_91	0.362745	mz_93	0.420343	mz_58	0.469363	mz_73	0.421569	mz_97	0.384804
mz_85	0.362745	mz_85	0.362745	mz_91	0.410539	mz_140	0.466912	mz_140	0.420343	mz_120	0.354167
mz_93	0.357843	mz_93	0.359069	mz_140	0.409314	mz_91	0.459559	mz_119	0.41299	mz_114	0.324755
mz_140	0.352941	mz_140	0.35049	mz_124	0.397059	mz_119	0.452206	mz_85	0.409314	mz_94	0.254902
mz_58	0.344363	mz_58	0.344363	mz_123	0.383578	mz_135	0.452206	mz_91	0.408088	mz_140	0.235294
mz_135	0.340686	mz_135	0.341912	mz_95	0.382353	mz_73	0.441176	mz_95	0.406863	mz_139	0.235294
mz_123	0.333333	mz_123	0.335784	mz_119	0.379902	mz_57	0.439951	mz_123	0.401961	mz_153	0.235294
mz_57	0.327206	mz_57	0.327206	mz_94	0.378676	mz_123	0.432598	mz_92	0.395833	mz_136	0.235294
mz_94	0.322304	mz_94	0.322304	mz_135	0.378676	mz_85	0.431373	mz_94	0.390931	mz_148	0.235294
mz_302	0.318627	mz_302	0.314951	mz_85	0.377451	mz_92	0.428922	mz_124	0.387255	mz_149	0.235294
mz_119	0.311275	mz_119	0.314951	mz_92	0.376225	mz_94	0.414216	mz_135	0.387255	mz_144	0.235294
mz_92	0.302696	mz_92	0.306373	mz_302	0.360294	mz_192	0.408088	mz_57	0.377451	mz_190	0.235294
mz_103	0.300245	mz_103	0.301471	mz_103	0.359069	mz_302	0.405637	mz_103	0.377451	mz_162	0.235294
mz_95	0.291667	mz_95	0.294118	mz_57	0.345588	mz_200	0.404412	mz_192	0.365196	mz_174	0.235294
mz_107	0.28799	mz_107	0.28799	mz_190	0.340686	mz_124	0.404412	mz_302	0.363971	mz_131	0.235294
mz_153	0.285539	mz_97	0.280637	mz_126	0.329657	mz_103	0.389706	mz_126	0.352941	mz_192	0.235294
mz_192	0.283088	mz_153	0.279412	mz_192	0.328431	mz_126	0.389706	mz_200	0.346814	mz_200	0.235294
mz_97	0.280637	mz_192	0.276961	mz_153	0.327206	mz_97	0.384804	mz_174	0.345588	mz_209	0.235294
mz_126	0.275735	mz_126	0.27451	mz_97	0.32598	mz_107	0.382353	mz_107	0.344363	mz_211	0.235294
mz_149	0.268382	mz_149	0.262255	mz_107	0.321078	mz_190	0.382353	mz_190	0.343137	mz_219	0.235294
mz_66	0.264706	mz_66	0.257353	mz_200	0.317402	mz_153	0.371324	mz_153	0.340686	mz_302	0.235294
mz_174	0.253676	mz_130	0.256127	mz_149	0.314951	mz_144	0.371324	mz_149	0.335784	mz_135	0.235294
mz_131	0.246324	mz_174	0.248775	mz_66	0.313725	mz_105	0.360294	mz_105	0.335784	mz_123	0.235294
mz_117	0.245098	mz_131	0.245098	mz_105	0.302696	mz_117	0.355392	mz_144	0.328431	mz_130	0.235294
mz_130	0.240196	mz_190	0.242647	mz_117	0.284314	mz_174	0.354167	mz_97	0.308824	mz_103	0.235294
mz_190	0.240196	mz_117	0.241422	mz_136	0.283088	mz_149	0.351716	mz_219	0.306373	mz_66	0.235294
mz_136	0.23652	mz_136	0.234069	mz_144	0.281863	mz_66	0.345588	mz_66	0.301471	mz_68	0.235294
mz_144	0.235294	mz_200	0.231618	mz_174	0.279412	mz_129	0.343137	mz_117	0.294118	mz_84	0.235294
mz_200	0.232843	mz_144	0.22549	mz_68	0.278186	mz_136	0.341912	mz_136	0.292892	mz_86	0.235294
mz_129	0.221814	mz_105	0.221814	mz_129	0.27451	mz_219	0.333333	mz_129	0.292892	mz_92	0.235294
mz_105	0.220588	mz_129	0.221814	mz_219	0.272059	mz_131	0.32598	mz_68	0.291667	mz_93	0.235294
mz_122	0.219363	mz_68	0.216912	mz_131	0.248775	mz_86	0.321078	mz_131	0.27451	mz_100	0.235294
mz_68	0.216912	mz_219	0.216912	mz_130	0.241422	mz_68	0.318627	mz_122	0.272059	mz_105	0.235294
mz_219	0.210784	mz_122	0.214461	mz_148	0.241422	mz_162	0.300245	mz_130	0.267157	mz_129	0.235294
mz_211	0.205882	mz_209	0.199755	mz_86	0.23652	mz_148	0.29902	mz_148	0.252451	mz_106	0.235294
mz_209	0.199755	mz_211	0.199755	mz_100	0.230392	mz_130	0.290441	mz_86	0.251225	mz_107	0.235294
mz_148	0.198529	mz_148	0.197304	mz_122	0.226716	mz_122	0.279412	mz_211	0.251225	mz_117	0.235294
mz_86	0.194853	mz_86	0.193627	mz_211	0.223039	mz_106	0.278186	mz_162	0.245098	mz_119	0.235294
mz_162	0.189951	mz_162	0.1875	mz_162	0.219363	mz_100	0.27451	mz_100	0.232843	mz_122	0.235294
mz_100	0.178922	mz_100	0.178922	mz_106	0.210784	mz_209	0.243873	mz_209	0.219363	mz_58	0.235294
mz_106	0.17402	mz_106	0.166667	mz_209	0.199755	mz_84	0.219363	mz_106	0.213235	mz_126	0.235294
mz_84	0.156863	mz_84	0.154412	mz_84	0.182598	mz_211	0.214461	mz_84	0.199755	mz_332	0.235294

## Sheet: SampleID_pcorr
RF Feature	RF Accuracy	DT Feature	DT Accuracy	kNN Feature	kNN Accuracy	GNB Feature	GNB Accuracy	XGB Feature	XGB Accuracy	MLP Feature	MLP Accuracy
mz_154	0.446078	mz_154	0.444853	mz_154	0.441176	mz_154	0.473039	mz_154	0.460784	mz_154	0.426471
mz_124	0.349265	mz_124	0.35049	mz_124	0.41299	mz_124	0.45098	mz_124	0.41299	mz_114	0.421569
mz_114	0.339461	mz_114	0.339461	mz_114	0.41299	mz_114	0.441176	mz_114	0.382353	mz_124	0.417892
mz_332	0.321078	mz_332	0.33701	mz_418	0.377451	mz_73	0.363971	mz_418	0.368873	mz_73	0.356618
mz_73	0.279412	mz_73	0.279412	mz_332	0.340686	mz_97	0.35049	mz_332	0.3125	mz_60	0.32598
mz_91	0.241422	mz_91	0.241422	mz_73	0.334559	mz_60	0.348039	mz_73	0.306373	mz_97	0.314951
mz_139	0.238971	mz_139	0.237745	mz_165	0.29902	mz_332	0.346814	mz_60	0.285539	mz_91	0.310049
mz_165	0.235294	mz_93	0.235294	mz_60	0.296569	mz_139	0.319853	mz_165	0.276961	mz_94	0.308824
mz_93	0.232843	mz_165	0.232843	mz_135	0.291667	mz_135	0.313725	mz_91	0.273284	mz_95	0.262255
mz_60	0.22549	mz_60	0.22549	mz_91	0.283088	mz_91	0.303922	mz_58	0.264706	mz_190	0.117647
mz_135	0.219363	mz_135	0.220588	mz_58	0.278186	mz_165	0.303922	mz_97	0.254902	mz_140	0.117647
mz_58	0.218137	mz_58	0.218137	mz_97	0.269608	mz_302	0.296569	mz_139	0.253676	mz_162	0.117647
mz_94	0.216912	mz_94	0.216912	mz_93	0.265931	mz_94	0.294118	mz_93	0.252451	mz_165	0.117647
mz_97	0.210784	mz_97	0.210784	mz_139	0.253676	mz_93	0.286765	mz_94	0.247549	mz_55	0.117647
mz_302	0.20098	mz_302	0.203431	mz_302	0.246324	mz_119	0.276961	mz_135	0.245098	mz_200	0.117647
mz_418	0.189951	mz_418	0.186275	mz_94	0.241422	mz_58	0.275735	mz_302	0.242647	mz_203	0.117647
mz_119	0.181373	mz_119	0.182598	mz_95	0.22549	mz_418	0.26348	mz_119	0.22549	mz_136	0.117647
mz_79	0.178922	mz_79	0.178922	mz_140	0.215686	mz_140	0.261029	mz_95	0.210784	mz_219	0.117647
mz_95	0.176471	mz_95	0.176471	mz_126	0.203431	mz_95	0.258578	mz_140	0.204657	mz_302	0.117647
mz_123	0.171569	mz_123	0.17402	mz_119	0.196078	mz_107	0.248775	mz_79	0.194853	mz_332	0.117647
mz_131	0.170343	mz_131	0.172794	mz_107	0.189951	mz_131	0.248775	mz_55	0.191176	mz_139	0.117647
mz_140	0.167892	mz_140	0.170343	mz_79	0.1875	mz_123	0.248775	mz_131	0.181373	mz_123	0.117647
mz_55	0.165441	mz_55	0.164216	mz_55	0.186275	mz_126	0.246324	mz_126	0.178922	mz_135	0.117647
mz_126	0.155637	mz_126	0.155637	mz_131	0.177696	mz_55	0.235294	mz_107	0.177696	mz_131	0.117647
mz_200	0.151961	mz_200	0.155637	mz_123	0.177696	mz_79	0.231618	mz_200	0.169118	mz_126	0.117647
mz_136	0.131127	mz_136	0.132353	mz_200	0.175245	mz_136	0.194853	mz_123	0.169118	mz_58	0.117647
mz_105	0.131127	mz_105	0.132353	mz_105	0.169118	mz_200	0.194853	mz_105	0.154412	mz_119	0.117647
mz_219	0.126225	mz_190	0.127451	mz_136	0.154412	mz_190	0.189951	mz_190	0.150735	mz_113	0.117647
mz_107	0.125	mz_107	0.126225	mz_190	0.153186	mz_105	0.181373	mz_136	0.148284	mz_107	0.117647
mz_190	0.125	mz_162	0.117647	mz_162	0.131127	mz_162	0.180147	mz_162	0.144608	mz_105	0.117647
mz_162	0.117647	mz_219	0.112745	mz_219	0.122549	mz_219	0.165441	mz_113	0.122549	mz_100	0.117647
mz_113	0.10049	mz_113	0.0955882	mz_203	0.106618	mz_100	0.164216	mz_219	0.122549	mz_93	0.117647
mz_203	0.0833333	mz_203	0.0894608	mz_100	0.106618	mz_80	0.142157	mz_203	0.106618	mz_80	0.117647
mz_100	0.0784314	mz_100	0.0796569	mz_113	0.101716	mz_113	0.134804	mz_100	0.0992647	mz_79	0.117647
mz_80	0.0772059	mz_80	0.0759804	mz_80	0.0980392	mz_203	0.118873	mz_80	0.0968137	mz_418	0.117647
