# Supplementary material for: Machine Learning-Based Classification of Lignocellulosic Biomass from Pyrolysis-Molecular Beam Mass Spectrometry Data
Source: Int J Mol Sci. 2021 Apr 15;22(8):4107. doi: 10.3390/ijms22084107 (PMC8071563; doi:10.3390/ijms22084107)
Supplement: Supplementary file 1 [file ijms-22-04107-s001.zip › SupplementaryFiles/SIFile4_Features_all.xlsx]

## Sheet: PrimaryType_all
RF Classifier Feature	RF Classifier Feature Accuracy	DT Classifier Feature	DT Classifier Feature Accuracy	kNN Classifier Feature	kNN Classifier Feature Accuracy	GNB Classifier Feature	GNB Classifier Feature Accuracy	XGB Classifier Feature	XGB Classifier Feature Accuracy	MLP Classifier Feature	MLP Classifier Feature Accuracy
mz_194	1	mz_194	1	mz_194	1	mz_167	1	mz_194	1	mz_194	1
mz_167	1	mz_167	1	mz_167	1	mz_210	0.991422	mz_167	1	mz_167	0.998775
mz_210	0.993873	mz_210	0.993873	mz_210	0.997549	mz_181	0.979167	mz_210	0.992647	mz_210	0.995098
mz_208	0.981618	mz_208	0.981618	mz_208	0.990196	mz_208	0.969363	mz_208	0.985294	mz_181	0.974265
mz_181	0.97549	mz_181	0.97549	mz_181	0.985294	mz_194	0.948529	mz_181	0.982843	mz_137	0.943627
mz_168	0.952206	mz_168	0.952206	mz_168	0.965686	mz_196	0.935049	mz_168	0.96201	mz_154	0.914216
mz_137	0.932598	mz_137	0.932598	mz_137	0.953431	mz_137	0.931373	mz_137	0.946078	mz_150	0.910539
mz_196	0.915441	mz_196	0.915441	mz_196	0.928922	mz_168	0.920343	mz_196	0.926471	mz_168	0.805147
mz_154	0.882353	mz_154	0.882353	mz_150	0.900735	mz_154	0.916667	mz_154	0.897059	mz_120	0.764706
mz_91	0.867647	mz_91	0.867647	mz_154	0.89951	mz_150	0.904412	mz_150	0.897059	mz_180	0.735294
mz_107	0.866422	mz_107	0.865196	mz_107	0.893382	mz_107	0.898284	mz_91	0.88848	mz_91	0.708333
mz_150	0.841912	mz_150	0.841912	mz_91	0.881127	mz_139	0.889706	mz_107	0.882353	mz_272	0.666667
mz_139	0.833333	mz_139	0.833333	mz_139	0.879902	mz_91	0.886029	mz_139	0.867647	mz_138	0.580882
mz_138	0.827206	mz_138	0.829657	mz_138	0.855392	mz_135	0.862745	mz_138	0.859069	mz_60	0.545343
mz_135	0.817402	mz_135	0.816176	mz_272	0.844363	mz_138	0.83701	mz_135	0.849265	mz_164	0.544118
mz_272	0.810049	mz_272	0.811275	mz_135	0.841912	mz_95	0.830882	mz_272	0.833333	mz_182	0.497549
mz_332	0.800245	mz_332	0.797794	mz_95	0.829657	mz_151	0.822304	mz_95	0.823529	mz_165	0.470588
mz_180	0.77451	mz_180	0.77451	mz_332	0.803922	mz_332	0.819853	mz_151	0.814951	mz_166	0.470588
mz_151	0.762255	mz_151	0.762255	mz_180	0.802696	mz_119	0.807598	mz_332	0.807598	mz_163	0.470588
mz_182	0.761029	mz_182	0.758578	mz_151	0.800245	mz_96	0.796569	mz_180	0.797794	mz_162	0.470588
mz_418	0.754902	mz_95	0.756127	mz_81	0.779412	mz_272	0.78799	mz_119	0.796569	mz_161	0.470588
mz_95	0.753676	mz_418	0.753676	mz_165	0.772059	mz_81	0.785539	mz_81	0.786765	mz_159	0.470588
mz_81	0.738971	mz_81	0.742647	mz_119	0.764706	mz_111	0.780637	mz_96	0.776961	mz_54	0.470588
mz_111	0.734069	mz_111	0.735294	mz_96	0.761029	mz_93	0.780637	mz_111	0.765931	mz_153	0.470588
mz_96	0.726716	mz_96	0.726716	mz_418	0.759804	mz_178	0.773284	mz_178	0.761029	mz_152	0.470588
mz_165	0.724265	mz_165	0.726716	mz_178	0.75	mz_165	0.768382	mz_182	0.757353	mz_174	0.470588
mz_119	0.719363	mz_119	0.721814	mz_111	0.75	mz_180	0.764706	mz_93	0.756127	mz_149	0.470588
mz_302	0.714461	mz_302	0.714461	mz_93	0.748775	mz_302	0.764706	mz_418	0.754902	mz_148	0.470588
mz_92	0.713235	mz_92	0.71201	mz_302	0.746324	mz_58	0.758578	mz_165	0.737745	mz_147	0.470588
mz_178	0.699755	mz_178	0.699755	mz_58	0.735294	mz_92	0.756127	mz_58	0.734069	mz_146	0.470588
mz_120	0.696078	mz_120	0.696078	mz_182	0.735294	mz_109	0.754902	mz_92	0.727941	mz_145	0.470588
mz_211	0.689951	mz_211	0.689951	mz_92	0.724265	mz_140	0.751225	mz_57	0.726716	mz_144	0.470588
mz_93	0.681373	mz_93	0.683824	mz_211	0.718137	mz_57	0.738971	mz_302	0.726716	mz_140	0.470588
mz_57	0.677696	mz_57	0.677696	mz_109	0.713235	mz_108	0.73652	mz_109	0.724265	mz_139	0.470588
mz_123	0.665441	mz_296	0.669118	mz_153	0.707108	mz_192	0.734069	mz_296	0.721814	mz_136	0.470588
mz_140	0.664216	mz_123	0.666667	mz_192	0.70098	mz_211	0.729167	mz_140	0.721814	mz_151	0.470588
mz_296	0.664216	mz_140	0.66299	mz_108	0.699755	mz_296	0.724265	mz_192	0.719363	mz_179	0.470588
mz_124	0.654412	mz_124	0.654412	mz_120	0.697304	mz_200	0.724265	mz_211	0.719363	mz_175	0.470588
mz_58	0.653186	mz_58	0.653186	mz_57	0.694853	mz_418	0.723039	mz_120	0.714461	mz_176	0.470588
mz_149	0.650735	mz_149	0.651961	mz_140	0.694853	mz_182	0.718137	mz_108	0.709559	mz_332	0.470588
mz_109	0.647059	mz_109	0.648284	mz_174	0.692402	mz_120	0.716912	mz_124	0.699755	mz_302	0.470588
mz_108	0.644608	mz_108	0.644608	mz_296	0.689951	mz_123	0.713235	mz_153	0.696078	mz_296	0.470588
mz_152	0.63848	mz_152	0.63848	mz_164	0.683824	mz_149	0.71201	mz_123	0.694853	mz_219	0.470588
mz_200	0.636029	mz_200	0.634804	mz_149	0.682598	mz_153	0.71201	mz_200	0.693627	mz_214	0.470588
mz_174	0.636029	mz_174	0.633578	mz_197	0.682598	mz_67	0.71201	mz_174	0.686275	mz_213	0.470588
mz_192	0.632353	mz_188	0.631127	mz_200	0.680147	mz_174	0.710784	mz_197	0.685049	mz_212	0.470588
mz_188	0.627451	mz_192	0.628676	mz_124	0.678922	mz_188	0.705882	mz_164	0.683824	mz_211	0.470588
mz_197	0.626225	mz_197	0.627451	mz_188	0.675245	mz_197	0.705882	mz_60	0.681373	mz_209	0.470588
mz_153	0.623775	mz_164	0.626225	mz_73	0.672794	mz_190	0.702206	mz_67	0.680147	mz_208	0.470588
mz_164	0.623775	mz_73	0.621324	mz_60	0.669118	mz_73	0.698529	mz_188	0.678922	mz_205	0.470588
mz_73	0.621324	mz_60	0.620098	mz_123	0.667892	mz_105	0.694853	mz_149	0.677696	mz_204	0.470588
mz_60	0.620098	mz_153	0.617647	mz_136	0.661765	mz_136	0.689951	mz_136	0.672794	mz_203	0.470588
mz_213	0.616422	mz_213	0.61152	mz_67	0.659314	mz_159	0.688725	mz_105	0.670343	mz_200	0.470588
mz_131	0.605392	mz_131	0.606618	mz_86	0.659314	mz_164	0.688725	mz_73	0.669118	mz_197	0.470588
mz_177	0.602941	mz_177	0.605392	mz_110	0.654412	mz_131	0.682598	mz_190	0.658088	mz_196	0.470588
mz_129	0.598039	mz_190	0.598039	mz_159	0.653186	mz_86	0.678922	mz_131	0.655637	mz_195	0.470588
mz_136	0.595588	mz_129	0.596814	mz_105	0.651961	mz_177	0.677696	mz_70	0.653186	mz_192	0.470588
mz_190	0.594363	mz_136	0.595588	mz_190	0.64951	mz_213	0.677696	mz_213	0.650735	mz_190	0.470588
mz_179	0.593137	mz_179	0.593137	mz_177	0.648284	mz_204	0.671569	mz_205	0.648284	mz_189	0.470588
mz_205	0.588235	mz_205	0.58701	mz_213	0.647059	mz_126	0.670343	mz_114	0.648284	mz_188	0.470588
mz_114	0.58701	mz_204	0.58701	mz_114	0.644608	mz_124	0.667892	mz_214	0.647059	mz_184	0.470588
mz_65	0.584559	mz_114	0.585784	mz_131	0.643382	mz_114	0.667892	mz_110	0.645833	mz_134	0.470588
mz_204	0.584559	mz_65	0.585784	mz_70	0.642157	mz_205	0.666667	mz_159	0.642157	mz_178	0.470588
mz_70	0.583333	mz_70	0.583333	mz_214	0.634804	mz_79	0.666667	mz_86	0.639706	mz_177	0.470588
mz_105	0.580882	mz_105	0.580882	mz_204	0.631127	mz_60	0.665441	mz_204	0.636029	mz_135	0.470588
mz_67	0.579657	mz_67	0.579657	mz_205	0.627451	mz_166	0.664216	mz_177	0.632353	mz_131	0.470588
mz_214	0.566176	mz_214	0.566176	mz_125	0.621324	mz_214	0.66299	mz_134	0.632353	mz_133	0.470588
mz_110	0.564951	mz_166	0.566176	mz_129	0.620098	mz_145	0.661765	mz_152	0.631127	mz_97	0.470588
mz_166	0.561275	mz_110	0.564951	mz_195	0.620098	mz_152	0.654412	mz_145	0.625	mz_95	0.470588
mz_126	0.556373	mz_126	0.556373	mz_152	0.618873	mz_103	0.651961	mz_79	0.621324	mz_94	0.470588
mz_145	0.556373	mz_94	0.556373	mz_146	0.61152	mz_65	0.648284	mz_125	0.620098	mz_93	0.470588
mz_94	0.553922	mz_125	0.555147	mz_79	0.607843	mz_144	0.644608	mz_129	0.613971	mz_92	0.470588
mz_103	0.552696	mz_103	0.553922	mz_166	0.607843	mz_125	0.644608	mz_126	0.613971	mz_86	0.470588
mz_125	0.552696	mz_145	0.553922	mz_145	0.606618	mz_117	0.643382	mz_94	0.613971	mz_85	0.470588
mz_86	0.550245	mz_86	0.551471	mz_103	0.605392	mz_70	0.642157	mz_166	0.612745	mz_84	0.470588
mz_134	0.546569	mz_134	0.546569	mz_117	0.604167	mz_129	0.637255	mz_144	0.612745	mz_83	0.470588
mz_83	0.541667	mz_83	0.541667	mz_134	0.601716	mz_110	0.637255	mz_161	0.612745	mz_81	0.470588
mz_159	0.540441	mz_159	0.540441	mz_122	0.60049	mz_134	0.636029	mz_103	0.61152	mz_80	0.470588
mz_144	0.535539	mz_144	0.536765	mz_54	0.595588	mz_54	0.633578	mz_117	0.606618	mz_79	0.470588
mz_195	0.534314	mz_78	0.533088	mz_65	0.594363	mz_122	0.632353	mz_179	0.604167	mz_78	0.470588
mz_78	0.531863	mz_85	0.529412	mz_94	0.594363	mz_195	0.629902	mz_195	0.604167	mz_77	0.470588
mz_85	0.529412	mz_195	0.525735	mz_126	0.591912	mz_146	0.625	mz_122	0.602941	mz_74	0.470588
mz_176	0.522059	mz_71	0.520833	mz_74	0.590686	mz_161	0.622549	mz_74	0.591912	mz_73	0.470588
mz_71	0.522059	mz_122	0.519608	mz_179	0.588235	mz_78	0.615196	mz_83	0.590686	mz_72	0.470588
mz_74	0.520833	mz_112	0.518382	mz_144	0.588235	mz_74	0.612745	mz_71	0.590686	mz_71	0.470588
mz_122	0.519608	mz_79	0.517157	mz_184	0.577206	mz_179	0.612745	mz_65	0.589461	mz_70	0.470588
mz_130	0.517157	mz_176	0.517157	mz_161	0.572304	mz_184	0.612745	mz_146	0.588235	mz_69	0.470588
mz_112	0.517157	mz_74	0.517157	mz_78	0.571078	mz_71	0.610294	mz_54	0.585784	mz_68	0.470588
mz_161	0.514706	mz_161	0.517157	mz_71	0.568627	mz_176	0.610294	mz_184	0.583333	mz_67	0.470588
mz_79	0.51348	mz_130	0.515931	mz_163	0.564951	mz_83	0.60049	mz_176	0.578431	mz_66	0.470588
mz_184	0.511029	mz_184	0.512255	mz_84	0.5625	mz_69	0.60049	mz_69	0.577206	mz_65	0.470588
mz_146	0.511029	mz_146	0.511029	mz_176	0.557598	mz_130	0.60049	mz_78	0.574755	mz_64	0.470588
mz_117	0.511029	mz_117	0.509804	mz_69	0.556373	mz_112	0.589461	mz_163	0.573529	mz_58	0.470588
mz_84	0.506127	mz_66	0.504902	mz_85	0.556373	mz_163	0.585784	mz_84	0.563725	mz_57	0.470588
mz_66	0.503676	mz_84	0.502451	mz_112	0.550245	mz_219	0.582108	mz_219	0.5625	mz_56	0.470588
mz_56	0.501225	mz_56	0.501225	mz_83	0.550245	mz_85	0.579657	mz_130	0.560049	mz_96	0.470588
mz_101	0.497549	mz_101	0.497549	mz_128	0.54902	mz_84	0.578431	mz_112	0.558824	mz_98	0.470588
mz_77	0.496324	mz_54	0.496324	mz_130	0.546569	mz_97	0.57598	mz_128	0.553922	mz_55	0.470588
mz_54	0.493873	mz_77	0.495098	mz_66	0.535539	mz_56	0.571078	mz_85	0.545343	mz_99	0.470588
mz_163	0.487745	mz_163	0.490196	mz_56	0.530637	mz_148	0.567402	mz_56	0.541667	mz_130	0.470588
mz_121	0.484069	mz_121	0.484069	mz_101	0.528186	mz_72	0.567402	mz_101	0.539216	mz_129	0.470588
mz_212	0.469363	mz_212	0.468137	mz_121	0.528186	mz_128	0.564951	mz_72	0.536765	mz_128	0.470588
mz_69	0.464461	mz_100	0.46201	mz_219	0.52451	mz_64	0.564951	mz_77	0.534314	mz_126	0.470588
mz_100	0.460784	mz_69	0.459559	mz_72	0.52451	mz_77	0.564951	mz_102	0.52451	mz_125	0.470588
mz_72	0.457108	mz_72	0.457108	mz_77	0.518382	mz_68	0.561275	mz_64	0.52451	mz_124	0.470588
mz_219	0.457108	mz_219	0.455882	mz_64	0.509804	mz_102	0.557598	mz_66	0.523284	mz_123	0.470588
mz_147	0.452206	mz_147	0.453431	mz_212	0.506127	mz_101	0.553922	mz_68	0.522059	mz_122	0.470588
mz_68	0.449755	mz_175	0.452206	mz_55	0.502451	mz_55	0.551471	mz_162	0.515931	mz_121	0.470588
mz_175	0.449755	mz_68	0.45098	mz_68	0.502451	mz_212	0.550245	mz_212	0.514706	mz_119	0.470588
mz_128	0.448529	mz_128	0.45098	mz_175	0.5	mz_121	0.547794	mz_175	0.514706	mz_117	0.470588
mz_102	0.446078	mz_148	0.45098	mz_148	0.5	mz_175	0.540441	mz_148	0.511029	mz_116	0.470588
mz_148	0.446078	mz_102	0.446078	mz_162	0.497549	mz_147	0.534314	mz_121	0.501225	mz_115	0.470588
mz_97	0.436275	mz_97	0.436275	mz_147	0.493873	mz_162	0.531863	mz_133	0.497549	mz_114	0.470588
mz_55	0.436275	mz_55	0.433824	mz_100	0.488971	mz_113	0.522059	mz_80	0.492647	mz_113	0.470588
mz_106	0.435049	mz_106	0.432598	mz_133	0.484069	mz_80	0.522059	mz_97	0.485294	mz_112	0.470588
mz_162	0.431373	mz_162	0.430147	mz_102	0.481618	mz_100	0.519608	mz_113	0.482843	mz_111	0.470588
mz_98	0.426471	mz_98	0.427696	mz_106	0.470588	mz_133	0.507353	mz_106	0.481618	mz_110	0.470588
mz_64	0.422794	mz_64	0.427696	mz_97	0.465686	mz_106	0.506127	mz_55	0.477941	mz_109	0.470588
mz_115	0.419118	mz_99	0.425245	mz_99	0.464461	mz_189	0.501225	mz_100	0.47549	mz_108	0.470588
mz_99	0.417892	mz_115	0.417892	mz_113	0.460784	mz_94	0.491422	mz_147	0.470588	mz_107	0.470588
mz_113	0.406863	mz_113	0.411765	mz_189	0.453431	mz_99	0.48652	mz_189	0.470588	mz_106	0.470588
mz_80	0.404412	mz_133	0.405637	mz_115	0.448529	mz_116	0.48652	mz_203	0.458333	mz_105	0.470588
mz_203	0.403186	mz_80	0.404412	mz_80	0.441176	mz_98	0.484069	mz_99	0.457108	mz_103	0.470588
mz_133	0.400735	mz_203	0.400735	mz_209	0.4375	mz_203	0.482843	mz_115	0.453431	mz_102	0.470588
mz_209	0.390931	mz_209	0.393382	mz_203	0.427696	mz_209	0.481618	mz_116	0.442402	mz_101	0.470588
mz_116	0.382353	mz_116	0.383578	mz_98	0.422794	mz_66	0.459559	mz_98	0.442402	mz_100	0.470588
mz_189	0.373775	mz_189	0.378676	mz_116	0.411765	mz_115	0.455882	mz_209	0.4375	mz_418	0.470588

## Sheet: SecondaryType_all
RF Classifier Feature	RF Classifier Feature Accuracy	DT Classifier Feature	DT Classifier Feature Accuracy	kNN Classifier Feature	kNN Classifier Feature Accuracy	GNB Classifier Feature	GNB Classifier Feature Accuracy	XGB Classifier Feature	XGB Classifier Feature Accuracy	MLP Classifier Feature	MLP Classifier Feature Accuracy
mz_194	0.596814	mz_194	0.595588	mz_210	0.639706	mz_168	0.666667	mz_168	0.626225	mz_194	0.659314
mz_210	0.589461	mz_210	0.589461	mz_168	0.622549	mz_210	0.664216	mz_210	0.615196	mz_167	0.616422
mz_167	0.577206	mz_167	0.57598	mz_194	0.604167	mz_167	0.629902	mz_194	0.61152	mz_210	0.534314
mz_168	0.561275	mz_168	0.561275	mz_167	0.599265	mz_194	0.628676	mz_167	0.596814	mz_137	0.492647
mz_208	0.519608	mz_208	0.520833	mz_180	0.58701	mz_137	0.627451	mz_208	0.583333	mz_120	0.477941
mz_137	0.518382	mz_137	0.519608	mz_181	0.57598	mz_180	0.610294	mz_180	0.572304	mz_180	0.47549
mz_180	0.514706	mz_180	0.514706	mz_208	0.574755	mz_208	0.604167	mz_181	0.568627	mz_154	0.465686
mz_120	0.503676	mz_120	0.504902	mz_137	0.552696	mz_181	0.593137	mz_137	0.553922	mz_91	0.345588
mz_181	0.495098	mz_181	0.495098	mz_120	0.54902	mz_154	0.593137	mz_120	0.539216	mz_161	0.235294
mz_154	0.47549	mz_154	0.476716	mz_154	0.529412	mz_120	0.54902	mz_139	0.523284	mz_162	0.235294
mz_91	0.448529	mz_91	0.45098	mz_139	0.503676	mz_196	0.536765	mz_154	0.51348	mz_163	0.235294
mz_139	0.446078	mz_139	0.444853	mz_91	0.492647	mz_139	0.531863	mz_114	0.490196	mz_54	0.235294
mz_138	0.442402	mz_138	0.443627	mz_138	0.484069	mz_182	0.520833	mz_196	0.48652	mz_164	0.235294
mz_182	0.442402	mz_182	0.441176	mz_332	0.482843	mz_332	0.519608	mz_182	0.482843	mz_165	0.235294
mz_151	0.427696	mz_151	0.427696	mz_107	0.47549	mz_91	0.512255	mz_91	0.47549	mz_166	0.235294
mz_332	0.419118	mz_272	0.419118	mz_196	0.47549	mz_96	0.504902	mz_107	0.473039	mz_168	0.235294
mz_272	0.419118	mz_332	0.415441	mz_182	0.468137	mz_81	0.504902	mz_332	0.469363	mz_174	0.235294
mz_196	0.403186	mz_196	0.403186	mz_96	0.468137	mz_114	0.493873	mz_81	0.464461	mz_159	0.235294
mz_107	0.39951	mz_107	0.39951	mz_114	0.46201	mz_95	0.488971	mz_151	0.454657	mz_152	0.235294
mz_114	0.397059	mz_114	0.395833	mz_151	0.449755	mz_138	0.485294	mz_138	0.452206	mz_153	0.235294
mz_60	0.393382	mz_60	0.393382	mz_81	0.448529	mz_111	0.485294	mz_96	0.446078	mz_176	0.235294
mz_150	0.392157	mz_150	0.393382	mz_272	0.431373	mz_272	0.484069	mz_95	0.439951	mz_151	0.235294
mz_81	0.389706	mz_81	0.390931	mz_60	0.430147	mz_107	0.481618	mz_111	0.438725	mz_150	0.235294
mz_111	0.371324	mz_111	0.370098	mz_95	0.427696	mz_135	0.477941	mz_109	0.435049	mz_149	0.235294
mz_124	0.370098	mz_124	0.368873	mz_165	0.42402	mz_151	0.474265	mz_165	0.431373	mz_148	0.235294
mz_123	0.368873	mz_123	0.368873	mz_124	0.417892	mz_93	0.473039	mz_272	0.431373	mz_147	0.235294
mz_96	0.368873	mz_96	0.367647	mz_123	0.408088	mz_119	0.460784	mz_164	0.42402	mz_146	0.235294
mz_135	0.341912	mz_85	0.341912	mz_109	0.408088	mz_178	0.458333	mz_60	0.421569	mz_145	0.235294
mz_85	0.341912	mz_140	0.341912	mz_93	0.405637	mz_140	0.453431	mz_150	0.420343	mz_144	0.235294
mz_164	0.339461	mz_135	0.339461	mz_150	0.405637	mz_197	0.452206	mz_123	0.417892	mz_140	0.235294
mz_302	0.339461	mz_164	0.339461	mz_111	0.401961	mz_109	0.45098	mz_119	0.417892	mz_139	0.235294
mz_140	0.338235	mz_119	0.334559	mz_58	0.39951	mz_165	0.449755	mz_140	0.411765	mz_138	0.235294
mz_119	0.334559	mz_58	0.334559	mz_140	0.393382	mz_58	0.448529	mz_85	0.408088	mz_136	0.235294
mz_109	0.333333	mz_109	0.334559	mz_178	0.393382	mz_150	0.447304	mz_135	0.406863	mz_175	0.235294
mz_165	0.333333	mz_165	0.332108	mz_164	0.390931	mz_164	0.447304	mz_58	0.405637	mz_178	0.235294
mz_58	0.330882	mz_302	0.332108	mz_153	0.390931	mz_85	0.446078	mz_153	0.398284	mz_177	0.235294
mz_95	0.327206	mz_95	0.32598	mz_85	0.390931	mz_123	0.438725	mz_197	0.397059	mz_204	0.235294
mz_93	0.32598	mz_93	0.323529	mz_197	0.389706	mz_108	0.4375	mz_124	0.395833	mz_332	0.235294
mz_152	0.319853	mz_152	0.318627	mz_135	0.38848	mz_60	0.436275	mz_302	0.395833	mz_302	0.235294
mz_92	0.318627	mz_92	0.314951	mz_296	0.383578	mz_296	0.436275	mz_178	0.393382	mz_296	0.235294
mz_110	0.313725	mz_110	0.3125	mz_110	0.377451	mz_153	0.433824	mz_65	0.392157	mz_272	0.235294
mz_108	0.310049	mz_65	0.3125	mz_65	0.376225	mz_73	0.430147	mz_93	0.392157	mz_219	0.235294
mz_65	0.310049	mz_178	0.310049	mz_119	0.375	mz_86	0.428922	mz_86	0.38848	mz_214	0.235294
mz_178	0.307598	mz_94	0.307598	mz_302	0.370098	mz_124	0.428922	mz_296	0.387255	mz_213	0.235294
mz_94	0.306373	mz_108	0.307598	mz_86	0.370098	mz_79	0.426471	mz_79	0.386029	mz_212	0.235294
mz_79	0.303922	mz_79	0.305147	mz_67	0.365196	mz_92	0.426471	mz_108	0.384804	mz_211	0.235294
mz_197	0.303922	mz_197	0.302696	mz_79	0.363971	mz_67	0.421569	mz_92	0.384804	mz_209	0.235294
mz_97	0.301471	mz_296	0.301471	mz_112	0.363971	mz_192	0.419118	mz_125	0.381127	mz_208	0.235294
mz_296	0.29902	mz_97	0.300245	mz_73	0.363971	mz_188	0.417892	mz_112	0.376225	mz_205	0.235294
mz_204	0.296569	mz_204	0.295343	mz_94	0.359069	mz_200	0.415441	mz_204	0.376225	mz_203	0.235294
mz_153	0.295343	mz_153	0.292892	mz_204	0.359069	mz_302	0.410539	mz_200	0.372549	mz_134	0.235294
mz_86	0.294118	mz_418	0.292892	mz_92	0.354167	mz_65	0.409314	mz_110	0.371324	mz_200	0.235294
mz_73	0.292892	mz_73	0.292892	mz_152	0.351716	mz_110	0.409314	mz_105	0.368873	mz_197	0.235294
mz_418	0.291667	mz_86	0.291667	mz_213	0.344363	mz_112	0.406863	mz_67	0.365196	mz_196	0.235294
mz_211	0.28799	mz_211	0.285539	mz_108	0.339461	mz_204	0.404412	mz_152	0.362745	mz_195	0.235294
mz_126	0.276961	mz_126	0.276961	mz_125	0.33701	mz_213	0.403186	mz_131	0.352941	mz_192	0.235294
mz_200	0.272059	mz_112	0.272059	mz_200	0.332108	mz_131	0.394608	mz_174	0.35049	mz_190	0.235294
mz_57	0.268382	mz_66	0.268382	mz_190	0.330882	mz_190	0.394608	mz_145	0.349265	mz_189	0.235294
mz_66	0.268382	mz_205	0.268382	mz_105	0.329657	mz_145	0.393382	mz_94	0.348039	mz_188	0.235294
mz_112	0.268382	mz_213	0.267157	mz_97	0.327206	mz_125	0.393382	mz_188	0.345588	mz_184	0.235294
mz_205	0.268382	mz_57	0.265931	mz_71	0.327206	mz_105	0.390931	mz_213	0.345588	mz_182	0.235294
mz_213	0.267157	mz_200	0.264706	mz_188	0.32598	mz_152	0.386029	mz_211	0.344363	mz_181	0.235294
mz_188	0.262255	mz_190	0.26348	mz_211	0.32598	mz_166	0.383578	mz_97	0.339461	mz_179	0.235294
mz_125	0.261029	mz_125	0.261029	mz_103	0.319853	mz_174	0.382353	mz_205	0.33701	mz_135	0.235294
mz_190	0.261029	mz_188	0.261029	mz_205	0.319853	mz_211	0.381127	mz_214	0.33701	mz_131	0.235294
mz_69	0.259804	mz_192	0.259804	mz_174	0.316176	mz_177	0.381127	mz_190	0.334559	mz_133	0.235294
mz_192	0.259804	mz_69	0.259804	mz_177	0.314951	mz_214	0.379902	mz_73	0.332108	mz_74	0.235294
mz_128	0.258578	mz_128	0.259804	mz_166	0.314951	mz_159	0.377451	mz_134	0.332108	mz_95	0.235294
mz_149	0.253676	mz_149	0.251225	mz_418	0.3125	mz_144	0.375	mz_177	0.330882	mz_94	0.235294
mz_83	0.251225	mz_70	0.251225	mz_192	0.3125	mz_83	0.373775	mz_166	0.329657	mz_93	0.235294
mz_70	0.251225	mz_121	0.251225	mz_69	0.311275	mz_205	0.371324	mz_57	0.327206	mz_92	0.235294
mz_177	0.25	mz_177	0.251225	mz_66	0.311275	mz_57	0.368873	mz_179	0.323529	mz_86	0.235294
mz_103	0.248775	mz_83	0.248775	mz_70	0.303922	mz_97	0.367647	mz_192	0.322304	mz_85	0.235294
mz_131	0.247549	mz_103	0.248775	mz_121	0.302696	mz_69	0.366422	mz_144	0.321078	mz_84	0.235294
mz_121	0.245098	mz_131	0.245098	mz_57	0.301471	mz_134	0.366422	mz_418	0.319853	mz_83	0.235294
mz_174	0.243873	mz_145	0.245098	mz_83	0.29902	mz_179	0.363971	mz_159	0.317402	mz_81	0.235294
mz_145	0.243873	mz_144	0.243873	mz_214	0.29902	mz_78	0.36152	mz_103	0.316176	mz_80	0.235294
mz_144	0.243873	mz_174	0.242647	mz_195	0.297794	mz_163	0.357843	mz_84	0.314951	mz_79	0.235294
mz_105	0.240196	mz_134	0.241422	mz_131	0.296569	mz_117	0.357843	mz_66	0.314951	mz_78	0.235294
mz_166	0.238971	mz_105	0.238971	mz_128	0.296569	mz_84	0.356618	mz_68	0.313725	mz_77	0.235294
mz_71	0.238971	mz_117	0.238971	mz_55	0.292892	mz_418	0.355392	mz_69	0.3125	mz_73	0.235294
mz_134	0.238971	mz_166	0.237745	mz_149	0.291667	mz_149	0.355392	mz_136	0.311275	mz_55	0.235294
mz_77	0.237745	mz_77	0.23652	mz_145	0.291667	mz_103	0.355392	mz_83	0.308824	mz_72	0.235294
mz_117	0.23652	mz_84	0.235294	mz_136	0.291667	mz_136	0.354167	mz_71	0.305147	mz_71	0.235294
mz_84	0.235294	mz_71	0.232843	mz_144	0.291667	mz_68	0.354167	mz_163	0.305147	mz_70	0.235294
mz_159	0.234069	mz_67	0.231618	mz_163	0.28799	mz_212	0.35049	mz_176	0.303922	mz_69	0.235294
mz_129	0.231618	mz_159	0.231618	mz_179	0.286765	mz_121	0.35049	mz_101	0.303922	mz_68	0.235294
mz_67	0.230392	mz_161	0.229167	mz_134	0.283088	mz_66	0.349265	mz_117	0.301471	mz_67	0.235294
mz_161	0.22549	mz_136	0.226716	mz_68	0.283088	mz_161	0.346814	mz_161	0.301471	mz_66	0.235294
mz_176	0.224265	mz_129	0.226716	mz_126	0.279412	mz_71	0.346814	mz_128	0.300245	mz_65	0.235294
mz_195	0.223039	mz_176	0.224265	mz_159	0.278186	mz_219	0.346814	mz_212	0.300245	mz_64	0.235294
mz_122	0.223039	mz_130	0.221814	mz_117	0.276961	mz_129	0.344363	mz_149	0.300245	mz_60	0.235294
mz_136	0.223039	mz_195	0.220588	mz_78	0.273284	mz_122	0.343137	mz_70	0.300245	mz_58	0.235294
mz_130	0.219363	mz_122	0.220588	mz_84	0.273284	mz_176	0.343137	mz_122	0.29902	mz_57	0.235294
mz_101	0.219363	mz_101	0.218137	mz_122	0.273284	mz_126	0.338235	mz_121	0.294118	mz_56	0.235294
mz_74	0.216912	mz_74	0.216912	mz_74	0.270833	mz_102	0.33701	mz_126	0.291667	mz_96	0.235294
mz_55	0.216912	mz_68	0.215686	mz_102	0.270833	mz_101	0.33701	mz_219	0.290441	mz_97	0.235294
mz_68	0.215686	mz_78	0.214461	mz_129	0.270833	mz_146	0.335784	mz_78	0.289216	mz_98	0.235294
mz_163	0.213235	mz_163	0.214461	mz_212	0.264706	mz_128	0.333333	mz_129	0.289216	mz_99	0.235294
mz_78	0.21201	mz_146	0.214461	mz_161	0.26348	mz_74	0.328431	mz_195	0.28799	mz_130	0.235294
mz_146	0.21201	mz_55	0.213235	mz_147	0.262255	mz_195	0.327206	mz_74	0.285539	mz_129	0.235294
mz_212	0.208333	mz_162	0.205882	mz_176	0.261029	mz_56	0.324755	mz_102	0.284314	mz_128	0.235294
mz_214	0.205882	mz_214	0.204657	mz_101	0.259804	mz_94	0.324755	mz_55	0.278186	mz_126	0.235294
mz_162	0.205882	mz_102	0.203431	mz_130	0.257353	mz_77	0.322304	mz_130	0.273284	mz_125	0.235294
mz_102	0.202206	mz_184	0.20098	mz_77	0.256127	mz_70	0.321078	mz_175	0.273284	mz_124	0.235294
mz_184	0.199755	mz_212	0.20098	mz_175	0.254902	mz_113	0.317402	mz_56	0.268382	mz_123	0.235294
mz_98	0.196078	mz_98	0.196078	mz_219	0.248775	mz_147	0.3125	mz_147	0.268382	mz_122	0.235294
mz_147	0.189951	mz_148	0.193627	mz_64	0.247549	mz_175	0.311275	mz_146	0.265931	mz_121	0.235294
mz_209	0.189951	mz_175	0.192402	mz_54	0.243873	mz_72	0.308824	mz_77	0.264706	mz_119	0.235294
mz_175	0.189951	mz_209	0.188725	mz_72	0.243873	mz_130	0.308824	mz_162	0.264706	mz_117	0.235294
mz_179	0.188725	mz_147	0.188725	mz_146	0.240196	mz_64	0.307598	mz_54	0.261029	mz_116	0.235294
mz_148	0.188725	mz_115	0.188725	mz_162	0.237745	mz_55	0.306373	mz_113	0.259804	mz_115	0.235294
mz_115	0.185049	mz_179	0.188725	mz_115	0.23652	mz_162	0.303922	mz_64	0.259804	mz_114	0.235294
mz_219	0.182598	mz_219	0.182598	mz_56	0.232843	mz_148	0.303922	mz_148	0.243873	mz_113	0.235294
mz_56	0.180147	mz_100	0.180147	mz_148	0.231618	mz_99	0.301471	mz_72	0.241422	mz_112	0.235294
mz_54	0.177696	mz_56	0.180147	mz_113	0.219363	mz_54	0.295343	mz_80	0.240196	mz_111	0.235294
mz_100	0.177696	mz_54	0.178922	mz_100	0.216912	mz_189	0.290441	mz_209	0.240196	mz_110	0.235294
mz_116	0.176471	mz_64	0.176471	mz_209	0.215686	mz_115	0.289216	mz_184	0.237745	mz_109	0.235294
mz_64	0.175245	mz_116	0.172794	mz_184	0.21201	mz_80	0.286765	mz_115	0.23652	mz_108	0.235294
mz_80	0.170343	mz_80	0.170343	mz_98	0.209559	mz_209	0.279412	mz_116	0.227941	mz_107	0.235294
mz_72	0.165441	mz_72	0.166667	mz_99	0.203431	mz_106	0.27451	mz_189	0.224265	mz_106	0.235294
mz_203	0.156863	mz_203	0.159314	mz_80	0.199755	mz_184	0.268382	mz_99	0.215686	mz_105	0.235294
mz_106	0.147059	mz_99	0.148284	mz_106	0.192402	mz_116	0.267157	mz_100	0.214461	mz_103	0.235294
mz_99	0.145833	mz_106	0.148284	mz_189	0.189951	mz_98	0.267157	mz_106	0.197304	mz_102	0.235294
mz_189	0.144608	mz_113	0.147059	mz_116	0.1875	mz_100	0.26348	mz_98	0.194853	mz_101	0.235294
mz_113	0.144608	mz_189	0.140931	mz_203	0.182598	mz_203	0.237745	mz_203	0.186275	mz_100	0.235294
mz_133	0.140931	mz_133	0.134804	mz_133	0.164216	mz_133	0.226716	mz_133	0.171569	mz_418	0.235294

## Sheet: SampleID_all
RF Classifier Feature	RF Classifier Feature Accuracy	DT Classifier Feature	DT Classifier Feature Accuracy	kNN Classifier Feature	kNN Classifier Feature Accuracy	GNB Classifier Feature	GNB Classifier Feature Accuracy	XGB Classifier Feature	XGB Classifier Feature Accuracy	MLP Classifier Feature	MLP Classifier Feature Accuracy
mz_210	0.534314	mz_210	0.534314	mz_210	0.558824	mz_210	0.596814	mz_210	0.553922	mz_210	0.573529
mz_167	0.495098	mz_167	0.493873	mz_180	0.530637	mz_180	0.540441	mz_180	0.501225	mz_167	0.51348
mz_180	0.46201	mz_180	0.46201	mz_167	0.529412	mz_167	0.539216	mz_167	0.497549	mz_154	0.504902
mz_120	0.426471	mz_120	0.425245	mz_120	0.439951	mz_154	0.488971	mz_120	0.428922	mz_180	0.501225
mz_194	0.422794	mz_194	0.42402	mz_154	0.432598	mz_137	0.47549	mz_194	0.426471	mz_194	0.485294
mz_168	0.377451	mz_154	0.379902	mz_194	0.430147	mz_194	0.474265	mz_168	0.425245	mz_137	0.464461
mz_154	0.377451	mz_168	0.377451	mz_181	0.428922	mz_168	0.463235	mz_154	0.421569	mz_120	0.408088
mz_60	0.373775	mz_60	0.373775	mz_137	0.421569	mz_120	0.455882	mz_60	0.420343	mz_91	0.360294
mz_181	0.360294	mz_181	0.360294	mz_60	0.420343	mz_60	0.449755	mz_181	0.395833	mz_60	0.345588
mz_182	0.344363	mz_182	0.345588	mz_168	0.408088	mz_181	0.449755	mz_137	0.387255	mz_54	0.117647
mz_208	0.338235	mz_208	0.338235	mz_208	0.377451	mz_91	0.417892	mz_208	0.370098	mz_163	0.117647
mz_137	0.33701	mz_137	0.33701	mz_182	0.377451	mz_182	0.409314	mz_114	0.368873	mz_161	0.117647
mz_91	0.32598	mz_91	0.328431	mz_114	0.367647	mz_114	0.408088	mz_182	0.357843	mz_162	0.117647
mz_114	0.322304	mz_114	0.322304	mz_91	0.363971	mz_124	0.404412	mz_91	0.343137	mz_165	0.117647
mz_151	0.308824	mz_138	0.310049	mz_124	0.36152	mz_208	0.397059	mz_124	0.33701	mz_164	0.117647
mz_138	0.307598	mz_151	0.307598	mz_332	0.338235	mz_73	0.376225	mz_138	0.322304	mz_166	0.117647
mz_124	0.302696	mz_124	0.302696	mz_272	0.334559	mz_150	0.372549	mz_332	0.317402	mz_168	0.117647
mz_150	0.29902	mz_150	0.300245	mz_138	0.332108	mz_272	0.367647	mz_150	0.316176	mz_174	0.117647
mz_272	0.290441	mz_272	0.289216	mz_150	0.318627	mz_138	0.36152	mz_272	0.313725	mz_159	0.117647
mz_332	0.286765	mz_332	0.286765	mz_151	0.301471	mz_332	0.35049	mz_151	0.307598	mz_151	0.117647
mz_139	0.267157	mz_139	0.268382	mz_139	0.300245	mz_139	0.35049	mz_139	0.302696	mz_153	0.117647
mz_107	0.262255	mz_107	0.26348	mz_107	0.29902	mz_151	0.348039	mz_73	0.290441	mz_152	0.117647
mz_85	0.247549	mz_85	0.247549	mz_73	0.296569	mz_135	0.345588	mz_196	0.281863	mz_176	0.117647
mz_97	0.243873	mz_97	0.245098	mz_85	0.284314	mz_85	0.329657	mz_94	0.280637	mz_150	0.117647
mz_70	0.241422	mz_70	0.241422	mz_165	0.278186	mz_107	0.327206	mz_107	0.279412	mz_149	0.117647
mz_196	0.241422	mz_196	0.238971	mz_135	0.275735	mz_119	0.32598	mz_135	0.276961	mz_148	0.117647
mz_73	0.235294	mz_73	0.235294	mz_94	0.273284	mz_165	0.323529	mz_85	0.265931	mz_147	0.117647
mz_94	0.232843	mz_94	0.232843	mz_196	0.272059	mz_196	0.323529	mz_93	0.26348	mz_146	0.117647
mz_119	0.230392	mz_119	0.227941	mz_93	0.268382	mz_94	0.311275	mz_97	0.262255	mz_145	0.117647
mz_135	0.224265	mz_135	0.223039	mz_69	0.268382	mz_58	0.305147	mz_119	0.262255	mz_144	0.117647
mz_164	0.219363	mz_164	0.216912	mz_70	0.267157	mz_302	0.300245	mz_70	0.259804	mz_140	0.117647
mz_418	0.218137	mz_418	0.215686	mz_119	0.259804	mz_164	0.29902	mz_81	0.258578	mz_139	0.117647
mz_110	0.213235	mz_110	0.213235	mz_121	0.258578	mz_97	0.296569	mz_65	0.256127	mz_138	0.117647
mz_108	0.210784	mz_108	0.207108	mz_97	0.254902	mz_69	0.294118	mz_165	0.254902	mz_136	0.117647
mz_302	0.202206	mz_302	0.203431	mz_65	0.248775	mz_70	0.28799	mz_164	0.242647	mz_175	0.117647
mz_69	0.202206	mz_69	0.202206	mz_302	0.247549	mz_81	0.285539	mz_302	0.241422	mz_179	0.117647
mz_58	0.20098	mz_58	0.20098	mz_81	0.235294	mz_178	0.280637	mz_121	0.23652	mz_177	0.117647
mz_211	0.198529	mz_81	0.20098	mz_164	0.234069	mz_111	0.275735	mz_110	0.235294	mz_204	0.117647
mz_126	0.197304	mz_126	0.197304	mz_110	0.234069	mz_123	0.273284	mz_418	0.235294	mz_332	0.117647
mz_81	0.197304	mz_211	0.196078	mz_58	0.231618	mz_93	0.272059	mz_69	0.235294	mz_302	0.117647
mz_93	0.196078	mz_93	0.194853	mz_96	0.229167	mz_110	0.272059	mz_71	0.234069	mz_296	0.117647
mz_123	0.193627	mz_123	0.194853	mz_109	0.227941	mz_109	0.268382	mz_57	0.232843	mz_272	0.117647
mz_165	0.192402	mz_121	0.193627	mz_66	0.226716	mz_96	0.265931	mz_58	0.230392	mz_219	0.117647
mz_111	0.191176	mz_165	0.192402	mz_95	0.221814	mz_126	0.264706	mz_126	0.227941	mz_214	0.117647
mz_86	0.191176	mz_86	0.191176	mz_123	0.221814	mz_95	0.26348	mz_96	0.226716	mz_213	0.117647
mz_96	0.191176	mz_296	0.191176	mz_126	0.220588	mz_211	0.26348	mz_109	0.221814	mz_212	0.117647
mz_121	0.189951	mz_96	0.191176	mz_108	0.216912	mz_296	0.262255	mz_95	0.220588	mz_211	0.117647
mz_296	0.188725	mz_111	0.188725	mz_152	0.215686	mz_71	0.259804	mz_111	0.218137	mz_209	0.117647
mz_66	0.188725	mz_66	0.1875	mz_111	0.215686	mz_86	0.259804	mz_86	0.218137	mz_208	0.117647
mz_71	0.186275	mz_109	0.186275	mz_86	0.215686	mz_65	0.258578	mz_152	0.216912	mz_205	0.117647
mz_57	0.185049	mz_57	0.185049	mz_57	0.213235	mz_152	0.256127	mz_211	0.214461	mz_203	0.117647
mz_109	0.185049	mz_131	0.183824	mz_178	0.213235	mz_57	0.256127	mz_108	0.214461	mz_178	0.117647
mz_65	0.182598	mz_77	0.182598	mz_71	0.210784	mz_66	0.254902	mz_296	0.213235	mz_200	0.117647
mz_77	0.182598	mz_65	0.182598	mz_149	0.209559	mz_108	0.252451	mz_123	0.21201	mz_197	0.117647
mz_131	0.182598	mz_140	0.182598	mz_92	0.208333	mz_92	0.25	mz_66	0.21201	mz_196	0.117647
mz_140	0.177696	mz_71	0.178922	mz_211	0.205882	mz_112	0.248775	mz_68	0.210784	mz_195	0.117647
mz_152	0.176471	mz_79	0.176471	mz_153	0.202206	mz_121	0.248775	mz_79	0.210784	mz_192	0.117647
mz_79	0.175245	mz_152	0.175245	mz_68	0.202206	mz_149	0.247549	mz_149	0.210784	mz_190	0.117647
mz_149	0.169118	mz_149	0.167892	mz_296	0.197304	mz_140	0.242647	mz_153	0.204657	mz_189	0.117647
mz_95	0.166667	mz_95	0.165441	mz_418	0.197304	mz_68	0.230392	mz_140	0.203431	mz_188	0.117647
mz_128	0.165441	mz_128	0.164216	mz_79	0.197304	mz_153	0.230392	mz_178	0.199755	mz_184	0.117647
mz_178	0.164216	mz_178	0.164216	mz_55	0.193627	mz_418	0.226716	mz_92	0.197304	mz_182	0.117647
mz_103	0.16299	mz_103	0.16299	mz_128	0.191176	mz_79	0.226716	mz_67	0.193627	mz_181	0.117647
mz_92	0.155637	mz_112	0.155637	mz_77	0.191176	mz_77	0.22549	mz_131	0.191176	mz_134	0.117647
mz_112	0.155637	mz_92	0.155637	mz_112	0.1875	mz_74	0.224265	mz_112	0.191176	mz_135	0.117647
mz_153	0.151961	mz_68	0.151961	mz_103	0.1875	mz_128	0.221814	mz_55	0.1875	mz_131	0.117647
mz_101	0.151961	mz_101	0.151961	mz_101	0.1875	mz_55	0.220588	mz_77	0.183824	mz_133	0.117647
mz_68	0.151961	mz_153	0.14951	mz_140	0.186275	mz_192	0.216912	mz_101	0.182598	mz_97	0.117647
mz_67	0.148284	mz_67	0.148284	mz_197	0.183824	mz_103	0.214461	mz_128	0.181373	mz_95	0.117647
mz_197	0.147059	mz_197	0.147059	mz_177	0.181373	mz_131	0.214461	mz_74	0.177696	mz_94	0.117647
mz_84	0.144608	mz_84	0.144608	mz_213	0.178922	mz_177	0.213235	mz_188	0.177696	mz_93	0.117647
mz_98	0.142157	mz_98	0.142157	mz_67	0.177696	mz_213	0.21201	mz_177	0.176471	mz_92	0.117647
mz_177	0.142157	mz_177	0.142157	mz_83	0.176471	mz_98	0.205882	mz_103	0.176471	mz_86	0.117647
mz_161	0.140931	mz_161	0.139706	mz_200	0.17402	mz_67	0.204657	mz_197	0.175245	mz_85	0.117647
mz_145	0.13848	mz_188	0.139706	mz_131	0.171569	mz_197	0.204657	mz_200	0.171569	mz_84	0.117647
mz_105	0.13848	mz_145	0.13848	mz_204	0.171569	mz_179	0.203431	mz_161	0.167892	mz_83	0.117647
mz_188	0.137255	mz_105	0.13848	mz_74	0.167892	mz_105	0.202206	mz_136	0.164216	mz_81	0.117647
mz_192	0.136029	mz_205	0.134804	mz_192	0.164216	mz_136	0.20098	mz_192	0.16299	mz_80	0.117647
mz_55	0.136029	mz_55	0.134804	mz_179	0.164216	mz_188	0.20098	mz_213	0.161765	mz_79	0.117647
mz_83	0.134804	mz_83	0.134804	mz_205	0.160539	mz_101	0.199755	mz_105	0.158088	mz_78	0.117647
mz_205	0.133578	mz_192	0.133578	mz_98	0.159314	mz_161	0.198529	mz_195	0.158088	mz_77	0.117647
mz_213	0.128676	mz_213	0.131127	mz_161	0.156863	mz_115	0.198529	mz_98	0.156863	mz_74	0.117647
mz_159	0.127451	mz_159	0.128676	mz_176	0.156863	mz_144	0.196078	mz_125	0.155637	mz_73	0.117647
mz_125	0.127451	mz_125	0.127451	mz_136	0.154412	mz_195	0.194853	mz_219	0.153186	mz_72	0.117647
mz_74	0.127451	mz_129	0.126225	mz_190	0.154412	mz_125	0.193627	mz_147	0.14951	mz_71	0.117647
mz_129	0.125	mz_74	0.126225	mz_188	0.153186	mz_205	0.192402	mz_159	0.14951	mz_70	0.117647
mz_174	0.125	mz_130	0.125	mz_195	0.151961	mz_159	0.191176	mz_204	0.147059	mz_69	0.117647
mz_136	0.123775	mz_136	0.125	mz_105	0.150735	mz_212	0.189951	mz_179	0.145833	mz_68	0.117647
mz_130	0.123775	mz_117	0.123775	mz_174	0.14951	mz_162	0.1875	mz_83	0.144608	mz_67	0.117647
mz_117	0.122549	mz_134	0.123775	mz_219	0.14951	mz_174	0.1875	mz_84	0.144608	mz_66	0.117647
mz_219	0.122549	mz_144	0.122549	mz_125	0.145833	mz_147	0.185049	mz_144	0.144608	mz_65	0.117647
mz_100	0.121324	mz_219	0.122549	mz_84	0.143382	mz_134	0.183824	mz_134	0.144608	mz_64	0.117647
mz_212	0.121324	mz_174	0.122549	mz_102	0.143382	mz_204	0.183824	mz_174	0.143382	mz_58	0.117647
mz_184	0.121324	mz_176	0.122549	mz_144	0.140931	mz_84	0.182598	mz_130	0.142157	mz_57	0.117647
mz_144	0.121324	mz_184	0.121324	mz_99	0.140931	mz_99	0.181373	mz_205	0.142157	mz_56	0.117647
mz_200	0.120098	mz_200	0.120098	mz_212	0.140931	mz_184	0.181373	mz_122	0.137255	mz_96	0.117647
mz_134	0.120098	mz_100	0.118873	mz_117	0.139706	mz_190	0.178922	mz_117	0.136029	mz_98	0.117647
mz_179	0.120098	mz_179	0.117647	mz_130	0.139706	mz_83	0.178922	mz_148	0.134804	mz_55	0.117647
mz_176	0.118873	mz_148	0.116422	mz_64	0.139706	mz_122	0.176471	mz_212	0.133578	mz_99	0.117647
mz_195	0.118873	mz_214	0.116422	mz_214	0.13848	mz_145	0.176471	mz_129	0.133578	mz_130	0.117647
mz_214	0.117647	mz_195	0.116422	mz_147	0.137255	mz_176	0.175245	mz_99	0.132353	mz_129	0.117647
mz_162	0.116422	mz_162	0.115196	mz_100	0.136029	mz_129	0.175245	mz_78	0.132353	mz_128	0.117647
mz_148	0.112745	mz_212	0.115196	mz_166	0.134804	mz_200	0.175245	mz_102	0.131127	mz_126	0.117647
mz_166	0.112745	mz_163	0.113971	mz_122	0.133578	mz_214	0.17402	mz_176	0.129902	mz_125	0.117647
mz_147	0.112745	mz_166	0.112745	mz_134	0.132353	mz_117	0.172794	mz_145	0.129902	mz_124	0.117647
mz_78	0.11152	mz_78	0.11152	mz_162	0.132353	mz_100	0.172794	mz_100	0.129902	mz_123	0.117647
mz_163	0.11152	mz_147	0.110294	mz_159	0.131127	mz_102	0.170343	mz_162	0.128676	mz_122	0.117647
mz_204	0.109069	mz_204	0.110294	mz_129	0.131127	mz_78	0.170343	mz_166	0.128676	mz_121	0.117647
mz_115	0.109069	mz_146	0.109069	mz_146	0.129902	mz_56	0.169118	mz_64	0.127451	mz_119	0.117647
mz_175	0.106618	mz_115	0.109069	mz_148	0.127451	mz_130	0.167892	mz_56	0.123775	mz_117	0.117647
mz_146	0.105392	mz_175	0.106618	mz_72	0.126225	mz_148	0.166667	mz_146	0.123775	mz_116	0.117647
mz_122	0.104167	mz_122	0.104167	mz_163	0.125	mz_219	0.164216	mz_163	0.122549	mz_115	0.117647
mz_64	0.102941	mz_190	0.102941	mz_54	0.123775	mz_146	0.16299	mz_214	0.122549	mz_114	0.117647
mz_80	0.101716	mz_102	0.101716	mz_175	0.123775	mz_64	0.160539	mz_175	0.121324	mz_113	0.117647
mz_102	0.101716	mz_80	0.10049	mz_145	0.122549	mz_163	0.160539	mz_80	0.120098	mz_112	0.117647
mz_190	0.101716	mz_99	0.10049	mz_78	0.121324	mz_209	0.159314	mz_72	0.118873	mz_111	0.117647
mz_99	0.0992647	mz_64	0.0992647	mz_115	0.117647	mz_54	0.159314	mz_190	0.118873	mz_110	0.117647
mz_209	0.0968137	mz_209	0.0968137	mz_184	0.117647	mz_166	0.155637	mz_184	0.115196	mz_109	0.117647
mz_72	0.0955882	mz_203	0.0968137	mz_80	0.11152	mz_106	0.154412	mz_116	0.112745	mz_108	0.117647
mz_203	0.0955882	mz_72	0.0943627	mz_116	0.109069	mz_72	0.151961	mz_115	0.109069	mz_107	0.117647
mz_106	0.0919118	mz_106	0.0906863	mz_189	0.106618	mz_80	0.150735	mz_209	0.106618	mz_106	0.117647
mz_56	0.0882353	mz_56	0.0882353	mz_56	0.106618	mz_175	0.147059	mz_54	0.105392	mz_105	0.117647
mz_54	0.0870098	mz_54	0.0857843	mz_106	0.104167	mz_133	0.139706	mz_106	0.104167	mz_103	0.117647
mz_189	0.0833333	mz_189	0.0833333	mz_209	0.101716	mz_116	0.139706	mz_203	0.0943627	mz_102	0.117647
mz_116	0.0796569	mz_116	0.0772059	mz_203	0.0968137	mz_189	0.132353	mz_189	0.0931373	mz_101	0.117647
mz_133	0.0784314	mz_133	0.0735294	mz_113	0.0943627	mz_203	0.123775	mz_133	0.0882353	mz_100	0.117647
mz_113	0.0747549	mz_113	0.0723039	mz_133	0.0857843	mz_113	0.117647	mz_113	0.0772059	mz_418	0.117647
