# Supplementary material for: Machine Learning-Based Classification of Lignocellulosic Biomass from Pyrolysis-Molecular Beam Mass Spectrometry Data
Source: Int J Mol Sci. 2021 Apr 15;22(8):4107. doi: 10.3390/ijms22084107 (PMC8071563; doi:10.3390/ijms22084107)
Supplement: Supplementary file 1 [file ijms-22-04107-s001.zip › SupplementaryFiles/SIFile2_PearsonCC.xlsx]

## Sheet: PearsonCorrCoeffTIC
m/z PCC	30	31	32	33	34	35	36	37	38	39	40	41	42	43	44	45	46	47	48	49	50	51	52	53	54	55	56	57	58	59	60	61	62	63	64	65	66	67	68	69	70	71	72	73	74	75	76	77	78
30	1	0.0886537	0.21882	-0.00561107	-0.0381056	0.00130558	-0.122901	-0.115391	-0.118049	-0.115307	-0.0898955	-0.0946387	-0.00566603	-0.223942	-0.232515	-0.239413	-0.0802396	0.0547107	-0.186846	-0.208874	-0.280386	-0.0352795	-0.0607845	-0.139243	-0.177484	-0.0642706	0.00490489	-0.120813	-0.255008	-0.145985	0.186001	-0.154315	-0.11546	0.0325613	-0.0341118	-0.0496901	-0.00115745	-0.233408	-0.172447	-0.0197441	0.111939	-0.0650765	-0.0915544	0.106675	-0.0545042	-0.0305097	-0.0637744	-0.0422648	0.0474902
31	0.0886537	1	0.685413	0.19986	-0.121928	0.0352234	-0.154522	0.067956	-0.224533	0.107724	0.0838451	-0.0361047	0.240909	0.0547153	-0.148402	-0.118464	0.0451954	0.100984	-0.164831	-0.161656	-0.362275	-0.0109476	-0.0467536	-0.029473	-0.0634081	0.322078	0.153059	0.124812	-0.201811	-0.16037	0.270483	-0.0399656	-0.0210029	0.0533437	-0.0252362	-0.101052	-0.0374034	-0.127121	-0.100726	0.0485522	0.253318	-0.0251101	-0.0161646	0.220532	0.23894	0.0735755	-0.0369311	0.0762086	0.0568553
32	0.21882	0.685413	1	0.143075	-0.14219	-0.0187059	-0.276222	-0.00917515	-0.229531	-0.0490144	-0.0133084	-0.185927	0.0595759	-0.0943304	-0.24224	-0.191792	-0.0931628	-0.0346356	-0.276637	-0.248483	-0.48276	-0.0141613	-0.0848872	-0.147677	-0.198307	0.0572528	0.018389	-0.121877	-0.366317	-0.213201	0.15413	-0.228092	-0.157167	0.0245584	-0.0574996	-0.0241318	0.0200814	-0.256928	-0.248315	-0.112754	0.0900884	-0.22972	-0.132231	0.061921	0.0331784	-0.0515509	-0.0585853	-0.0275818	-0.00849498
33	-0.00561107	0.19986	0.143075	1	-0.0352623	0.129298	0.18508	0.0128983	0.0193039	-0.00717003	0.244358	0.102441	0.0790311	0.214576	0.16324	0.101548	-0.0720926	0.0764545	0.00480608	-0.00572582	-0.0386896	-0.0264909	-0.109704	0.147353	0.182468	0.155987	0.166902	0.217317	0.0424984	0.0645697	0.0646851	0.196978	0.110412	0.0414451	0.0438253	-0.0361018	-0.00259862	0.151543	0.147541	0.166745	0.146954	0.181016	0.0866773	0.156891	0.260777	0.249377	0.0460988	0.135538	0.0637873
34	-0.0381056	-0.121928	-0.14219	-0.0352623	1	0.0481389	0.158795	0.168519	0.102971	0.231898	0.117139	0.14366	0.15334	0.270375	0.297223	0.290113	0.121254	-0.0385595	0.250542	0.156434	0.295156	0.0211195	0.0664598	0.214631	0.157784	0.139241	-0.0824951	0.174555	0.319491	0.142928	-0.146428	0.156958	0.0607921	-0.027628	0.0226228	0.162188	0.151156	0.182964	0.205623	0.0329089	-0.112991	0.0891939	0.095826	-0.122541	0.026847	-0.0660345	0.0282655	0.0131028	0.00201967
35	0.00130558	0.0352234	-0.0187059	0.129298	0.0481389	1	0.203292	0.108453	0.0838745	0.167344	0.123426	0.142123	0.190187	0.325209	0.363185	0.25227	0.0798405	-0.0827816	0.225062	0.17532	0.215418	0.0235332	0.0215889	0.24458	0.26928	0.130194	-0.0271615	0.214679	0.246819	0.0464696	-0.179323	0.137834	0.080397	0.0252119	0.11218	0.150514	0.222092	0.219823	0.185778	0.0162411	-0.103671	0.0197152	0.0630511	-0.116904	0.0665045	0.141144	0.0942478	0.124719	0.0736856
36	-0.122901	-0.154522	-0.276222	0.18508	0.158795	0.203292	1	-0.01339	0.114691	0.260431	0.224323	0.287095	0.123754	0.405942	0.50781	0.341442	0.0984741	0.0652796	0.312924	0.248065	0.336641	0.00391641	0.00627644	0.320281	0.277759	0.128739	0.0855983	0.370186	0.303053	0.176897	-0.17438	0.231598	0.142211	0.0180905	0.239528	0.190729	0.202165	0.375746	0.265995	0.090303	-0.0572513	0.162596	0.176294	-0.0833982	0.177414	0.128218	0.159957	0.323324	0.142681
37	-0.115391	0.067956	-0.00917515	0.0128983	0.168519	0.108453	-0.01339	1	-0.0154254	0.270242	-0.0151184	0.161706	0.204803	0.200268	0.29227	0.213135	0.16554	-0.0547217	0.22339	0.263892	0.387935	0.0224396	0.117278	0.175553	0.189922	0.122329	-0.0104274	0.129975	0.267763	0.172565	-0.134616	0.164599	0.0818919	0.026503	0.110647	-0.0247448	0.0466364	0.302981	0.0892853	0.0263572	-0.0979364	0.0563801	0.088247	-0.0998279	0.0429161	0.00285008	-0.0178637	0.158023	0.143898
38	-0.118049	-0.224533	-0.229531	0.0193039	0.102971	0.0838745	0.114691	-0.0154254	1	0.0478357	0.0675251	0.0396697	-0.0335791	0.195839	0.229747	0.182181	-0.039975	-0.106106	0.188162	0.116792	0.183575	0.0463917	-0.116453	0.0839011	0.180847	-0.0106399	-0.0538341	0.0573812	0.194256	0.160142	-0.225746	0.126575	0.076066	0.0150893	0.0594216	0.0933626	0.0766134	0.17203	0.177786	-0.0328982	-0.154713	0.0559275	-0.0126321	-0.133373	0.00849237	0.024554	0.0532698	0.0612559	-0.00638971
39	-0.115307	0.107724	-0.0490144	-0.00717003	0.231898	0.167344	0.260431	0.270242	0.0478357	1	0.177818	0.496568	0.348598	0.300956	0.312289	0.245925	0.416291	0.280325	0.322655	0.248754	0.427352	0.0812699	0.269607	0.392018	0.333314	0.387239	0.251595	0.490615	0.39373	0.114093	0.115566	0.404165	0.176397	0.0591737	0.195314	-0.117726	-0.0663399	0.328499	0.191438	0.347549	0.22052	0.259518	0.321368	0.165965	0.263381	0.0130254	0.0641009	0.321944	0.204084
40	-0.0898955	0.0838451	-0.0133084	0.244358	0.117139	0.123426	0.224323	-0.0151184	0.0675251	0.177818	1	0.0433751	0.212673	0.363266	0.190072	0.245359	0.096155	0.0756126	0.178287	0.0830488	0.0615732	0.0349712	-0.0492214	0.158675	0.261431	0.339457	0.185	0.363244	0.327895	0.0371099	0.057519	0.263021	0.168704	0.0498746	-0.0668377	0.118708	0.153371	0.112687	0.412475	0.208757	0.160575	0.242228	0.140692	0.168396	0.235429	0.18952	0.146217	-0.0338197	-0.0322598
41	-0.0946387	-0.0361047	-0.185927	0.102441	0.14366	0.142123	0.287095	0.161706	0.0396697	0.496568	0.0433751	1	0.2703	0.304086	0.353216	0.237832	0.34629	0.392931	0.34434	0.283651	0.505967	0.0540525	0.285767	0.509185	0.434178	0.377238	0.409967	0.620116	0.459205	0.273827	0.24069	0.578571	0.340462	0.0945777	0.232609	-0.251251	-0.0917725	0.437611	0.326411	0.598891	0.414659	0.58268	0.419953	0.357858	0.474523	0.200814	0.0430909	0.213585	0.175296
42	-0.00566603	0.240909	0.0595759	0.0790311	0.15334	0.190187	0.123754	0.204803	-0.0335791	0.348598	0.212673	0.2703	1	0.365103	0.26225	0.285218	0.255259	0.174616	0.261877	0.162994	0.293535	0.0881015	0.161236	0.287133	0.288393	0.449278	0.254428	0.462613	0.416984	0.0910753	0.127023	0.38361	0.279856	0.0588268	0.00949479	-0.0393704	0.0500487	0.204894	0.350139	0.319034	0.222207	0.295895	0.251262	0.197576	0.359483	0.142422	0.112703	0.00453872	0.0397091
43	-0.223942	0.0547153	-0.0943304	0.214576	0.270375	0.325209	0.405942	0.200268	0.195839	0.300956	0.363266	0.304086	0.365103	1	0.78866	0.839316	0.264037	-0.272321	0.469355	0.423761	0.558628	0.160906	0.00766824	0.368819	0.529737	0.464016	-0.0170652	0.448755	0.693085	0.320135	-0.471073	0.327409	0.188463	-0.0590815	0.0168212	0.478598	0.486858	0.489059	0.616687	-0.0186323	-0.272041	0.130793	0.114749	-0.327342	0.213548	0.119766	0.180698	0.0410297	-0.0901058
44	-0.232515	-0.148402	-0.24224	0.16324	0.297223	0.363185	0.50781	0.29227	0.229747	0.312289	0.190072	0.353216	0.26225	0.78866	1	0.748522	0.232914	-0.225725	0.556999	0.497029	0.737272	0.0643219	0.0222374	0.486388	0.530603	0.16641	-0.0742613	0.42538	0.542435	0.442279	-0.551717	0.327985	0.17874	0.0255936	0.312948	0.350918	0.404017	0.744615	0.36878	-0.0899583	-0.3465	0.0962718	0.167092	-0.425792	0.213496	0.105055	0.143976	0.372361	0.204698
45	-0.239413	-0.118464	-0.191792	0.101548	0.290113	0.25227	0.341442	0.213135	0.182181	0.245925	0.245359	0.237832	0.285218	0.839316	0.748522	1	0.253858	-0.320335	0.422672	0.438867	0.632634	0.15462	0.0484028	0.282915	0.444362	0.325629	-0.12648	0.295373	0.652457	0.365519	-0.553494	0.271364	0.145897	-0.111101	-0.00854767	0.462745	0.453148	0.463205	0.540026	-0.127637	-0.381898	0.064254	0.0581678	-0.441212	0.0557489	0.016337	0.141895	-0.0370697	-0.150488
46	-0.0802396	0.0451954	-0.0931628	-0.0720926	0.121254	0.0798405	0.0984741	0.16554	-0.039975	0.416291	0.096155	0.34629	0.255259	0.264037	0.232914	0.253858	1	0.143735	0.24612	0.251305	0.39621	0.005	0.272281	0.259511	0.287326	0.288263	0.144579	0.377502	0.390616	0.186729	0.0895879	0.324753	0.177772	0.0363686	0.0962717	-0.0152843	0.00949625	0.203914	0.192849	0.247987	0.128487	0.223006	0.189735	0.0951047	0.186311	0.0301535	0.013805	0.0859936	0.0825908
47	0.0547107	0.100984	-0.0346356	0.0764545	-0.0385595	-0.0827816	0.0652796	-0.0547217	-0.106106	0.280325	0.0756126	0.392931	0.174616	-0.272321	-0.225725	-0.320335	0.143735	1	-0.0313513	-0.028074	-0.0133675	-0.117078	0.248561	0.20867	0.0968736	0.188875	0.572987	0.459922	-0.027916	0.0132006	0.732514	0.480873	0.33307	0.11264	0.207595	-0.644389	-0.533047	0.0562248	0.0152124	0.671341	0.75955	0.571984	0.414514	0.748008	0.512494	0.226538	-0.0258422	0.152318	0.291666
48	-0.186846	-0.164831	-0.276637	0.00480608	0.250542	0.225062	0.312924	0.22339	0.188162	0.322655	0.178287	0.34434	0.261877	0.469355	0.556999	0.422672	0.24612	-0.0313513	1	0.329017	0.564217	0.0787856	0.10687	0.364955	0.379831	0.226066	0.0430558	0.346992	0.48812	0.280398	-0.257702	0.324627	0.219792	0.012011	0.184847	0.10191	0.167903	0.461633	0.344622	0.0949499	-0.125875	0.191255	0.174866	-0.153489	0.128691	0.0855167	0.0995844	0.196504	0.098964
49	-0.208874	-0.161656	-0.248483	-0.00572582	0.156434	0.17532	0.248065	0.263892	0.116792	0.248754	0.0830488	0.283651	0.162994	0.423761	0.497029	0.438867	0.251305	-0.028074	0.329017	1	0.535488	0.0454807	0.126849	0.222287	0.313945	0.152985	-0.0269749	0.30297	0.414658	0.260252	-0.260693	0.244108	0.188785	-0.0226559	0.150354	0.135999	0.135314	0.409039	0.248816	0.0463039	-0.153003	0.125003	0.141631	-0.175465	0.0830799	0.0434658	0.0465213	0.135526	0.0925228
50	-0.280386	-0.362275	-0.48276	-0.0386896	0.295156	0.215418	0.336641	0.387935	0.183575	0.427352	0.0615732	0.505967	0.293535	0.558628	0.737272	0.632634	0.39621	-0.0133675	0.564217	0.535488	1	0.0941436	0.309589	0.493586	0.504093	0.225426	0.0193227	0.424472	0.707692	0.479562	-0.351471	0.478952	0.310078	-0.0516211	0.230763	0.0599725	0.127223	0.677326	0.403546	0.142464	-0.172354	0.296164	0.283355	-0.237227	0.153814	0.0627792	0.0389531	0.204054	0.141486
51	-0.0352795	-0.0109476	-0.0141613	-0.0264909	0.0211195	0.0235332	0.00391641	0.0224396	0.0463917	0.0812699	0.0349712	0.0540525	0.0881015	0.160906	0.0643219	0.15462	0.005	-0.117078	0.0787856	0.0454807	0.0941436	1	-0.0661309	0.0563625	0.0417153	0.123714	-0.0230646	-0.00794828	0.185409	-0.0363163	-0.136249	-0.00852684	0.0618075	0.0527813	-0.0592418	0.139968	0.144521	-0.0125287	0.13108	0.00360951	-0.0707912	0.00591789	-0.0369179	-0.0841125	-0.0392856	-0.0504271	0.0616944	-0.088342	-0.140582
52	-0.0607845	-0.0467536	-0.0848872	-0.109704	0.0664598	0.0215889	0.00627644	0.117278	-0.116453	0.269607	-0.0492214	0.285767	0.161236	0.00766824	0.0222374	0.0484028	0.272281	0.248561	0.10687	0.126849	0.309589	-0.0661309	1	0.0297442	0.13499	0.169347	0.150538	0.241968	0.242815	0.142033	0.199896	0.257156	0.200642	-0.0180892	0.0646668	-0.218538	-0.22417	0.127458	0.0604721	0.277258	0.205955	0.214908	0.21006	0.182202	0.117717	0.049998	-0.0520215	0.0141036	0.0958872
53	-0.139243	-0.029473	-0.147677	0.147353	0.214631	0.24458	0.320281	0.175553	0.0839011	0.392018	0.158675	0.509185	0.287133	0.368819	0.486388	0.282915	0.259511	0.20867	0.364955	0.222287	0.493586	0.0563625	0.0297442	1	0.306615	0.253181	0.25548	0.487962	0.383336	0.262392	0.00784687	0.495321	0.273796	0.0667343	0.264517	-0.098676	0.0434139	0.496887	0.23987	0.356217	0.167683	0.379286	0.315813	0.110318	0.406316	0.201676	0.0858891	0.277832	0.275933
54	-0.177484	-0.0634081	-0.198307	0.182468	0.157784	0.26928	0.277759	0.189922	0.180847	0.333314	0.261431	0.434178	0.288393	0.529737	0.530603	0.444362	0.287326	0.0968736	0.379831	0.313945	0.504093	0.0417153	0.13499	0.306615	1	0.249504	0.151481	0.533973	0.534959	0.317881	-0.0973579	0.47001	0.25016	0.0402886	0.156223	0.0284008	0.0822966	0.44353	0.450268	0.298132	0.0896922	0.319076	0.26034	0.0528363	0.326526	0.216001	0.0726343	0.13871	0.0938598
55	-0.0642706	0.322078	0.0572528	0.155987	0.139241	0.130194	0.128739	0.122329	-0.0106399	0.387239	0.339457	0.377238	0.449278	0.464016	0.16641	0.325629	0.288263	0.188875	0.226066	0.152985	0.225426	0.123714	0.169347	0.253181	0.249504	1	0.295903	0.534368	0.555343	0.0743869	0.197717	0.438053	0.304744	-0.00359135	-0.0974601	-0.00626923	0.0209157	0.109993	0.53923	0.416175	0.315328	0.423359	0.267529	0.323957	0.370101	0.175162	0.131249	-0.0673661	-0.0692844
56	0.00490489	0.153059	0.018389	0.166902	-0.0824951	-0.0271615	0.0855983	-0.0104274	-0.0538341	0.251595	0.185	0.409967	0.254428	-0.0170652	-0.0742613	-0.12648	0.144579	0.572987	0.0430558	-0.0269749	0.0193227	-0.0230646	0.150538	0.25548	0.151481	0.295903	1	0.38083	0.111442	0.045433	0.61629	0.50829	0.323897	0.0767775	0.132022	-0.475087	-0.374841	0.133744	0.186892	0.651676	0.668878	0.590539	0.423845	0.673651	0.522111	0.265676	0.0520319	0.114716	0.204225
57	-0.120813	0.124812	-0.121877	0.217317	0.174555	0.214679	0.370186	0.129975	0.0573812	0.490615	0.363244	0.620116	0.462613	0.448755	0.42538	0.295373	0.377502	0.459922	0.346992	0.30297	0.424472	-0.00794828	0.241968	0.487962	0.533973	0.534368	0.38083	1	0.537657	0.237584	0.34718	0.710723	0.44132	0.125915	0.242449	-0.213644	-0.146836	0.447901	0.471894	0.614435	0.507471	0.632484	0.505902	0.483545	0.643338	0.342425	0.130355	0.255712	0.26244
58	-0.255008	-0.201811	-0.366317	0.0424984	0.319491	0.246819	0.303053	0.267763	0.194256	0.39373	0.327895	0.459205	0.416984	0.693085	0.542435	0.652457	0.390616	-0.027916	0.48812	0.414658	0.707692	0.185409	0.242815	0.383336	0.534959	0.555343	0.111442	0.537657	1	0.329724	-0.195276	0.505398	0.360492	-0.0712529	-0.0294248	0.202928	0.176753	0.379854	0.702748	0.293961	-0.0356282	0.391488	0.284499	-0.0260692	0.210634	0.123694	0.148015	-0.0884711	-0.0977226
59	-0.145985	-0.16037	-0.213201	0.0645697	0.142928	0.0464696	0.176897	0.172565	0.160142	0.114093	0.0371099	0.273827	0.0910753	0.320135	0.442279	0.365519	0.186729	0.0132006	0.280398	0.260252	0.479562	-0.0363163	0.142033	0.262392	0.317881	0.0743869	0.045433	0.237584	0.329724	1	-0.215151	0.297116	0.161485	-0.0267168	0.189803	-0.0112479	0.0422941	0.426179	0.226538	0.0974247	-0.0779343	0.224472	0.111171	-0.097805	0.163432	0.0877775	-0.0113727	0.0981811	0.0959259
60	0.186001	0.270483	0.15413	0.0646851	-0.146428	-0.179323	-0.17438	-0.134616	-0.225746	0.115566	0.057519	0.24069	0.127023	-0.471073	-0.551717	-0.553494	0.0895879	0.732514	-0.257702	-0.260693	-0.351471	-0.136249	0.199896	0.00784687	-0.0973579	0.197717	0.61629	0.34718	-0.195276	-0.215151	1	0.343122	0.219839	0.133615	0.0352306	-0.659751	-0.599682	-0.244857	-0.0857174	0.688368	0.886454	0.512422	0.361224	0.916498	0.466918	0.200652	-0.0913678	-0.0301913	0.189391
61	-0.154315	-0.0399656	-0.228092	0.196978	0.156958	0.137834	0.231598	0.164599	0.126575	0.404165	0.263021	0.578571	0.38361	0.327409	0.327985	0.271364	0.324753	0.480873	0.324627	0.244108	0.478952	-0.00852684	0.257156	0.495321	0.47001	0.438053	0.50829	0.710723	0.505398	0.297116	0.343122	1	0.453492	0.0488609	0.1715	-0.379875	-0.286721	0.441044	0.464593	0.654239	0.498144	0.711066	0.485553	0.480041	0.609893	0.311231	0.0962627	0.133936	0.180935
62	-0.11546	-0.0210029	-0.157167	0.110412	0.0607921	0.080397	0.142211	0.0818919	0.076066	0.176397	0.168704	0.340462	0.279856	0.188463	0.17874	0.145897	0.177772	0.33307	0.219792	0.188785	0.310078	0.0618075	0.200642	0.273796	0.25016	0.304744	0.323897	0.44132	0.360492	0.161485	0.219839	0.453492	1	-0.0177003	0.109174	-0.250202	-0.186786	0.222534	0.328602	0.423206	0.313611	0.461239	0.320017	0.330826	0.378848	0.240721	0.0195421	0.0456921	0.0652491
63	0.0325613	0.0533437	0.0245584	0.0414451	-0.027628	0.0252119	0.0180905	0.026503	0.0150893	0.0591737	0.0498746	0.0945777	0.0588268	-0.0590815	0.0255936	-0.111101	0.0363686	0.11264	0.012011	-0.0226559	-0.0516211	0.0527813	-0.0180892	0.0667343	0.0402886	-0.00359135	0.0767775	0.125915	-0.0712529	-0.0267168	0.133615	0.0488609	-0.0177003	1	0.0385748	-0.0313435	0.012969	0.0758827	-0.103673	0.118628	0.147523	0.0690922	0.0412245	0.140206	0.126387	0.0373475	0.0648483	0.200047	0.150709
64	-0.0341118	-0.0252362	-0.0574996	0.0438253	0.0226228	0.11218	0.239528	0.110647	0.0594216	0.195314	-0.0668377	0.232609	0.00949479	0.0168212	0.312948	-0.00854767	0.0962717	0.207595	0.184847	0.150354	0.230763	-0.0592418	0.0646668	0.264517	0.156223	-0.0974601	0.132022	0.242449	-0.0294248	0.189803	0.0352306	0.1715	0.109174	0.0385748	1	-0.200865	-0.119244	0.38751	-0.156532	0.111174	0.0812628	0.111465	0.182562	0.0420727	0.230443	0.0867145	0.00557164	0.46843	0.373022
65	-0.0496901	-0.101052	-0.0241318	-0.0361018	0.162188	0.150514	0.190729	-0.0247448	0.0933626	-0.117726	0.118708	-0.251251	-0.0393704	0.478598	0.350918	0.462745	-0.0152843	-0.644389	0.10191	0.135999	0.0599725	0.139968	-0.218538	-0.098676	0.0284008	-0.00626923	-0.475087	-0.213644	0.202928	-0.0112479	-0.659751	-0.379875	-0.250202	-0.0313435	-0.200865	1	0.709222	-0.0246735	0.17017	-0.571926	-0.65897	-0.480047	-0.340068	-0.67456	-0.381784	-0.217412	0.106873	-0.113067	-0.26047
66	-0.00115745	-0.0374034	0.0200814	-0.00259862	0.151156	0.222092	0.202165	0.0466364	0.0766134	-0.0663399	0.153371	-0.0917725	0.0500487	0.486858	0.404017	0.453148	0.00949625	-0.533047	0.167903	0.135314	0.127223	0.144521	-0.22417	0.0434139	0.0822966	0.0209157	-0.374841	-0.146836	0.176753	0.0422941	-0.599682	-0.286721	-0.186786	0.012969	-0.119244	0.709222	1	0.0615364	0.159362	-0.394531	-0.541219	-0.354459	-0.232267	-0.586038	-0.246334	-0.150282	0.194849	-0.0944959	-0.216568
67	-0.233408	-0.127121	-0.256928	0.151543	0.182964	0.219823	0.375746	0.302981	0.17203	0.328499	0.112687	0.437611	0.204894	0.489059	0.744615	0.463205	0.203914	0.0562248	0.461633	0.409039	0.677326	-0.0125287	0.127458	0.496887	0.44353	0.109993	0.133744	0.447901	0.379854	0.426179	-0.244857	0.441044	0.222534	0.0758827	0.38751	-0.0246735	0.0615364	1	0.109463	0.142236	-0.0589629	0.284821	0.246714	-0.122319	0.342177	0.182313	0.0414935	0.447992	0.349332
68	-0.172447	-0.100726	-0.248315	0.147541	0.205623	0.185778	0.265995	0.0892853	0.177786	0.191438	0.412475	0.326411	0.350139	0.616687	0.36878	0.540026	0.192849	0.0152124	0.344622	0.248816	0.403546	0.13108	0.0604721	0.23987	0.450268	0.53923	0.186892	0.471894	0.702748	0.226538	-0.0857174	0.464593	0.328602	-0.103673	-0.156532	0.17017	0.159362	0.109463	1	0.244779	0.0804364	0.422972	0.247293	0.0959462	0.274203	0.192298	0.189579	-0.201241	-0.236878
69	-0.0197441	0.0485522	-0.112754	0.166745	0.0329089	0.0162411	0.090303	0.0263572	-0.0328982	0.347549	0.208757	0.598891	0.319034	-0.0186323	-0.0899583	-0.127637	0.247987	0.671341	0.0949499	0.0463039	0.142464	0.00360951	0.277258	0.356217	0.298132	0.416175	0.651676	0.614435	0.293961	0.0974247	0.688368	0.654239	0.423206	0.118628	0.111174	-0.571926	-0.394531	0.142236	0.244779	1	0.791352	0.755851	0.52298	0.796069	0.599873	0.337448	0.070568	0.0303781	0.170176
70	0.111939	0.253318	0.0900884	0.146954	-0.112991	-0.103671	-0.0572513	-0.0979364	-0.154713	0.22052	0.160575	0.414659	0.222207	-0.272041	-0.3465	-0.381898	0.128487	0.75955	-0.125875	-0.153003	-0.172354	-0.0707912	0.205955	0.167683	0.0896922	0.315328	0.668878	0.507471	-0.0356282	-0.0779343	0.886454	0.498144	0.313611	0.147523	0.0812628	-0.65897	-0.541219	-0.0589629	0.0804364	0.791352	1	0.629624	0.450768	0.91754	0.600873	0.295344	-0.0208486	0.0387768	0.221444
71	-0.0650765	-0.0251101	-0.22972	0.181016	0.0891939	0.0197152	0.162596	0.0563801	0.0559275	0.259518	0.242228	0.58268	0.295895	0.130793	0.0962718	0.064254	0.223006	0.571984	0.191255	0.125003	0.296164	0.00591789	0.214908	0.379286	0.319076	0.423359	0.590539	0.632484	0.391488	0.224472	0.512422	0.711066	0.461239	0.0690922	0.111465	-0.480047	-0.354459	0.284821	0.422972	0.755851	0.629624	1	0.450055	0.655694	0.60158	0.366343	0.0856913	0.0281563	0.133794
72	-0.0915544	-0.0161646	-0.132231	0.0866773	0.095826	0.0630511	0.176294	0.088247	-0.0126321	0.321368	0.140692	0.419953	0.251262	0.114749	0.167092	0.0581678	0.189735	0.414514	0.174866	0.141631	0.283355	-0.0369179	0.21006	0.315813	0.26034	0.267529	0.423845	0.505902	0.284499	0.111171	0.361224	0.485553	0.320017	0.0412245	0.182562	-0.340068	-0.232267	0.246714	0.247293	0.52298	0.450768	0.450055	1	0.362454	0.449144	0.242551	0.0282737	0.172443	0.257234
73	0.106675	0.220532	0.061921	0.156891	-0.122541	-0.116904	-0.0833982	-0.0998279	-0.133373	0.165965	0.168396	0.357858	0.197576	-0.327342	-0.425792	-0.441212	0.0951047	0.748008	-0.153489	-0.175465	-0.237227	-0.0841125	0.182202	0.110318	0.0528363	0.323957	0.673651	0.483545	-0.0260692	-0.097805	0.916498	0.480041	0.330826	0.140206	0.0420727	-0.67456	-0.586038	-0.122319	0.0959462	0.796069	0.91754	0.655694	0.362454	1	0.560677	0.308302	-0.000142609	0.00176955	0.191221
74	-0.0545042	0.23894	0.0331784	0.260777	0.026847	0.0665045	0.177414	0.0429161	0.00849237	0.263381	0.235429	0.474523	0.359483	0.213548	0.213496	0.0557489	0.186311	0.512494	0.128691	0.0830799	0.153814	-0.0392856	0.117717	0.406316	0.326526	0.370101	0.522111	0.643338	0.210634	0.163432	0.466918	0.609893	0.378848	0.126387	0.230443	-0.381784	-0.246334	0.342177	0.274203	0.599873	0.600873	0.60158	0.449144	0.560677	1	0.369592	0.0679193	0.216371	0.285225
75	-0.0305097	0.0735755	-0.0515509	0.249377	-0.0660345	0.141144	0.128218	0.00285008	0.024554	0.0130254	0.18952	0.200814	0.142422	0.119766	0.105055	0.016337	0.0301535	0.226538	0.0855167	0.0434658	0.0627792	-0.0504271	0.049998	0.201676	0.216001	0.175162	0.265676	0.342425	0.123694	0.0877775	0.200652	0.311231	0.240721	0.0373475	0.0867145	-0.217412	-0.150282	0.182313	0.192298	0.337448	0.295344	0.366343	0.242551	0.308302	0.369592	1	-0.0267389	0.0969431	0.11189
76	-0.0637744	-0.0369311	-0.0585853	0.0460988	0.0282655	0.0942478	0.159957	-0.0178637	0.0532698	0.0641009	0.146217	0.0430909	0.112703	0.180698	0.143976	0.141895	0.013805	-0.0258422	0.0995844	0.0465213	0.0389531	0.0616944	-0.0520215	0.0858891	0.0726343	0.131249	0.0520319	0.130355	0.148015	-0.0113727	-0.0913678	0.0962627	0.0195421	0.0648483	0.00557164	0.106873	0.194849	0.0414935	0.189579	0.070568	-0.0208486	0.0856913	0.0282737	-0.000142609	0.0679193	-0.0267389	1	-0.00335024	-0.0263545
77	-0.0422648	0.0762086	-0.0275818	0.135538	0.0131028	0.124719	0.323324	0.158023	0.0612559	0.321944	-0.0338197	0.213585	0.00453872	0.0410297	0.372361	-0.0370697	0.0859936	0.152318	0.196504	0.135526	0.204054	-0.088342	0.0141036	0.277832	0.13871	-0.0673661	0.114716	0.255712	-0.0884711	0.0981811	-0.0301913	0.133936	0.0456921	0.200047	0.46843	-0.113067	-0.0944959	0.447992	-0.201241	0.0303781	0.0387768	0.0281563	0.172443	0.00176955	0.216371	0.0969431	-0.00335024	1	0.511784
78	0.0474902	0.0568553	-0.00849498	0.0637873	0.00201967	0.0736856	0.142681	0.143898	-0.00638971	0.204084	-0.0322598	0.175296	0.0397091	-0.0901058	0.204698	-0.150488	0.0825908	0.291666	0.098964	0.0925228	0.141486	-0.140582	0.0958872	0.275933	0.0938598	-0.0692844	0.204225	0.26244	-0.0977226	0.0959259	0.189391	0.180935	0.0652491	0.150709	0.373022	-0.26047	-0.216568	0.349332	-0.236878	0.170176	0.221444	0.133794	0.257234	0.191221	0.285225	0.11189	-0.0263545	0.511784	1
79	-0.235068	-0.19751	-0.226623	-0.0143875	0.206494	0.245165	0.333616	0.232311	0.199025	0.191277	0.0116547	0.142836	0.103627	0.636918	0.788192	0.687139	0.171589	-0.382691	0.46157	0.436517	0.660154	0.082461	0.000580998	0.287693	0.324681	0.0347031	-0.251235	0.103224	0.40029	0.358295	-0.689306	0.0860461	0.0322614	-0.0518562	0.205328	0.413168	0.427659	0.548187	0.208578	-0.328973	-0.546647	-0.137904	-0.0372091	-0.635087	-0.0671403	-0.0519608	0.0707691	0.232709	-0.0896442
80	-0.159603	0.022617	-0.0592656	0.101248	0.0446011	0.131827	0.198142	0.0425923	0.0892606	0.14974	0.181421	0.208383	0.234978	0.446343	0.349675	0.394574	0.118266	-0.0391299	0.23821	0.202202	0.309503	0.100895	0.0897741	0.204616	0.26997	0.283807	0.0950144	0.274463	0.340864	0.184549	-0.162177	0.261169	0.149919	-0.0917283	0.0354054	0.0736443	0.0694004	0.279357	0.354689	0.0738886	-0.0183618	0.186957	0.134103	-0.0554417	0.200865	0.100041	0.0683369	0.00308041	-0.0914104
81	-0.161404	-0.079069	-0.240118	0.171717	0.181573	0.245712	0.390513	0.342414	0.0861995	0.434783	0.112079	0.5992	0.262239	0.330074	0.648475	0.279355	0.285132	0.314786	0.449122	0.388132	0.64052	-0.0507402	0.195511	0.610276	0.482659	0.16075	0.309691	0.609958	0.354112	0.385799	0.0402358	0.571849	0.349398	0.149743	0.480685	-0.259456	-0.0767498	0.736746	0.158899	0.409912	0.227507	0.461793	0.444325	0.15596	0.49592	0.27457	0.0722129	0.539137	0.493144
82	-0.26749	-0.0962521	-0.252447	0.266419	0.269168	0.335116	0.447834	0.259928	0.258763	0.289471	0.283618	0.458046	0.373765	0.765588	0.8149	0.671396	0.218082	-0.0469728	0.53551	0.432774	0.679035	0.106494	0.0537548	0.507358	0.572207	0.336797	0.135722	0.535572	0.635116	0.413506	-0.326369	0.512607	0.330571	0.00699935	0.209265	0.17229	0.278395	0.681768	0.542994	0.195871	-0.0846818	0.350025	0.283917	-0.13775	0.351796	0.23073	0.167338	0.213805	0.141664
83	-0.254113	-0.162582	-0.238925	0.214181	0.226508	0.194711	0.351397	0.232767	0.211472	0.173642	0.240308	0.292077	0.255666	0.693676	0.734695	0.676168	0.142013	-0.170708	0.43251	0.353932	0.616662	0.123287	-0.0523472	0.392776	0.431206	0.218287	0.0128868	0.317077	0.495746	0.391368	-0.448412	0.351942	0.189827	-0.0270676	0.132738	0.238658	0.346182	0.58276	0.460308	0.00697543	-0.21806	0.2033	0.166581	-0.281397	0.218726	0.128826	0.148633	0.115266	-0.00372001
84	-0.175689	0.0795811	-0.116204	0.122404	0.245812	0.284747	0.27244	0.210975	0.129938	0.265404	0.295133	0.343282	0.421108	0.713688	0.580196	0.61838	0.26263	-0.0853287	0.401219	0.330172	0.517181	0.133746	0.0874724	0.331751	0.501202	0.490802	0.126016	0.472616	0.636335	0.29163	-0.221377	0.418542	0.287105	-0.0828281	0.0072375	0.182553	0.227117	0.419774	0.571438	0.165904	-0.046289	0.298991	0.173732	-0.0775719	0.29056	0.176509	0.119853	0.00225163	-0.0133616
85	0.026011	0.178694	0.153692	-0.111575	-0.0508481	-0.0868673	-0.254858	-0.117314	-0.106924	-0.0609476	0.144195	-0.175737	0.127877	0.0940221	-0.390644	0.0711286	0.0564176	-0.140505	-0.162429	-0.136932	-0.248605	0.171309	0.0516929	-0.302441	-0.0929252	0.371369	-0.0740445	-0.105064	0.247916	-0.226961	0.0583464	-0.136678	-0.0526695	-0.153732	-0.461106	0.21584	0.025165	-0.532471	0.316895	-0.0390279	-0.0266972	-0.095593	-0.172008	0.0477035	-0.217785	-0.124123	0.0157072	-0.579484	-0.502488
86	-0.208652	-0.0642781	-0.229222	0.0920765	0.218142	0.187935	0.227159	0.13053	0.185786	0.257951	0.390881	0.300676	0.39788	0.655252	0.347718	0.562676	0.246675	-0.0831516	0.332186	0.279182	0.40436	0.218665	0.0982227	0.184707	0.427738	0.624463	0.150721	0.448051	0.791668	0.195426	-0.144891	0.392405	0.278638	-0.0796424	-0.194766	0.281477	0.199552	0.14746	0.755611	0.238727	-0.00100259	0.329822	0.181885	0.035928	0.164113	0.137644	0.177328	-0.246021	-0.253577
87	0.137254	0.33165	0.277488	0.0701761	-0.0677345	-0.106593	-0.243937	-0.0294031	-0.228214	0.0767733	0.012964	0.223018	0.182533	-0.251586	-0.402712	-0.310236	0.114388	0.401488	-0.186701	-0.193883	-0.202874	0.000948165	0.200983	0.0505157	-0.0370906	0.271412	0.320357	0.191326	-0.0205857	-0.108511	0.544836	0.218249	0.140848	-0.0106423	-0.0795224	-0.432306	-0.377137	-0.231137	0.0113097	0.493591	0.560057	0.338697	0.156585	0.568914	0.292273	0.148644	-0.0173333	-0.167831	-0.0183592
88	-0.0543693	-0.061104	-0.117637	0.118082	0.0829679	0.163959	0.182557	0.118715	0.106677	0.227617	0.254364	0.295282	0.252233	0.32853	0.281452	0.230866	0.217036	0.155617	0.26185	0.168537	0.298247	0.0273667	0.115133	0.292209	0.312806	0.248943	0.239816	0.423592	0.383817	0.173146	0.0725584	0.407786	0.215324	0.08932	0.0645521	-0.0526985	0.000235263	0.253035	0.351343	0.306489	0.186562	0.3176	0.28041	0.171899	0.317869	0.177755	0.10636	0.0472097	0.0515934
89	0.157602	0.247475	0.156395	0.091566	-0.157135	-0.197237	-0.126279	-0.157063	-0.163569	0.046118	0.0311107	0.118196	0.00143174	-0.490608	-0.517445	-0.573535	0.00796182	0.600571	-0.264816	-0.261809	-0.407212	-0.11536	0.101093	-0.016144	-0.122657	0.0894025	0.461171	0.228535	-0.276691	-0.222885	0.779193	0.199444	0.145058	0.116564	0.0645564	-0.572363	-0.508247	-0.222078	-0.166453	0.549821	0.723289	0.375927	0.25385	0.761557	0.369702	0.19358	-0.0132977	0.0671591	0.177663
90	-0.134766	-0.0505867	-0.0466838	0.0588241	0.0525322	0.149942	0.215324	0.158041	0.0798727	0.0908853	0.0818537	0.0842837	0.0780804	0.248125	0.319639	0.216779	0.00284271	-0.0955616	0.16297	0.162605	0.187907	-0.0123906	-0.0383578	0.133572	0.163558	0.0406227	-0.0309913	0.0875675	0.106767	0.115479	-0.234557	0.0355198	-0.0201567	-0.00197952	0.10508	0.128285	0.210036	0.220634	0.079538	-0.0781962	-0.163603	-0.0318272	0.0266622	-0.188696	0.0373242	0.0540923	0.0265664	0.188912	0.088482
91	-0.204765	-0.118048	-0.208816	0.207079	0.23401	0.331223	0.533704	0.0500283	0.283834	0.187938	0.377369	0.146349	0.191533	0.73906	0.705995	0.606019	0.0932767	-0.292528	0.395686	0.321333	0.311685	0.122648	-0.162912	0.260717	0.407346	0.261499	-0.0570455	0.387954	0.507848	0.183616	-0.461715	0.181659	0.108281	0.0591958	0.0894482	0.546637	0.428416	0.386255	0.48483	-0.128751	-0.311123	0.0320902	0.0516388	-0.295168	0.124564	0.152361	0.267381	0.229755	0.00477664
92	-0.23373	-0.17971	-0.30474	0.2274	0.258683	0.346319	0.56773	0.161906	0.28766	0.287004	0.336792	0.35777	0.243777	0.735783	0.825713	0.619897	0.180734	-0.109704	0.50253	0.413203	0.553667	0.070003	-0.032522	0.435195	0.518954	0.267116	0.0903192	0.552299	0.577593	0.347583	-0.361726	0.393104	0.225438	0.0671623	0.257008	0.324097	0.299392	0.618061	0.488483	0.067546	-0.155724	0.226408	0.245466	-0.179387	0.304768	0.233974	0.224012	0.353281	0.165334
93	-0.0844123	-0.22319	-0.0707643	-0.163514	0.128716	0.0965834	-0.0130466	0.0294697	0.113465	-0.251699	-0.0790558	-0.37074	-0.139074	0.364148	0.28658	0.465126	-0.0993106	-0.737972	0.0621399	0.131703	0.143622	0.138423	-0.204296	-0.18709	-0.0482174	-0.204584	-0.619492	-0.491067	0.11074	0.0345232	-0.824863	-0.459777	-0.29539	-0.181935	-0.218605	0.726455	0.623185	-0.0445314	0.0472246	-0.72693	-0.842296	-0.581693	-0.461085	-0.863951	-0.560188	-0.319382	0.0185761	-0.269323	-0.377307
94	-0.0540041	-0.0467888	-0.0161056	0.0433018	0.175094	0.237109	0.240779	0.0567339	0.100395	-0.0599486	0.167902	-0.0355259	0.0583977	0.519305	0.471425	0.479552	-0.00647758	-0.507467	0.221485	0.167103	0.190527	0.130825	-0.200768	0.0753564	0.145947	0.0228542	-0.341414	-0.0879127	0.209575	0.0726921	-0.602693	-0.226644	-0.137796	0.0384481	-0.0603622	0.712832	0.866305	0.181257	0.20488	-0.35728	-0.509403	-0.285988	-0.19389	-0.571928	-0.187513	-0.109166	0.189585	-0.0602237	-0.182602
95	-0.2511	-0.346366	-0.456142	0.0925552	0.248723	0.237514	0.404599	0.263499	0.227541	0.417184	0.141172	0.60327	0.271164	0.442848	0.669392	0.436245	0.307597	0.220708	0.507294	0.443734	0.781086	0.0361435	0.24435	0.56718	0.538034	0.21358	0.245481	0.570928	0.580519	0.463306	-0.106454	0.611609	0.378869	0.0647764	0.348933	-0.139613	-0.0145132	0.686854	0.378748	0.407277	0.124148	0.496568	0.410326	0.0664855	0.39761	0.248768	0.108827	0.335572	0.27725
96	-0.243842	-0.414983	-0.49294	0.0691767	0.327982	0.243811	0.380788	0.199132	0.272203	0.290494	0.285904	0.46048	0.288132	0.655886	0.633239	0.656438	0.243332	-0.0990596	0.487277	0.429431	0.726891	0.206952	0.140622	0.42861	0.51514	0.340567	0.057069	0.424583	0.79628	0.388959	-0.341851	0.462256	0.321891	-0.0356275	0.020234	0.251191	0.280202	0.465554	0.650477	0.243977	-0.139845	0.365415	0.228297	-0.144453	0.177558	0.170075	0.165666	-0.026467	-0.102018
97	-0.112001	-0.365739	-0.460379	0.0140247	0.140174	0.0497954	0.154862	0.0351011	0.095119	0.285352	0.15486	0.586597	0.222815	0.043722	0.0514121	0.0567533	0.248194	0.443427	0.220717	0.183082	0.43366	0.095756	0.321127	0.386188	0.321225	0.292612	0.412884	0.470252	0.510676	0.214367	0.355465	0.599269	0.424278	0.0395331	0.0556434	-0.35575	-0.251152	0.188595	0.40542	0.7401	0.47197	0.68463	0.422342	0.501686	0.373934	0.267301	0.0899009	-0.0737902	0.0243762
98	0.00695599	0.286226	0.112195	0.163997	0.0249389	0.0390736	0.0143516	0.0357352	-0.141421	0.264023	0.277743	0.457805	0.378309	0.127713	-0.0628192	0.00330133	0.254567	0.512597	0.0552013	0.0383704	0.0793215	0.0246709	0.209485	0.259563	0.260076	0.507725	0.5489	0.585396	0.310847	0.0561299	0.611427	0.543396	0.346967	0.0675714	0.00232038	-0.373366	-0.219741	0.0702201	0.356106	0.702948	0.687182	0.602188	0.40669	0.676434	0.573178	0.247947	0.0219393	-0.0980773	0.0594771
99	-0.101078	0.0886096	-0.0812946	0.169329	0.0918134	0.0447084	0.0304206	0.0584873	-0.00782943	0.12738	0.276048	0.373572	0.295535	0.213474	0.0770314	0.153438	0.162827	0.362065	0.140947	0.0250006	0.19489	0.0283107	0.100023	0.261882	0.270448	0.415128	0.450334	0.431853	0.333193	0.164983	0.340056	0.522237	0.337911	0.0223024	-0.0180063	-0.32567	-0.127488	0.193183	0.41866	0.584176	0.474753	0.591154	0.355602	0.471843	0.484418	0.259572	0.111438	-0.137026	-0.00337975
100	-0.0477549	0.0492441	-0.0693226	0.243764	0.0344442	0.111647	0.184696	0.0232438	-0.0111376	0.204021	0.253589	0.423194	0.320077	0.22949	0.141384	0.114717	0.155508	0.395712	0.181796	0.114246	0.214595	0.0654086	0.145074	0.307672	0.315613	0.348347	0.467395	0.487302	0.330039	0.184621	0.315156	0.508058	0.341178	0.00701202	0.114422	-0.281739	-0.100601	0.251698	0.35216	0.563019	0.463898	0.572174	0.359466	0.445137	0.486045	0.315717	0.0997624	0.00850699	0.084931
101	-0.118214	-0.200026	-0.330087	0.134215	0.101447	0.0929441	0.185669	0.0949373	0.0952316	0.209527	0.202186	0.459411	0.263113	0.179132	0.196476	0.176447	0.177327	0.347525	0.237971	0.192615	0.384288	0.0574743	0.199757	0.367071	0.327149	0.273415	0.355618	0.500305	0.449093	0.244429	0.247385	0.572891	0.427871	0.0635993	0.127815	-0.272085	-0.19256	0.295166	0.391794	0.586273	0.399512	0.598744	0.370037	0.393992	0.404164	0.331214	0.0724623	0.0163494	0.0764964
102	0.109675	0.256358	0.17441	0.0351217	-0.148233	-0.118576	-0.153789	-0.0592893	-0.206559	0.0309599	0.0168859	0.167194	0.101068	-0.307434	-0.417785	-0.388862	0.104913	0.496635	-0.207898	-0.234506	-0.251979	-0.0926606	0.146181	-0.0310065	-0.053383	0.196772	0.44518	0.22969	-0.0730476	-0.109459	0.676917	0.257254	0.161522	0.021338	-0.00781866	-0.505208	-0.429575	-0.173398	-0.021691	0.512758	0.610923	0.391996	0.243919	0.665135	0.339004	0.158981	-0.0107036	-0.0723766	0.100509
103	0.20927	0.389991	0.438445	-0.0783483	-0.236424	-0.16818	-0.316007	-0.0512028	-0.231083	-0.0816552	-0.326987	-0.219627	-0.204865	-0.592904	-0.439913	-0.588055	-0.153556	0.182239	-0.339965	-0.269925	-0.470104	-0.115327	0.0157332	-0.165874	-0.388594	-0.266671	-0.0102072	-0.275135	-0.662152	-0.233334	0.313727	-0.284513	-0.188068	0.125341	0.112678	-0.324914	-0.317106	-0.250686	-0.659197	-0.0883913	0.185076	-0.251358	-0.118643	0.162256	-0.057207	-0.142925	-0.164484	0.226376	0.265412
104	0.123678	0.253859	0.220501	0.0554861	-0.149666	-0.0583299	-0.0911672	0.0791506	-0.130961	0.127642	-0.193246	0.106332	-0.0188847	-0.394898	-0.139559	-0.437296	-0.017195	0.379916	-0.0931414	-0.133816	-0.125409	-0.15273	0.0916729	0.148645	-0.079753	-0.123242	0.233562	0.0970826	-0.367837	-0.0308365	0.400137	0.088559	0.0303894	0.163077	0.324462	-0.505178	-0.401242	0.136955	-0.429408	0.2163	0.385415	0.115828	0.17428	0.349952	0.241434	0.0839379	-0.0998088	0.412251	0.468502
105	-0.155624	-0.173531	-0.129605	-0.0590108	0.124738	0.12328	0.0753616	0.18017	0.180507	-0.155201	-0.0528555	-0.223993	-0.0541302	0.450669	0.465114	0.531743	-0.0502837	-0.62289	0.214762	0.243295	0.346409	0.101152	-0.142209	-0.0544866	0.101459	-0.11882	-0.49514	-0.282714	0.196177	0.198966	-0.783708	-0.251518	-0.172213	-0.143424	-0.0693542	0.543578	0.515787	0.222518	0.132848	-0.55849	-0.715522	-0.36824	-0.287485	-0.748753	-0.338724	-0.179073	0.0572297	-0.0841129	-0.197773
106	-0.032724	-0.0240536	0.0760135	-0.0726964	-0.0188591	-0.0336799	-0.0922426	0.0340626	-0.0122261	-0.168768	-0.159461	-0.23473	-0.12301	0.00154311	0.0518815	0.113079	-0.153389	-0.23375	-0.083883	0.0421012	-0.00295952	-0.0327868	-0.0667756	-0.0909516	-0.122322	-0.198882	-0.292213	-0.300175	-0.156871	0.0631055	-0.305836	-0.231299	-0.166132	-0.125103	-0.0687289	0.144557	0.0725451	-0.0356537	-0.16082	-0.333529	-0.338721	-0.282321	-0.225551	-0.360634	-0.197823	-0.159371	-0.115256	-0.0706947	-0.0947946
107	-0.233031	-0.143695	-0.335491	0.213379	0.253931	0.274633	0.547047	0.279078	0.242939	0.431903	0.253907	0.473695	0.258481	0.554671	0.759376	0.43908	0.249806	0.123363	0.526959	0.418357	0.636778	0.0187675	0.0984411	0.515641	0.530636	0.279121	0.239756	0.641335	0.532713	0.346343	-0.151259	0.532915	0.327267	0.129356	0.37683	0.0226539	0.051278	0.708991	0.371969	0.241954	0.0434881	0.383885	0.379499	0.0242317	0.395188	0.275305	0.171423	0.541743	0.386324
108	-0.231026	-0.183324	-0.310494	0.216348	0.253978	0.324486	0.487496	0.295438	0.241063	0.291729	0.216498	0.39783	0.276478	0.673369	0.874304	0.62586	0.21874	-0.0682729	0.554254	0.47025	0.72042	0.0652568	0.0421122	0.497289	0.537153	0.216965	0.0655123	0.512639	0.548551	0.4483	-0.373759	0.477558	0.2786	0.059703	0.318979	0.154376	0.216132	0.755343	0.410832	0.0790592	-0.156333	0.287228	0.273162	-0.211586	0.314655	0.210978	0.135921	0.373491	0.263734
109	-0.0335925	0.0371228	-0.0706844	0.0884531	0.0510038	0.0897082	0.22206	0.253386	-0.00157122	0.343048	-0.086162	0.431688	0.106257	-0.0408544	0.372388	-0.0804958	0.175405	0.384062	0.246325	0.174669	0.388314	-0.151461	0.182307	0.455548	0.23541	-0.0632122	0.297718	0.396813	-0.0325637	0.260094	0.18757	0.37339	0.20485	0.189732	0.521288	-0.437625	-0.267534	0.588449	-0.222603	0.318072	0.287151	0.311534	0.365594	0.213512	0.404159	0.194026	-0.0519426	0.643693	0.611193
110	-0.200017	-0.209853	-0.253257	0.108077	0.231009	0.307507	0.452581	0.227623	0.208464	0.308571	0.0723889	0.377389	0.170894	0.588947	0.863633	0.566817	0.211663	-0.100615	0.496407	0.475042	0.69075	0.0230893	0.0424338	0.486494	0.448759	0.0442294	-0.0517436	0.378717	0.395597	0.389009	-0.455372	0.315761	0.155934	0.0270906	0.41976	0.182514	0.283814	0.725668	0.208793	-0.0431539	-0.256713	0.0989697	0.193982	-0.35306	0.23843	0.0913447	0.135433	0.464984	0.292783
111	-0.239406	-0.312471	-0.276785	-0.0579315	0.22007	0.186809	0.243061	0.18208	0.198073	0.00946199	0.101664	-0.0405177	0.0555483	0.645548	0.601413	0.713761	0.0918314	-0.594688	0.332741	0.360398	0.503618	0.170626	-0.0917801	0.0837349	0.256802	0.029735	-0.422086	-0.0906482	0.474945	0.25359	-0.796705	-0.0690688	-0.072483	-0.172101	-0.116185	0.631231	0.567789	0.284384	0.354804	-0.443384	-0.695012	-0.241901	-0.188493	-0.727802	-0.289053	-0.139881	0.0829197	-0.13724	-0.275583
112	-0.185146	0.029115	-0.0436704	0.290955	0.194668	0.269007	0.369953	0.13858	0.234289	0.0978168	0.316912	0.226294	0.259308	0.771135	0.733477	0.674344	0.101745	-0.224657	0.406016	0.317175	0.441531	0.094957	-0.117596	0.341233	0.446233	0.259082	0.021249	0.344792	0.450217	0.338632	-0.431984	0.292807	0.207582	-0.00641592	0.098133	0.330972	0.41507	0.520371	0.482603	-0.0422955	-0.220658	0.135639	0.128111	-0.285669	0.26796	0.180606	0.154591	0.120896	0.0296143
113	-0.0120341	0.0914567	-0.00065347	0.228788	-0.0883664	0.000470971	0.0334825	0.0119443	-0.0898374	0.00966532	0.0746094	0.237773	0.102665	-0.0834519	-0.0802698	-0.136915	0.0309403	0.391493	-0.00126657	-0.0658287	0.00145775	-0.0331112	0.0901175	0.14728	0.127729	0.215747	0.420196	0.287748	0.032974	0.0846786	0.431754	0.359026	0.288339	0.0649323	0.141022	-0.412782	-0.319872	0.0760215	0.167953	0.457059	0.474333	0.449929	0.302318	0.489015	0.414215	0.243337	0.0590321	0.00888823	0.121997
114	-0.0914053	-0.140665	-0.294903	0.029862	0.123552	0.00190414	0.0728228	-0.016612	0.0744922	0.185893	0.355027	0.309897	0.299522	0.193729	-0.145983	0.120828	0.19827	0.251467	0.115973	0.0566244	0.142753	0.147438	0.185367	0.0836749	0.247331	0.553737	0.350746	0.407641	0.624551	0.00711295	0.328741	0.423165	0.325761	-0.0382671	-0.277191	-0.0713846	-0.116699	-0.138035	0.629572	0.553711	0.383585	0.533377	0.271765	0.480732	0.214571	0.198375	0.135805	-0.363916	-0.264255
115	-0.0279081	0.0186314	-0.0885071	0.0976696	0.0560267	-0.0426584	-0.110742	-0.0719962	-0.0171277	0.0464083	0.27487	0.195689	0.267913	0.121062	-0.192917	0.0529006	0.120597	0.232491	0.0321659	0.00182246	-0.004654	0.144947	0.0684384	0.0379871	0.147573	0.436687	0.307361	0.299613	0.402509	0.00118625	0.344156	0.344304	0.280067	-0.0207648	-0.258059	-0.114268	-0.156835	-0.155546	0.458836	0.477056	0.382025	0.444191	0.194306	0.446407	0.220981	0.193112	0.0399	-0.402491	-0.237392
116	0.119788	0.182867	0.18281	0.00701001	0.0163663	-0.136167	-0.140375	0.0258504	-0.116447	0.0236642	0.0446172	0.0264697	0.0563106	-0.142417	-0.240312	-0.175589	0.0223823	0.167441	-0.133942	-0.101514	-0.156368	-0.0493873	0.0331132	-0.0334034	-0.0707787	0.163421	0.143967	0.0294736	-0.0201825	-0.0661199	0.294254	0.068644	0.044013	-0.061947	-0.0523443	-0.169078	-0.146839	-0.174357	-0.0256043	0.220068	0.253943	0.124413	0.0966895	0.266311	0.11612	0.0594925	-0.0234735	-0.123811	-0.00449651
117	-0.229794	-0.173727	-0.266282	0.181767	0.132585	0.247419	0.409664	0.14035	0.244875	0.199808	0.182916	0.300447	0.102255	0.486075	0.681	0.456122	0.109934	-0.0520727	0.422762	0.346658	0.51248	0.0332468	-0.0577946	0.356397	0.434004	0.0612267	0.0423216	0.357119	0.318721	0.346646	-0.338535	0.34795	0.152953	0.0572732	0.286436	0.0921381	0.169319	0.618885	0.283798	0.0323087	-0.126751	0.184202	0.147601	-0.180318	0.250358	0.207245	0.15759	0.377249	0.216688
118	-0.0900779	0.00610264	-0.0435043	0.0433493	0.0803295	0.143202	0.120649	0.208599	0.0438227	0.137001	-0.012687	0.139359	0.0943866	0.357243	0.422756	0.331617	0.0816461	-0.162835	0.252145	0.232443	0.354042	0.0451999	0.0786827	0.177573	0.202293	0.0906433	-0.0683662	0.114435	0.216907	0.190991	-0.304583	0.0882298	0.0552579	0.0257504	0.113091	0.138191	0.175594	0.35448	0.0868889	-0.110101	-0.221389	-0.0151939	-0.0226791	-0.253272	0.0529971	0.0140714	0.0881857	0.196199	0.13687
119	-0.154084	-0.112329	-0.126837	0.101444	0.197407	0.280567	0.397445	0.0123929	0.262441	0.0171864	0.284823	-0.0795629	0.0720647	0.64877	0.566336	0.560226	0.0098981	-0.490367	0.280613	0.25602	0.182147	0.128984	-0.215493	0.0710169	0.239108	0.147193	-0.277855	0.114644	0.400465	0.0989901	-0.601988	-0.0732095	-0.0207085	-0.00428294	-0.0308941	0.69104	0.5275	0.182181	0.38842	-0.36172	-0.509426	-0.217162	-0.129667	-0.48369	-0.121046	0.0298364	0.193501	0.0739912	-0.149832
120	-0.206631	-0.149159	-0.285107	0.254969	0.24491	0.330719	0.564052	0.0741914	0.279566	0.254752	0.429558	0.307589	0.266359	0.709269	0.689164	0.556258	0.144991	-0.0889247	0.417257	0.343219	0.373088	0.0990297	-0.0772833	0.351453	0.490988	0.347366	0.132745	0.567131	0.596311	0.228631	-0.253313	0.374596	0.241828	0.088661	0.147324	0.376238	0.295499	0.44569	0.563382	0.119699	-0.085962	0.260161	0.225233	-0.0625821	0.300634	0.253677	0.279782	0.249356	0.0752391
121	-0.116334	-0.0611584	-0.0755967	0.120704	0.168049	0.278336	0.3391	0.012792	0.149083	-0.045149	0.312931	0.03804	0.146751	0.642364	0.550052	0.539959	0.0251205	-0.393175	0.277969	0.222367	0.195512	0.0887984	-0.217569	0.156602	0.252847	0.169512	-0.159297	0.152092	0.353303	0.115009	-0.484439	-0.0311956	-0.010155	0.0330212	-0.0376785	0.650549	0.730202	0.236439	0.382795	-0.216271	-0.374945	-0.0919181	-0.0686813	-0.389369	-0.00585626	0.0322479	0.222285	-0.0136964	-0.147495
122	-0.157987	-0.133549	-0.178948	0.107594	0.203012	0.278848	0.325321	0.224435	0.237292	0.108239	0.107439	0.126106	0.158441	0.624304	0.720167	0.59868	0.0983001	-0.389366	0.438835	0.34642	0.502132	0.0629406	-0.0730757	0.263863	0.34441	0.0960052	-0.174838	0.168288	0.427272	0.32597	-0.569372	0.137051	0.046996	0.0283428	0.147286	0.423388	0.426312	0.482011	0.299153	-0.238802	-0.423766	-0.0638942	0.0180565	-0.480926	0.0259035	0.0403508	0.12739	0.174657	0.035245
123	0.125708	0.134457	0.101364	0.028935	-0.180532	-0.149804	-0.0736881	-0.0219853	-0.169607	0.107634	-0.201261	0.170328	-0.107761	-0.574319	-0.266881	-0.580004	-0.00918269	0.611906	-0.173985	-0.153331	-0.171167	-0.227038	0.137346	0.0956809	-0.12396	-0.207545	0.376689	0.163322	-0.472815	-0.0665306	0.621344	0.169775	0.0901019	0.176244	0.363875	-0.699446	-0.579145	0.0916311	-0.467263	0.367919	0.578833	0.257298	0.257248	0.554275	0.335989	0.142467	-0.143278	0.456766	0.5239
124	0.183577	0.365968	0.337119	0.0400256	-0.160525	-0.038498	-0.0786848	0.0792835	-0.17792	0.107662	-0.261797	0.0820665	-0.0807104	-0.459058	-0.124798	-0.511288	-0.0307643	0.367658	-0.133442	-0.142362	-0.188994	-0.213553	0.0650047	0.127515	-0.148827	-0.232936	0.198487	0.0503857	-0.527498	-0.0728059	0.388498	-0.00963064	-0.0571133	0.213661	0.406825	-0.488204	-0.333029	0.141891	-0.602164	0.137943	0.341678	0.0014998	0.139889	0.286178	0.232707	0.0614399	-0.107734	0.556066	0.560476
125	-0.0829033	-0.277199	-0.146973	-0.172982	0.0982543	0.0695213	0.0254236	0.0689326	0.102018	-0.18049	-0.0852322	-0.264854	-0.121423	0.297228	0.303196	0.392327	-0.044141	-0.607629	0.159916	0.15573	0.236183	0.0812965	-0.151762	-0.122057	0.0155998	-0.221298	-0.550033	-0.357577	0.14047	0.0718827	-0.705339	-0.343291	-0.211981	-0.191066	-0.12215	0.544921	0.466232	0.0379951	0.0650293	-0.599539	-0.713908	-0.454557	-0.338554	-0.745368	-0.460611	-0.26957	-0.00190926	-0.18734	-0.259836
126	0.128708	0.0613836	-0.00320878	-0.0112494	-0.135812	-0.159915	-0.188377	-0.157602	-0.183323	0.127418	-0.0120036	0.311853	0.100529	-0.466305	-0.523916	-0.478734	0.114382	0.640498	-0.199871	-0.197812	-0.182722	-0.0415387	0.267584	0.0915832	-0.061095	0.164001	0.484993	0.23939	-0.0821927	-0.132772	0.771081	0.31981	0.244851	0.0663923	0.00749548	-0.619065	-0.538554	-0.230308	-0.0522354	0.69926	0.743039	0.495838	0.284693	0.775127	0.322792	0.193525	-0.0729586	-0.104389	0.067497
127	0.0253765	-0.0840696	-0.127415	0.0729378	0.00246357	-0.0215423	-0.0131922	0.00426189	0.0320085	0.00735497	0.0773383	0.251065	0.0696891	-0.0795404	-0.138604	-0.100978	-0.0206893	0.269649	-0.00582888	-0.0519044	0.0363163	0.0327647	0.0816362	0.101698	0.0691567	0.154157	0.250515	0.171533	0.140146	0.0311317	0.279699	0.2644	0.238949	0.0197616	-0.0226203	-0.301343	-0.217505	-0.0279415	0.194519	0.42235	0.344003	0.353652	0.203861	0.375231	0.198539	0.166403	0.0175192	-0.0916222	-0.0600168
128	0.0640835	0.163917	0.0335314	0.165867	-0.0928711	-0.114085	-0.0865423	-0.116909	-0.10259	0.0194786	0.127634	0.304513	0.160346	-0.266601	-0.33523	-0.362366	0.0638963	0.630922	-0.117474	-0.145024	-0.205561	-0.097059	0.10939	0.11313	0.0479989	0.241736	0.615727	0.398276	-0.0293348	-0.0252143	0.787022	0.45029	0.308036	0.118391	0.0166305	-0.586471	-0.458719	-0.0873816	0.129071	0.706549	0.798658	0.631313	0.395657	0.829076	0.533495	0.300096	-0.00792979	-0.0564458	0.119488
129	-0.213483	-0.242003	-0.349073	0.218176	0.201481	0.241706	0.384028	0.155382	0.232785	0.15309	0.190188	0.425058	0.176005	0.511458	0.646554	0.4719	0.108481	0.0573828	0.466881	0.33465	0.586445	0.00371005	0.0337062	0.423352	0.45211	0.172441	0.182819	0.454269	0.471989	0.381874	-0.17159	0.497799	0.329159	0.0200329	0.210668	0.00311587	0.124392	0.583478	0.430911	0.251755	0.0169245	0.386416	0.297825	-0.0254101	0.342849	0.26383	0.137908	0.211669	0.155891
130	-0.209026	-0.069211	-0.179171	0.188649	0.227687	0.315527	0.393345	0.218393	0.198614	0.252374	0.20014	0.231817	0.206411	0.609521	0.706132	0.558255	0.155058	-0.154253	0.435161	0.372201	0.503715	0.0203854	-0.0255947	0.355563	0.399781	0.16857	-0.0579667	0.309325	0.410225	0.290819	-0.423443	0.267282	0.147912	-0.017915	0.202596	0.217431	0.26955	0.565289	0.312219	-0.0411501	-0.247837	0.136231	0.10875	-0.282918	0.181178	0.143282	0.126172	0.250363	0.126257
131	0.229456	0.336628	0.400314	-0.100811	-0.226232	-0.193652	-0.31841	-0.011837	-0.262262	-0.102578	-0.347567	-0.21712	-0.244039	-0.637956	-0.467062	-0.621804	-0.140835	0.165888	-0.392351	-0.318359	-0.438506	-0.13904	0.0191384	-0.192053	-0.404379	-0.331313	-0.015735	-0.326154	-0.66282	-0.231828	0.313811	-0.330593	-0.225542	0.105078	0.101392	-0.309375	-0.253979	-0.245525	-0.690709	-0.0925197	0.163586	-0.256485	-0.12534	0.141437	-0.0967155	-0.145244	-0.170424	0.21268	0.243259
132	-0.0099867	0.0492051	0.0679901	-0.00810542	0.0237622	0.0320224	-0.00844501	0.129891	0.020293	0.0274347	-0.117441	-0.0850012	-0.0425018	0.0412936	0.166624	0.036085	-0.0288785	-0.167351	0.0721992	0.0558231	0.0986887	0.0124341	-0.0661747	0.0207872	0.0263471	-0.154969	-0.185499	-0.129239	-0.0981297	-0.0105682	-0.23664	-0.131159	-0.151727	0.0242436	0.133089	0.0830884	0.132926	0.103586	-0.158327	-0.222522	-0.197842	-0.215735	-0.0970134	-0.275613	-0.114136	-0.102214	-0.0202991	0.151823	0.148788
133	0.00141206	-0.0785899	-0.00896695	-0.170505	-0.0113968	-0.0477921	-0.106885	-0.036028	0.0361356	-0.202929	-0.208206	-0.34012	-0.216417	-0.170542	-0.0730223	-0.0888348	-0.112827	-0.250239	-0.139522	-0.0483399	-0.119386	-0.00465412	-0.134865	-0.211681	-0.209721	-0.311374	-0.342802	-0.403286	-0.276322	-0.0600687	-0.303941	-0.379486	-0.239065	-0.0485409	-0.0402393	0.129374	0.0924891	-0.0946858	-0.297427	-0.427893	-0.371186	-0.370904	-0.348241	-0.365071	-0.351958	-0.199213	-0.0641213	-0.00201502	-0.0614599
134	-0.20568	-0.172652	-0.155437	-0.0238035	0.184365	0.174938	0.158892	0.158085	0.161213	0.0150395	0.0753337	-0.014901	0.105046	0.537873	0.529845	0.572364	0.0491538	-0.413381	0.308441	0.315561	0.416276	0.0825604	-0.0506479	0.0324603	0.241775	0.0589304	-0.314053	0.00520631	0.371785	0.191596	-0.609882	-0.0179151	-0.0111218	-0.103518	-0.0291429	0.451999	0.396168	0.310663	0.295954	-0.362285	-0.515576	-0.184077	-0.0881292	-0.535414	-0.148461	-0.0591988	0.0269485	0.00215306	-0.156138
135	-0.162732	-0.100524	-0.282579	0.172756	0.196799	0.275446	0.494435	0.273762	0.147237	0.483318	0.164668	0.545987	0.259182	0.398414	0.700182	0.314902	0.309513	0.27945	0.461667	0.404749	0.632556	-0.0567991	0.177558	0.584378	0.481702	0.201181	0.303942	0.668828	0.407346	0.356829	-0.00980784	0.556767	0.331425	0.166356	0.48771	-0.141335	-0.0447053	0.726089	0.20891	0.339537	0.176486	0.407737	0.425964	0.127177	0.476638	0.26089	0.131583	0.623046	0.517011
136	-0.277071	-0.235301	-0.357478	0.13389	0.237615	0.299223	0.489412	0.234722	0.255581	0.317603	0.229642	0.386081	0.239826	0.692449	0.844575	0.6581	0.254603	-0.124495	0.542322	0.45578	0.706173	0.0781356	0.0391869	0.432615	0.51765	0.182442	0.0106357	0.425845	0.544449	0.415416	-0.453018	0.388008	0.211692	0.0533522	0.26895	0.251819	0.305792	0.678603	0.420019	0.00915547	-0.244671	0.192131	0.185103	-0.30232	0.210631	0.118711	0.18188	0.338474	0.151107
137	0.253384	0.327957	0.350558	-0.0411537	-0.257816	-0.220307	-0.273165	-0.0936991	-0.261712	-0.0272304	-0.301046	-0.069975	-0.203039	-0.759817	-0.548825	-0.765771	-0.114331	0.471566	-0.371279	-0.336217	-0.483202	-0.218322	0.0597786	-0.103857	-0.361036	-0.287431	0.227669	-0.118166	-0.701086	-0.251582	0.622875	-0.125428	-0.0977111	0.151501	0.219692	-0.611577	-0.520067	-0.210875	-0.670506	0.192567	0.487482	-0.00212339	0.0650438	0.47254	0.132781	-0.00162046	-0.171651	0.292885	0.388336
138	0.235027	0.304549	0.306129	0.0181553	-0.239301	-0.174416	-0.21734	-0.0998063	-0.249215	-0.0375165	-0.227044	0.0363417	-0.123017	-0.685836	-0.466355	-0.710475	-0.0901288	0.547608	-0.309358	-0.305634	-0.419384	-0.238364	0.0701318	-0.0255785	-0.275979	-0.231748	0.343094	0.00884573	-0.631636	-0.193009	0.691359	0.00869491	-0.00936093	0.185032	0.256629	-0.64619	-0.477177	-0.108863	-0.570534	0.318489	0.589536	0.140963	0.162212	0.566108	0.264894	0.0789156	-0.158499	0.291253	0.417603
139	0.023093	-0.199332	0.00203258	-0.24787	-0.028122	-0.0729881	-0.20142	-0.137638	0.0290329	-0.354941	-0.164932	-0.518949	-0.289809	0.0245497	-0.109616	0.148916	-0.18436	-0.666161	-0.156973	-0.0808393	-0.169747	0.0951652	-0.193608	-0.415656	-0.277666	-0.303139	-0.645527	-0.656565	-0.149747	-0.144566	-0.618048	-0.63061	-0.3871	-0.176373	-0.33694	0.606716	0.432243	-0.363419	-0.122803	-0.735129	-0.725004	-0.679371	-0.550982	-0.720381	-0.682338	-0.379047	-0.0585219	-0.380395	-0.463816
140	-0.102078	-0.268338	-0.151977	-0.151425	0.0677662	0.0687544	0.0605538	-0.103408	0.0907194	-0.20785	0.0319358	-0.327654	-0.105621	0.341873	0.200089	0.43907	-0.0494852	-0.611455	0.0767736	0.0939431	0.091522	0.135406	-0.178219	-0.196	-0.0278827	-0.136389	-0.524953	-0.374599	0.15492	-0.0112618	-0.704619	-0.392364	-0.241706	-0.198402	-0.253557	0.666761	0.523598	-0.123688	0.164545	-0.60469	-0.70787	-0.486478	-0.393875	-0.719181	-0.510271	-0.237278	0.0365755	-0.319032	-0.442096
141	-0.190629	-0.219336	-0.305998	0.01052	0.14878	0.0923303	0.249545	0.192428	0.209265	0.246115	0.0367393	0.329427	0.181333	0.35394	0.528826	0.388807	0.189291	0.0533976	0.345115	0.323205	0.574284	0.000278823	0.122075	0.345796	0.307965	0.0826395	0.095642	0.318532	0.353603	0.378032	-0.194221	0.385178	0.251886	-0.00651543	0.219976	-0.0610671	-0.0279764	0.541069	0.244336	0.129926	-0.0394704	0.266623	0.236391	-0.0969514	0.246259	0.134828	-0.00144997	0.237047	0.123675
142	0.0425337	0.109114	0.0376236	0.13774	-0.0659022	-0.0599973	-0.0470146	0.0243662	-0.0345826	0.0523602	0.0661362	0.262266	0.0748447	-0.163954	-0.137132	-0.208549	0.0872532	0.443379	-0.0515678	-0.0535505	-0.0375387	-0.132825	0.0995662	0.102986	0.114313	0.0996109	0.337287	0.301722	-0.0193729	0.0958646	0.503711	0.316233	0.224507	0.0949101	0.0915364	-0.46271	-0.351326	0.0920705	0.0040291	0.457278	0.504089	0.435688	0.317214	0.501414	0.377196	0.183165	-0.071248	0.0642465	0.223334
143	-0.240228	-0.187204	-0.277957	0.233718	0.165104	0.179835	0.328991	0.146011	0.189147	0.197419	0.225751	0.36532	0.212449	0.416368	0.530826	0.399677	0.114828	0.123866	0.372957	0.268993	0.484074	0.0350926	0.0234559	0.373725	0.422249	0.171115	0.226197	0.443716	0.366801	0.334174	-0.092545	0.488733	0.3038	0.0192271	0.172568	-0.100506	0.0234617	0.515888	0.380105	0.275902	0.100735	0.4043	0.281008	0.0785677	0.33903	0.242605	0.131917	0.188632	0.139906
144	-0.0275494	-0.049315	-0.156849	0.0866703	0.0407067	0.0039275	0.167983	0.0947798	0.00186845	0.278291	0.0460485	0.527247	0.132662	-0.0917547	0.0835144	-0.150658	0.134343	0.571454	0.174008	0.0885662	0.236508	-0.072865	0.200668	0.366422	0.218164	0.133677	0.473593	0.498527	0.128785	0.144994	0.46584	0.536104	0.327263	0.134459	0.283582	-0.499497	-0.381148	0.313675	0.0989251	0.617087	0.565441	0.593596	0.433641	0.553721	0.506255	0.313642	-0.0155762	0.290672	0.346971
145	-0.150386	-0.151937	-0.267844	0.233536	0.21353	0.209814	0.380472	0.156674	0.249662	0.179478	0.16627	0.33679	0.146915	0.372125	0.59561	0.31545	0.0877884	0.0920728	0.38231	0.278201	0.480025	-0.0072743	0.0557415	0.406039	0.402252	0.125833	0.170197	0.420538	0.319269	0.346844	-0.128806	0.42849	0.233382	0.0698144	0.287868	-0.0622828	0.0844654	0.59051	0.241006	0.199787	0.0348407	0.31988	0.32797	0.00295013	0.355185	0.220165	0.141862	0.352006	0.266352
146	-0.158936	-0.183194	-0.203403	0.17185	0.187859	0.203711	0.398606	0.189371	0.19029	0.197509	0.129755	0.280931	0.162068	0.527274	0.723618	0.499231	0.112261	-0.11387	0.418751	0.370019	0.542237	0.0540683	-0.0198045	0.376368	0.357424	0.0843461	0.0206735	0.293287	0.341054	0.342739	-0.395185	0.276307	0.171335	0.0279279	0.283155	0.176062	0.236939	0.592362	0.254135	-0.0376966	-0.221138	0.124016	0.161084	-0.281857	0.156264	0.109488	0.127359	0.354751	0.210171
147	0.0746529	0.28179	0.231926	-0.0230521	-0.130487	-0.092282	-0.0956751	0.11199	-0.11345	0.0782098	-0.179124	-0.0878665	-0.0554554	-0.299948	-0.146893	-0.30441	-0.0473684	0.110708	-0.113485	-0.127144	-0.172363	-0.130934	-0.0535887	-0.0282809	-0.175936	-0.148898	0.0228821	-0.0901072	-0.379465	-0.13624	0.151778	-0.132757	-0.12518	0.174978	0.135157	-0.195373	-0.176462	0.020938	-0.436826	-0.0885841	0.0910372	-0.153218	-0.0398835	0.0705638	-0.000141761	-0.0619659	-0.0407423	0.32381	0.318486
148	-0.188254	-0.157788	-0.213772	0.106939	0.19575	0.215342	0.33109	0.185938	0.15003	0.193459	0.0562366	0.21326	0.121909	0.479214	0.669317	0.477781	0.134966	-0.155166	0.365207	0.337548	0.54099	0.0239587	0.0444844	0.329827	0.334942	-0.0160139	-0.126372	0.206786	0.274538	0.330073	-0.442423	0.17933	0.0815035	0.0051219	0.276	0.192593	0.28186	0.555578	0.136591	-0.122231	-0.297758	-0.00823977	0.0985051	-0.372654	0.100571	0.0384751	0.0414504	0.286176	0.157749
149	0.1887	0.19601	0.357149	-0.243352	-0.218727	-0.296244	-0.522098	-0.12294	-0.190782	-0.329937	-0.376625	-0.520881	-0.374746	-0.602445	-0.636888	-0.482182	-0.246233	-0.144528	-0.477633	-0.360107	-0.543948	-0.0571757	-0.0927391	-0.471326	-0.516804	-0.379478	-0.283221	-0.664616	-0.628051	-0.308284	0.0585918	-0.546434	-0.343769	-0.087935	-0.2234	-0.107353	-0.184621	-0.549343	-0.56839	-0.367713	-0.138616	-0.480525	-0.394185	-0.123567	-0.421229	-0.297378	-0.200511	-0.222801	-0.140614
150	-0.167664	-0.0677454	-0.266975	0.192824	0.181742	0.268402	0.519124	0.25616	0.144697	0.520603	0.204766	0.579627	0.291786	0.373023	0.643365	0.255939	0.305619	0.342527	0.457238	0.367871	0.571475	-0.040154	0.176343	0.566098	0.482992	0.25647	0.363643	0.716291	0.407774	0.306188	0.0850879	0.583766	0.351988	0.180982	0.47412	-0.176169	-0.0906496	0.692554	0.228122	0.403487	0.262241	0.464021	0.471862	0.221467	0.508698	0.2893	0.142383	0.634291	0.510465
151	0.213952	0.316106	0.298747	0.00620162	-0.235034	-0.176535	-0.177199	-0.0541056	-0.221713	0.039219	-0.22045	0.010384	-0.143685	-0.688746	-0.459135	-0.729295	-0.0788032	0.531434	-0.306215	-0.292991	-0.423435	-0.227636	0.0623491	-0.0384845	-0.275007	-0.209511	0.308938	0.0231611	-0.60655	-0.214782	0.659018	-0.0175153	-0.0314135	0.17971	0.276053	-0.625989	-0.546121	-0.120834	-0.577631	0.263114	0.550067	0.0934164	0.149033	0.546375	0.224098	0.0658642	-0.126065	0.385992	0.454924
152	0.151384	0.330291	0.279917	0.0900243	-0.165768	-0.0755647	-0.0322714	0.0243106	-0.165102	0.138013	-0.158551	0.125749	-0.0709973	-0.466767	-0.189321	-0.544896	-0.0270109	0.485269	-0.154449	-0.15244	-0.235203	-0.219747	0.0642666	0.102168	-0.123894	-0.169818	0.322529	0.137918	-0.51237	-0.091449	0.518179	0.072059	0.0172394	0.221628	0.37164	-0.54378	-0.382352	0.114931	-0.50689	0.270545	0.47854	0.126222	0.217876	0.437776	0.308712	0.101284	-0.0674474	0.516269	0.554496
153	0.112624	-0.105802	0.0403895	-0.227602	-0.111652	-0.19897	-0.337405	-0.146492	-0.110541	-0.371038	-0.172935	-0.471842	-0.223782	-0.23901	-0.428631	-0.110073	-0.177472	-0.325664	-0.263313	-0.235378	-0.306635	0.0318585	-0.0734066	-0.462685	-0.356218	-0.196497	-0.334561	-0.533545	-0.191907	-0.223729	-0.174988	-0.465258	-0.299322	-0.167281	-0.391082	0.241972	0.071221	-0.513518	-0.119678	-0.420932	-0.331746	-0.41024	-0.389233	-0.285898	-0.524163	-0.246361	-0.131177	-0.465653	-0.43319
154	-0.0190065	-0.201591	-0.0108255	-0.237181	0.0267832	-0.0120876	-0.128897	-0.0900516	0.06952	-0.303758	-0.115925	-0.522881	-0.225427	0.161562	0.00638967	0.287949	-0.15473	-0.730791	-0.0871186	-0.00867753	-0.088162	0.135137	-0.207079	-0.371828	-0.214831	-0.242911	-0.659467	-0.615421	-0.0223164	-0.104607	-0.711403	-0.594897	-0.376055	-0.206968	-0.339415	0.694247	0.494271	-0.30826	-0.0327378	-0.757301	-0.797361	-0.68052	-0.539687	-0.788888	-0.67467	-0.366948	-0.022822	-0.383182	-0.476739
155	-0.126646	-0.277077	-0.111804	-0.177125	0.0904849	0.000285952	-0.0356719	-0.00633439	0.0967084	-0.260577	-0.0677446	-0.380072	-0.183265	0.275656	0.179194	0.408022	-0.120813	-0.666805	0.0323806	0.066124	0.120661	0.114865	-0.181691	-0.221816	-0.0873914	-0.182909	-0.574861	-0.484062	0.0981273	0.0742827	-0.743388	-0.40777	-0.268762	-0.237599	-0.259353	0.593302	0.448231	-0.0948767	0.093079	-0.657847	-0.762879	-0.515022	-0.414552	-0.768359	-0.535962	-0.298361	0.0103069	-0.332398	-0.432409
156	-0.256651	-0.256656	-0.316725	0.0185342	0.20226	0.174659	0.269747	0.118298	0.177092	0.165786	0.211459	0.242287	0.159691	0.520713	0.488027	0.509956	0.136649	-0.147624	0.384004	0.321095	0.511167	0.0975727	0.0359001	0.233118	0.32512	0.207124	0.00449773	0.247132	0.493923	0.23643	-0.343816	0.279163	0.162311	-0.0704076	0.0363995	0.211678	0.256071	0.397647	0.415237	0.0362383	-0.183856	0.168248	0.12222	-0.208105	0.0637577	0.0909646	0.144646	0.0280245	-0.0619203
157	-0.20511	-0.208623	-0.312703	0.218782	0.174039	0.113364	0.274615	0.100124	0.218123	0.114687	0.249358	0.324994	0.162589	0.468851	0.435334	0.434166	0.102887	0.0221671	0.272418	0.280587	0.434711	0.0755935	-0.0405184	0.272954	0.379772	0.214982	0.152226	0.35029	0.43074	0.312181	-0.182412	0.400211	0.295248	-0.0621765	0.0697355	0.00713524	0.117282	0.379951	0.51334	0.220434	0.0251313	0.395357	0.184203	0.0135173	0.266415	0.212278	0.172132	0.00477081	-0.0621051
158	-0.212928	-0.197814	-0.250929	0.209128	0.237688	0.30451	0.419465	0.232597	0.212093	0.21473	0.186565	0.386852	0.22032	0.55699	0.726471	0.50197	0.121441	-0.0501929	0.440476	0.354901	0.584925	0.0274147	0.0374061	0.455937	0.466836	0.173145	0.0918749	0.428552	0.466213	0.393607	-0.303887	0.431182	0.234366	0.0553056	0.252342	0.143547	0.19922	0.635158	0.348105	0.129472	-0.119094	0.279384	0.271349	-0.154503	0.294555	0.218951	0.118818	0.320089	0.192745
159	-0.234813	-0.260172	-0.353053	0.183747	0.219187	0.275328	0.403946	0.230278	0.215538	0.184782	0.110971	0.358105	0.189897	0.497669	0.747036	0.469486	0.165583	0.00642717	0.466202	0.416442	0.621025	-0.0121858	0.0411992	0.449013	0.444921	0.022571	0.102734	0.403888	0.38034	0.416752	-0.288401	0.420009	0.265286	0.0599509	0.322227	0.0476157	0.15542	0.680595	0.27187	0.119101	-0.0976983	0.268494	0.250758	-0.160944	0.305307	0.19661	0.132506	0.3409	0.267664
160	-0.196163	-0.161299	-0.245388	0.162938	0.224871	0.296292	0.433824	0.276533	0.159311	0.257171	0.161013	0.381466	0.153687	0.598804	0.758389	0.558436	0.200157	-0.108658	0.466883	0.423739	0.613382	0.0256316	0.0793023	0.436912	0.426839	0.150762	0.0465403	0.386973	0.470587	0.383449	-0.361144	0.340265	0.177877	0.0384606	0.27725	0.202556	0.242821	0.632577	0.344695	0.0446245	-0.187328	0.200325	0.202871	-0.238144	0.203472	0.156894	0.106042	0.319164	0.208932
161	-0.00274749	-0.106032	0.0123486	-0.182832	-0.0726097	-0.133657	-0.188122	0.0281484	-0.0206795	-0.223997	-0.240956	-0.329204	-0.173192	-0.0511397	-0.0231753	0.0863783	-0.144288	-0.375387	-0.0585278	-0.0128312	-0.00293543	0.0339847	-0.125659	-0.225741	-0.217026	-0.314117	-0.442688	-0.468555	-0.21594	0.0322628	-0.42999	-0.366399	-0.253609	-0.105226	-0.103781	0.197372	0.186237	-0.0773197	-0.239313	-0.493694	-0.462474	-0.435528	-0.33128	-0.50508	-0.388219	-0.252288	-0.0721184	-0.11977	-0.158418
162	-0.0153927	0.048913	0.0234448	0.0010786	0.0456618	0.123876	0.155915	0.146007	0.0810808	0.115979	-0.0975046	0.102751	0.0162718	0.101175	0.407262	0.0930368	0.0235459	-0.0242877	0.183489	0.128835	0.258028	-0.0594223	0.0125567	0.262953	0.117551	-0.18286	-0.0845912	0.0894493	-0.0906048	0.179841	-0.197337	0.0560456	-0.00235242	0.109508	0.334244	-0.0224878	0.0723603	0.417462	-0.228498	-0.10742	-0.142489	-0.0708476	0.0584834	-0.210839	0.0796591	0.0380347	-0.0220313	0.466322	0.355343
163	0.160084	0.0496673	0.175078	-0.1477	-0.189461	-0.266317	-0.286372	-0.06423	-0.226678	-0.129466	-0.284581	-0.20323	-0.237724	-0.612532	-0.510231	-0.533708	-0.100803	0.162218	-0.338946	-0.257378	-0.330104	-0.138634	0.0114285	-0.262303	-0.332009	-0.303565	0.00682079	-0.327979	-0.491164	-0.23984	0.305322	-0.273216	-0.200148	0.0362403	0.0182937	-0.277982	-0.265883	-0.317314	-0.496499	-0.0412646	0.161343	-0.15824	-0.063519	0.149025	-0.163919	-0.171892	-0.216776	0.0404926	0.0795738
164	0.20328	0.325315	0.262098	0.0263167	-0.184756	-0.130059	-0.108157	-0.015448	-0.228403	0.146983	-0.173079	0.125466	-0.0527935	-0.598115	-0.365181	-0.65411	0.00653203	0.580019	-0.216098	-0.2252	-0.304229	-0.221194	0.133243	0.0609346	-0.200584	-0.12807	0.383749	0.135925	-0.50906	-0.164945	0.68355	0.0805171	0.0327934	0.216836	0.320274	-0.633134	-0.508866	-0.0196908	-0.513305	0.35771	0.59648	0.174355	0.223941	0.580595	0.30539	0.0925251	-0.104803	0.420372	0.500749
165	0.0691016	-0.137715	0.0713522	-0.278981	-0.113666	-0.186393	-0.332649	-0.174867	-0.0487886	-0.389968	-0.253378	-0.611152	-0.338011	-0.201848	-0.358681	-0.040454	-0.232849	-0.544036	-0.278866	-0.195341	-0.317741	0.0751006	-0.169344	-0.512962	-0.423353	-0.332291	-0.578917	-0.741131	-0.279141	-0.234415	-0.435053	-0.650036	-0.410685	-0.216608	-0.388534	0.408674	0.20116	-0.526801	-0.220269	-0.679113	-0.58993	-0.664043	-0.536942	-0.565809	-0.691558	-0.379049	-0.138122	-0.44366	-0.476974
166	0.0946005	0.204168	0.155587	0.0558357	-0.158677	-0.0877722	-0.0776467	0.0105602	-0.14124	0.0835909	-0.125835	0.132458	-0.0651407	-0.484077	-0.258877	-0.537147	0.0138726	0.500721	-0.143742	-0.142696	-0.216834	-0.170825	0.116045	0.0268491	-0.0926431	-0.109971	0.341634	0.167063	-0.391049	-0.0885809	0.54445	0.134074	0.0665837	0.146067	0.293781	-0.566585	-0.47414	0.0416633	-0.363629	0.305517	0.491842	0.192418	0.231435	0.499843	0.281216	0.110321	-0.0566102	0.396169	0.409278
167	0.049866	-0.13901	0.0673072	-0.276037	-0.0645334	-0.147154	-0.316562	-0.158364	-0.030435	-0.383656	-0.181596	-0.583178	-0.271335	-0.0808397	-0.305208	0.0676067	-0.200146	-0.602569	-0.245075	-0.161386	-0.267813	0.110384	-0.161606	-0.500016	-0.361849	-0.254799	-0.587642	-0.71117	-0.161797	-0.20515	-0.488528	-0.62552	-0.389883	-0.232495	-0.441624	0.499023	0.304762	-0.515254	-0.116212	-0.65887	-0.630508	-0.638397	-0.552247	-0.602387	-0.691369	-0.382468	-0.0971759	-0.531686	-0.534877
168	0.0820027	-0.134068	0.072454	-0.271974	-0.0818967	-0.144571	-0.317129	-0.196587	-0.0660448	-0.407143	-0.16349	-0.581129	-0.269612	-0.135291	-0.370491	0.00199172	-0.198296	-0.556652	-0.273135	-0.201639	-0.325767	0.0877051	-0.160974	-0.51685	-0.384788	-0.247694	-0.544699	-0.695439	-0.18041	-0.246131	-0.408119	-0.636612	-0.387301	-0.224692	-0.449329	0.489052	0.296175	-0.573306	-0.113659	-0.623806	-0.567635	-0.616463	-0.531379	-0.533243	-0.685693	-0.374289	-0.0969705	-0.555437	-0.537678
169	0.0201306	-0.266513	-0.126207	-0.192992	-0.108262	-0.151025	-0.170364	-0.10998	-0.0701369	-0.251168	-0.221583	-0.265182	-0.256208	-0.227358	-0.182163	-0.0709041	-0.0157405	-0.191632	-0.107365	-0.074595	0.000484236	-0.043884	-0.02074	-0.227298	-0.2545	-0.353504	-0.273808	-0.444856	-0.20122	-0.00120484	-0.233497	-0.300914	-0.166488	-0.187952	-0.0698034	0.0441748	-0.00883413	-0.149436	-0.200341	-0.358635	-0.29935	-0.295319	-0.257157	-0.307405	-0.405747	-0.263413	-0.0991574	-0.205148	-0.163676
170	-0.205184	-0.262493	-0.283865	-0.0103787	0.212278	0.110935	0.159651	0.14	0.176335	0.0187971	0.124159	0.030004	0.0952433	0.481906	0.456326	0.533123	0.0576677	-0.332787	0.326194	0.262853	0.440304	0.091462	-0.0227511	0.0979329	0.233383	0.0842151	-0.221686	0.024108	0.399734	0.24366	-0.515757	0.0883497	0.00513453	-0.102689	-0.0695417	0.337039	0.336711	0.288656	0.322633	-0.229386	-0.406995	-0.0564819	-0.0243739	-0.431623	-0.104585	-0.0614393	0.0184874	-0.0980263	-0.156858
171	-0.223296	-0.210572	-0.319735	0.231079	0.169153	0.141452	0.304398	0.172863	0.172513	0.0832421	0.212639	0.381781	0.172962	0.371766	0.50799	0.332869	0.0665212	0.122731	0.403868	0.299866	0.510679	-0.00554535	0.0280886	0.370782	0.400288	0.122837	0.244571	0.413472	0.359158	0.358412	-0.0821739	0.454246	0.32282	0.00692455	0.219147	-0.150679	0.0262818	0.551655	0.38326	0.296892	0.101627	0.449883	0.309159	0.0911766	0.388515	0.274195	0.0867307	0.193467	0.138347
172	-0.218592	-0.181157	-0.301615	0.144767	0.213789	0.280579	0.373213	0.281836	0.227633	0.294082	0.189874	0.414727	0.244034	0.603519	0.76012	0.57062	0.246893	-0.0323779	0.476539	0.450301	0.697519	0.0649889	0.0597131	0.476356	0.503122	0.212202	0.0686812	0.471917	0.523075	0.420895	-0.32006	0.474608	0.294689	0.0621259	0.280803	0.0819317	0.179628	0.678416	0.394249	0.130659	-0.109855	0.308919	0.255995	-0.158125	0.309478	0.175161	0.12106	0.299837	0.187587
173	-0.180049	-0.18869	-0.274022	0.165988	0.0840667	0.0631205	0.282748	0.045401	0.150541	0.0932996	0.0570275	0.280703	0.0831733	0.248065	0.424955	0.257809	0.057167	0.122827	0.269705	0.204668	0.404814	-0.0862182	0.0262212	0.307613	0.304327	-0.00247519	0.172004	0.287093	0.158364	0.330788	-0.100306	0.345397	0.243459	-0.0155728	0.213418	-0.154358	-0.0493767	0.47571	0.21514	0.156829	0.0529025	0.305269	0.255872	0.0124554	0.259225	0.153075	0.0487902	0.204564	0.215183
174	-0.187373	-0.142173	-0.263145	0.21446	0.236916	0.239946	0.417381	0.209898	0.176982	0.328914	0.172416	0.466994	0.257944	0.48171	0.694159	0.428515	0.207282	0.183402	0.469291	0.41811	0.594873	0.000833978	0.102093	0.477264	0.465514	0.158966	0.200888	0.525082	0.407726	0.378239	-0.132998	0.496072	0.30585	0.0856386	0.353948	-0.0378523	0.06525	0.680883	0.284682	0.250796	0.0664849	0.369894	0.358278	-0.0120851	0.405003	0.236716	0.0540268	0.399755	0.333659
175	-0.05825	-0.0634367	-0.15105	0.0706437	0.0462991	0.0136249	0.134659	0.0699357	0.0356131	0.12918	0.00719811	0.325451	0.0497825	0.0474892	0.22896	0.0611536	0.0914905	0.226415	0.161408	0.116943	0.238773	-0.104938	0.109813	0.24518	0.168729	-0.0296574	0.240759	0.269076	0.0317572	0.177955	0.149893	0.271654	0.19955	0.0900278	0.252759	-0.235563	-0.112076	0.366773	0.00475431	0.242775	0.20439	0.299194	0.236934	0.179362	0.279292	0.0694659	-0.0382717	0.263869	0.246167
176	-0.0981225	-0.0392502	-0.135639	0.119956	0.118437	0.195437	0.344413	0.176171	0.0772582	0.266031	0.0535036	0.283977	0.104061	0.221101	0.483579	0.185821	0.160305	0.206853	0.295293	0.27299	0.391704	-0.0339018	0.0397438	0.424109	0.270067	0.0414969	0.167178	0.354877	0.14585	0.257653	-0.0368088	0.334124	0.182744	0.0927887	0.430687	-0.142086	-0.0397157	0.536674	0.031704	0.167971	0.0886405	0.224265	0.266214	0.0264968	0.315495	0.174279	0.0726736	0.445825	0.412587
177	0.0683671	-0.0442465	0.0895112	-0.27151	-0.132616	-0.21683	-0.353145	-0.170451	-0.104117	-0.329103	-0.22943	-0.51882	-0.250925	-0.233717	-0.401341	-0.119401	-0.156805	-0.394363	-0.279855	-0.22197	-0.330099	0.0598421	-0.104951	-0.477819	-0.388295	-0.243837	-0.402816	-0.610096	-0.271047	-0.242656	-0.24838	-0.520069	-0.35126	-0.168492	-0.36242	0.259141	0.0729942	-0.515064	-0.203466	-0.515525	-0.418199	-0.526902	-0.435556	-0.387498	-0.559953	-0.330855	-0.119982	-0.391515	-0.419038
178	0.217816	0.345045	0.318877	0.0442271	-0.209897	-0.132019	-0.157686	-0.0533369	-0.200897	0.0531897	-0.20743	0.0558193	-0.0990936	-0.616647	-0.403694	-0.680431	-0.0547263	0.537617	-0.257453	-0.27611	-0.392299	-0.215673	0.0919161	-0.00515892	-0.213355	-0.161232	0.331983	0.0732064	-0.581605	-0.187279	0.644583	0.0303242	0.000944791	0.182694	0.281768	-0.62271	-0.517618	-0.0671871	-0.539695	0.313007	0.567263	0.144971	0.177079	0.548635	0.27294	0.103742	-0.119127	0.389419	0.461333
179	0.0305678	-0.197799	-0.0519459	-0.225872	-0.0574173	-0.15196	-0.228702	-0.133091	0.0039574	-0.33258	-0.165381	-0.44706	-0.259553	-0.148107	-0.273492	-0.0119519	-0.169072	-0.397296	-0.190409	-0.161694	-0.205944	0.0297366	-0.156201	-0.386568	-0.281904	-0.272334	-0.407355	-0.545611	-0.149783	-0.160965	-0.325661	-0.453521	-0.310764	-0.196215	-0.297391	0.298108	0.141467	-0.41484	-0.0778036	-0.469895	-0.445809	-0.44871	-0.359047	-0.418924	-0.534016	-0.290411	-0.0598848	-0.379509	-0.401525
180	0.133404	0.0499138	0.260586	-0.272878	-0.149576	-0.180808	-0.396049	-0.151058	-0.108669	-0.393452	-0.282183	-0.650424	-0.334339	-0.278768	-0.436548	-0.153086	-0.252116	-0.545953	-0.363519	-0.264933	-0.444926	0.0574675	-0.181589	-0.545813	-0.482311	-0.345968	-0.588271	-0.798028	-0.407463	-0.301551	-0.38614	-0.745533	-0.476388	-0.16837	-0.371345	0.399797	0.246295	-0.583034	-0.356809	-0.693737	-0.567494	-0.737479	-0.590404	-0.549679	-0.701035	-0.403286	-0.123064	-0.397941	-0.419017
181	0.0594498	-0.099297	0.102311	-0.252025	-0.0688967	-0.153757	-0.320728	-0.149261	-0.0281069	-0.400653	-0.18295	-0.607595	-0.285454	-0.104325	-0.333643	0.0278722	-0.231127	-0.608303	-0.26154	-0.18383	-0.316692	0.110358	-0.191607	-0.526986	-0.379794	-0.255422	-0.586331	-0.729693	-0.199421	-0.236796	-0.478913	-0.655791	-0.40771	-0.22667	-0.447833	0.492974	0.307994	-0.541475	-0.130529	-0.669769	-0.626258	-0.645393	-0.560161	-0.590455	-0.702833	-0.376374	-0.0837189	-0.517771	-0.535096
182	0.0855529	-0.0692326	0.139748	-0.307054	-0.129944	-0.205721	-0.397062	-0.181163	-0.0753979	-0.388373	-0.264469	-0.629825	-0.339618	-0.269124	-0.449894	-0.11719	-0.230878	-0.499736	-0.334446	-0.242193	-0.391726	0.0702676	-0.149804	-0.552758	-0.461595	-0.331286	-0.552791	-0.768354	-0.338819	-0.26856	-0.359593	-0.666835	-0.428682	-0.200509	-0.39852	0.353401	0.155291	-0.580837	-0.28244	-0.643646	-0.539827	-0.664611	-0.562656	-0.509615	-0.690514	-0.388696	-0.142723	-0.461839	-0.455854
183	0.0792174	-0.156482	-0.0216976	-0.295755	-0.132506	-0.267368	-0.379708	-0.136318	-0.0646789	-0.242513	-0.276628	-0.435117	-0.343222	-0.448655	-0.459279	-0.287632	-0.182106	-0.196447	-0.289335	-0.243478	-0.289849	0.00820426	-0.0917127	-0.410632	-0.398506	-0.365142	-0.284817	-0.586379	-0.379389	-0.191141	-0.106371	-0.437307	-0.300563	-0.130658	-0.222397	-0.0374631	-0.115278	-0.404299	-0.366668	-0.348086	-0.264491	-0.379812	-0.346409	-0.208465	-0.469869	-0.297486	-0.134346	-0.253726	-0.234049
184	-0.255711	-0.272079	-0.304104	0.0475695	0.16257	0.174851	0.293527	0.238953	0.180593	0.168012	0.0590257	0.280059	0.102195	0.434854	0.623874	0.439384	0.142044	-0.0508332	0.389385	0.415958	0.601679	0.0431446	0.06026	0.318579	0.355644	0.0378172	-0.050174	0.260118	0.374376	0.388956	-0.37541	0.281422	0.156154	-0.0466025	0.228789	0.0920287	0.117291	0.561314	0.259121	-0.00249526	-0.202766	0.151002	0.158538	-0.248997	0.1333	0.100214	0.0884341	0.235223	0.170052
185	-0.201531	-0.197431	-0.330072	0.234841	0.114372	0.119751	0.369966	0.137626	0.176431	0.254962	0.169141	0.456155	0.154976	0.251003	0.4942	0.20297	0.127057	0.300816	0.347745	0.268995	0.475441	-0.0493665	0.0974317	0.434913	0.39633	0.118277	0.330078	0.492836	0.264225	0.362623	0.0439875	0.525984	0.311906	0.155759	0.334177	-0.285258	-0.0975403	0.606905	0.233225	0.376839	0.226405	0.485265	0.374333	0.201994	0.450386	0.278656	0.072851	0.369106	0.355258
186	-0.277422	-0.240704	-0.37698	0.195849	0.245923	0.24986	0.462314	0.216614	0.261994	0.288651	0.222923	0.41588	0.222032	0.607056	0.770435	0.555458	0.18514	0.00068923	0.485114	0.444086	0.675032	0.0371022	0.0358986	0.471577	0.486466	0.161815	0.133801	0.469146	0.491845	0.403629	-0.308032	0.485442	0.273078	0.029431	0.300896	0.0729976	0.175407	0.676936	0.399754	0.157148	-0.0862409	0.316751	0.293637	-0.139938	0.346061	0.204307	0.157582	0.357658	0.194141
187	-0.0758024	-0.0935649	-0.166748	0.152773	0.0572661	0.035033	0.18387	0.0663452	0.113775	0.0466113	0.0692232	0.236881	0.0318341	0.119689	0.31307	0.0948955	-0.00268685	0.193474	0.168983	0.11131	0.245346	-0.0467921	-0.0315321	0.220989	0.189053	-0.0158589	0.185663	0.265269	0.0263903	0.192301	0.0227399	0.315128	0.154017	0.0343662	0.250093	-0.241005	-0.0957125	0.422592	0.0854522	0.175899	0.159906	0.297112	0.270926	0.11009	0.310706	0.21884	0.0242238	0.27466	0.263736
188	-0.127146	-0.109476	-0.209178	0.190151	0.107801	0.190754	0.394719	0.135187	0.139281	0.280273	0.129452	0.454489	0.196091	0.293012	0.544061	0.217793	0.150941	0.232503	0.373454	0.259644	0.404541	-0.0351212	0.0967515	0.43413	0.369552	0.0999012	0.269198	0.506228	0.239355	0.287632	0.0275762	0.461159	0.255351	0.184776	0.373037	-0.149316	-0.0285786	0.602119	0.151141	0.307974	0.19049	0.372122	0.337791	0.138917	0.4562	0.257086	0.114122	0.483	0.402605
189	-0.0416488	-0.0262743	-0.064958	0.0683483	-0.0242161	-0.0730542	-0.0619936	0.0707881	-0.0208486	-0.0219584	-0.0651138	0.195118	0.0239395	-0.150302	-0.023324	-0.128542	-0.0232211	0.2733	0.031128	0.0381126	0.0948138	-0.0788882	0.110331	0.0942406	0.0266835	-0.0242814	0.18298	0.144838	-0.0771069	0.141786	0.25825	0.293484	0.192869	0.0729889	0.10427	-0.392661	-0.285215	0.178091	-0.0400924	0.277851	0.282637	0.287207	0.202668	0.277514	0.254528	0.138612	-0.0247493	0.0731683	0.154854
190	-0.0363992	0.0688447	-0.0765407	0.104274	-0.0169807	0.0731657	0.215955	0.116735	-0.000716469	0.294133	0.0365719	0.404666	0.153165	-0.0601387	0.206432	-0.129092	0.154208	0.521023	0.175807	0.083486	0.229061	-0.169461	0.141237	0.367931	0.217261	0.051368	0.452192	0.486415	-0.0162216	0.164031	0.391828	0.442629	0.242451	0.17405	0.442831	-0.507463	-0.347188	0.461095	-0.0796265	0.451725	0.495524	0.43174	0.415103	0.437342	0.513566	0.237281	-0.0141397	0.529145	0.498291
191	0.0672583	-0.0902074	0.00709541	-0.0665326	-0.0680706	-0.124439	-0.113941	-0.124779	-0.00421336	-0.219389	-0.144146	-0.175601	-0.0933167	-0.136819	-0.0982353	-0.0564712	-0.132221	-0.0195028	-0.11896	-0.0649328	-0.0828771	-0.042394	0.0130995	-0.217848	-0.145303	-0.194415	-0.114686	-0.189639	-0.174517	0.00481136	-0.0428407	-0.115255	-0.110469	-0.0914998	-0.0618823	-0.0345739	-0.0855235	-0.105778	-0.104603	-0.146768	-0.0858901	-0.0857001	-0.122211	-0.0867578	-0.0850825	-0.0149008	-0.0570237	-0.112712	-0.0495801
192	-0.0346818	-0.19887	-0.0468618	-0.191615	-0.0465193	-0.10975	-0.262377	-0.0539785	0.0172409	-0.283605	-0.114992	-0.394981	-0.178076	-0.0174895	-0.209027	0.118792	-0.104408	-0.484179	-0.147692	-0.0854845	-0.0862309	0.101874	-0.113393	-0.323377	-0.225204	-0.156428	-0.439316	-0.523803	-0.0176452	-0.0929408	-0.402497	-0.412262	-0.240717	-0.192898	-0.37149	0.399101	0.280723	-0.362376	0.0330658	-0.470213	-0.486368	-0.443704	-0.401492	-0.467546	-0.545879	-0.301942	-0.0736689	-0.459494	-0.498317
193	0.0307516	-0.103367	0.0518723	-0.221069	-0.0697268	-0.14172	-0.301234	-0.166606	-0.0533812	-0.394602	-0.126797	-0.52327	-0.269234	-0.118491	-0.356388	-0.00847458	-0.244714	-0.520587	-0.237201	-0.199553	-0.305445	0.0791684	-0.146513	-0.479875	-0.319528	-0.216822	-0.48841	-0.655626	-0.158259	-0.224335	-0.379687	-0.547166	-0.316954	-0.205277	-0.440561	0.391187	0.257883	-0.496881	-0.0960333	-0.526578	-0.505583	-0.531067	-0.477896	-0.452613	-0.60192	-0.299498	-0.0393002	-0.5256	-0.507581
194	0.0458325	-0.143779	0.0548556	-0.266467	-0.0434105	-0.124328	-0.276034	-0.148155	-0.0117498	-0.355354	-0.137702	-0.56476	-0.249034	-0.0407148	-0.277426	0.0920822	-0.185702	-0.619516	-0.222166	-0.151053	-0.260248	0.123183	-0.176377	-0.487263	-0.338283	-0.220875	-0.582429	-0.684924	-0.120446	-0.214608	-0.505552	-0.634284	-0.395194	-0.213187	-0.451237	0.568675	0.384139	-0.513083	-0.0676487	-0.660124	-0.639623	-0.636257	-0.542428	-0.609149	-0.695994	-0.38314	-0.0634623	-0.522871	-0.547388
195	0.0181067	-0.175428	0.0113409	-0.233826	-0.0948707	-0.140825	-0.259796	-0.136636	-0.0428282	-0.282369	-0.21273	-0.485825	-0.321499	-0.236123	-0.297411	-0.100871	-0.198357	-0.399234	-0.213475	-0.195315	-0.223659	0.0290596	-0.155465	-0.394227	-0.376329	-0.367741	-0.449586	-0.633861	-0.290701	-0.174919	-0.353827	-0.537351	-0.336271	-0.170349	-0.290682	0.266829	0.190789	-0.363116	-0.24367	-0.565482	-0.476413	-0.538535	-0.422401	-0.463946	-0.6054	-0.360924	-0.101906	-0.321972	-0.349908
196	0.00708278	-0.187744	-0.00701864	-0.234335	-0.0457724	-0.114194	-0.246315	-0.146578	0.0216741	-0.372187	-0.140537	-0.55272	-0.247986	-0.00586334	-0.209703	0.133905	-0.184284	-0.601235	-0.184016	-0.104876	-0.192283	0.0945188	-0.178091	-0.456553	-0.295887	-0.241068	-0.567065	-0.643286	-0.0894158	-0.163227	-0.525819	-0.557991	-0.356549	-0.226156	-0.410744	0.515994	0.295758	-0.431385	-0.040761	-0.647613	-0.648135	-0.57815	-0.491507	-0.614316	-0.654505	-0.333967	-0.0630755	-0.503748	-0.51025
197	0.0217814	-0.000501574	-0.0546727	0.046485	-0.129284	-0.0927027	-0.0260485	-0.0319594	-0.0594117	0.0866983	-0.142361	0.153329	-0.137834	-0.483345	-0.180713	-0.48312	-0.0514715	0.489197	-0.0912859	-0.0813402	-0.0785029	-0.205894	0.0653203	0.0983986	-0.0743223	-0.230277	0.305542	0.130439	-0.365925	0.00645444	0.451694	0.188627	0.126204	0.120695	0.30453	-0.651881	-0.534287	0.150064	-0.338637	0.309616	0.435075	0.257747	0.254533	0.444249	0.259028	0.161374	-0.0896159	0.381127	0.399449
198	-0.133779	-0.287661	-0.306096	-0.0757077	0.108415	-0.00671812	0.15774	0.0579951	0.166554	0.0688893	-0.0415735	0.0607133	0.0237223	0.120645	0.225102	0.179929	0.102737	-0.0533672	0.176054	0.171294	0.357619	0.0509027	0.0626891	0.0886362	0.0838164	-0.0179034	-0.036828	0.0352865	0.223384	0.16743	-0.189966	0.124406	0.11565	-0.0911494	0.0534805	0.00511999	-0.0113569	0.215968	0.113996	-0.0692627	-0.173883	0.0907899	0.0353717	-0.15366	-0.0273169	-0.0712084	-0.0303896	0.0653983	0.0224303
199	-0.11697	-0.163835	-0.22735	0.184834	0.0766961	0.0476604	0.203102	0.0444425	0.137535	0.21728	0.0385847	0.400516	0.0727327	0.0250649	0.274062	-0.00130999	0.0904014	0.371253	0.221063	0.155194	0.321577	-0.071937	0.0787739	0.337596	0.211643	0.0116084	0.311109	0.374612	0.0690778	0.218547	0.173929	0.42912	0.267146	0.104124	0.323135	-0.386694	-0.231223	0.447645	0.0543837	0.387322	0.308167	0.449235	0.356495	0.278434	0.388342	0.243944	0.0635031	0.373751	0.320426
200	-0.141666	-0.132615	-0.238901	0.254936	0.140567	0.2319	0.42251	0.152908	0.122434	0.309816	0.191815	0.451265	0.212534	0.369947	0.591242	0.312126	0.188383	0.230093	0.384912	0.316688	0.493764	-0.049977	0.0961917	0.47478	0.439268	0.137838	0.275222	0.559507	0.294921	0.360148	-0.0129108	0.526109	0.305239	0.101932	0.379164	-0.179831	-0.0644725	0.636076	0.247845	0.325889	0.176897	0.409247	0.368733	0.139988	0.447823	0.267308	0.131801	0.421136	0.334513
201	-0.165062	-0.14178	-0.250522	0.172021	0.105553	0.159638	0.316209	0.141435	0.0764735	0.218333	0.0569221	0.398887	0.12533	0.14276	0.438864	0.115886	0.160834	0.304125	0.319455	0.21805	0.429948	-0.08847	0.128779	0.404131	0.319997	0.014869	0.325694	0.433995	0.155281	0.301347	0.0976449	0.460936	0.263959	0.104586	0.390271	-0.307353	-0.151245	0.552827	0.109179	0.337527	0.247004	0.413854	0.399884	0.1924	0.414271	0.250573	0.0504379	0.426594	0.385255
202	-0.140909	-0.043875	-0.184053	0.177281	0.0670769	0.16963	0.379395	0.175094	0.103098	0.268269	0.0980167	0.42468	0.187318	0.235769	0.531648	0.184997	0.137505	0.277888	0.299821	0.223537	0.421204	-0.0818871	0.0534118	0.461002	0.335363	0.0564629	0.309538	0.477127	0.147246	0.317748	0.0418811	0.453652	0.247526	0.124254	0.457056	-0.22601	-0.0644184	0.63539	0.0558693	0.28138	0.201346	0.361702	0.340036	0.150719	0.448663	0.212155	0.0866487	0.527522	0.415421
203	-0.0586274	-0.160152	-0.200789	0.0930685	0.0502758	-0.0253003	0.0814264	-0.0510726	0.091984	-0.0388249	0.11005	0.0942845	0.0149567	0.0574847	0.0463369	0.104178	-0.0196885	0.0731319	0.0720503	0.0790228	0.142127	-0.0383218	-0.0267624	0.0639862	0.110417	0.0121349	0.10195	0.0788808	0.125356	0.103367	0.0163571	0.192459	0.0866496	0.0162368	-0.0721437	-0.112109	-0.0112367	0.107166	0.161505	0.210305	0.0737936	0.216918	0.108904	0.0677439	0.106627	0.124316	-0.0109459	-0.0964687	-0.049297
204	0.138723	0.156638	0.144526	0.0147638	-0.116549	-0.115807	-0.138865	-0.0348277	-0.135044	0.0354104	-0.237484	0.134715	-0.0883223	-0.50006	-0.240769	-0.511574	-0.0499963	0.477982	-0.14036	-0.152043	-0.174607	-0.18821	0.111545	0.0787158	-0.131349	-0.191429	0.293966	0.0846263	-0.464335	-0.0453864	0.522674	0.122529	0.0440461	0.162649	0.320425	-0.563851	-0.466673	0.0684567	-0.431586	0.293695	0.463575	0.20099	0.188756	0.442273	0.255145	0.0657421	-0.123124	0.333188	0.413818
205	0.0130732	-0.149708	0.0206304	-0.131526	-0.104434	-0.198624	-0.280865	-0.230515	-0.017954	-0.408439	-0.129509	-0.442165	-0.304039	-0.243279	-0.376758	-0.14285	-0.255466	-0.356963	-0.250171	-0.206033	-0.342426	0.0588299	-0.206598	-0.423913	-0.344694	-0.302504	-0.344232	-0.606766	-0.321578	-0.151584	-0.259122	-0.449123	-0.308499	-0.134845	-0.334894	0.202432	0.16943	-0.438311	-0.141648	-0.402199	-0.344281	-0.389545	-0.377706	-0.311308	-0.448658	-0.192491	-0.0139017	-0.377964	-0.391077
206	0.0891518	-0.17474	-0.0474307	-0.103011	-0.0383206	-0.0602153	-0.0686884	-0.136691	-0.0494322	-0.161126	-0.0942809	-0.192479	-0.136223	-0.12242	-0.135111	-0.0305879	-0.147588	-0.182991	-0.0941571	-0.0754541	-0.118284	-0.00683821	-0.0540338	-0.134446	-0.169229	-0.19289	-0.206018	-0.296635	-0.114002	-0.113195	-0.14932	-0.244995	-0.140244	-0.0835665	-0.143871	0.121352	0.0922229	-0.196688	-0.10201	-0.22256	-0.211679	-0.24179	-0.177558	-0.207833	-0.289179	-0.133821	-0.033933	-0.161687	-0.185258
207	0.106854	0.0117806	0.0870488	-0.0175179	-0.167141	-0.207178	-0.190939	-0.12434	-0.0556428	-0.289709	-0.158833	-0.176752	-0.242102	-0.503605	-0.369403	-0.433074	-0.199348	0.177481	-0.237452	-0.232522	-0.328834	-0.092843	-0.0564331	-0.120089	-0.29208	-0.323593	0.0543249	-0.24299	-0.501115	-0.085388	0.251228	-0.0998571	-0.0897825	0.0376023	0.0492235	-0.375855	-0.299858	-0.147354	-0.331582	0.0458462	0.19571	0.00399448	-0.0367199	0.202308	0.0276377	0.0799046	-0.119367	0.00724196	0.0675521
208	0.0498899	-0.148733	0.048718	-0.256679	-0.063201	-0.136654	-0.300315	-0.162697	-0.0360606	-0.383693	-0.160852	-0.561996	-0.247548	-0.0666427	-0.311447	0.0683032	-0.174458	-0.577831	-0.234673	-0.146549	-0.25944	0.0924132	-0.149195	-0.503654	-0.330456	-0.229906	-0.553714	-0.669493	-0.121791	-0.192225	-0.451648	-0.604856	-0.359064	-0.238794	-0.452857	0.494928	0.275137	-0.524818	-0.0687966	-0.628307	-0.597593	-0.596474	-0.518408	-0.561758	-0.682506	-0.363367	-0.101294	-0.546708	-0.53686
209	-0.0177684	-0.22034	-0.175835	-0.120708	-0.117272	-0.177094	-0.180956	-0.0810397	-0.0447118	-0.127976	-0.195019	-0.130194	-0.220119	-0.376196	-0.295965	-0.253844	-0.0723708	0.0564714	-0.17927	-0.11341	-0.0336052	-0.0961734	0.0548717	-0.161944	-0.239082	-0.204997	-0.05284	-0.253958	-0.184862	-0.0597665	0.0849463	-0.110899	-0.0662342	-0.0908145	-0.0496546	-0.211636	-0.289499	-0.173054	-0.184302	-0.0577876	-0.00799678	-0.0301691	0.00459907	0.0113884	-0.212416	-0.0721109	-0.108073	-0.123157	-0.0650592
210	0.03149	-0.0704988	0.128549	-0.2778	-0.0672004	-0.149735	-0.356677	-0.113311	-0.0215479	-0.345586	-0.21309	-0.586388	-0.266685	-0.0906424	-0.302402	0.0478109	-0.21376	-0.598197	-0.247329	-0.151049	-0.276349	0.122307	-0.150217	-0.495564	-0.361091	-0.248879	-0.599179	-0.724753	-0.197535	-0.198461	-0.501282	-0.624609	-0.402417	-0.218646	-0.421306	0.450262	0.273525	-0.489285	-0.172564	-0.663887	-0.632247	-0.659373	-0.562142	-0.609526	-0.674308	-0.378095	-0.0925448	-0.483449	-0.503388
211	0.165339	0.0633426	0.219319	-0.178235	-0.285717	-0.313361	-0.425448	-0.163581	-0.143516	-0.269086	-0.399292	-0.361365	-0.392821	-0.74301	-0.614534	-0.647676	-0.287525	0.116004	-0.424295	-0.349604	-0.505869	-0.143789	-0.0571137	-0.347202	-0.502736	-0.468417	-0.084995	-0.49852	-0.733239	-0.254541	0.238758	-0.34751	-0.257005	0.00100181	-0.017633	-0.420849	-0.421088	-0.359902	-0.63694	-0.16793	0.0931609	-0.288983	-0.233627	0.114476	-0.217566	-0.156146	-0.194034	0.0113338	0.0835875
212	-0.0990983	-0.388483	-0.251729	-0.297709	0.00488547	-0.03953	-0.0858215	-0.0121809	0.0346692	-0.0963704	-0.201896	-0.263926	-0.193214	-0.0403354	0.035603	0.13499	-0.0283822	-0.363332	0.0433017	0.0998379	0.181502	0.0189933	-0.0294698	-0.202588	-0.14674	-0.288379	-0.428024	-0.403956	-0.00590585	0.0415879	-0.471195	-0.28664	-0.177397	-0.1587	-0.067253	0.240902	0.128133	-0.0489189	-0.100407	-0.432405	-0.518847	-0.357365	-0.295596	-0.514603	-0.509873	-0.257169	-0.0780114	-0.12644	-0.210622
213	-0.0755407	-0.103091	-0.177555	0.163962	-0.00980585	0.0776141	0.132803	0.0820561	0.0320068	0.155621	-0.0322754	0.382569	0.0169528	-0.137133	0.171434	-0.149513	0.0585813	0.470488	0.106878	0.0988395	0.235961	-0.151482	0.116586	0.330323	0.191907	-0.0706694	0.389392	0.364299	-0.0404238	0.238842	0.332303	0.448404	0.264004	0.122445	0.375682	-0.542868	-0.39011	0.418131	-0.0633597	0.442703	0.421708	0.466039	0.382331	0.396407	0.441496	0.266946	-0.00971922	0.377771	0.400729
214	-0.0599684	-0.0747543	-0.159466	0.153385	0.053428	0.0995038	0.272739	0.155614	0.0854063	0.295935	0.0480844	0.366399	0.0911289	0.0881296	0.380093	0.0518697	0.153862	0.359399	0.294922	0.20068	0.351316	-0.0699886	0.118973	0.383036	0.259942	0.00270405	0.313111	0.431619	0.0818346	0.169992	0.152791	0.4101	0.23537	0.146505	0.411342	-0.300633	-0.174975	0.527092	-0.015194	0.330196	0.268509	0.343136	0.366782	0.216863	0.376425	0.240491	0.018546	0.491127	0.434399
215	-0.080314	-0.156396	-0.165551	0.2108	0.0676274	0.0490858	0.246169	-0.0028306	0.100471	0.00791097	0.0875384	0.242729	0.00765768	0.110388	0.271464	0.115559	-0.00792398	0.188229	0.14444	0.12156	0.204235	-0.089882	-0.0587914	0.215968	0.18121	-0.0155777	0.205968	0.246487	0.0379691	0.204185	0.0271375	0.301421	0.191055	0.00824241	0.146769	-0.208643	-0.0742318	0.36212	0.131358	0.205485	0.150747	0.329983	0.201596	0.131543	0.287547	0.191655	0.0564053	0.182018	0.142528
216	-0.0778428	-0.0732237	-0.21179	0.182273	0.0969604	0.163071	0.338593	0.129136	0.0575144	0.364459	0.116224	0.496741	0.20163	0.181181	0.449028	0.133128	0.215973	0.378088	0.333551	0.244085	0.452823	-0.0848665	0.181695	0.46753	0.346223	0.132276	0.345025	0.545321	0.202065	0.260223	0.159694	0.531592	0.318943	0.135422	0.406096	-0.314754	-0.127367	0.572333	0.110002	0.400626	0.333082	0.424914	0.419475	0.248693	0.459052	0.224716	0.0552886	0.482585	0.427939
217	-0.0485268	-0.158224	-0.124754	0.113133	0.00409974	-0.0330782	0.0304828	-0.0437246	0.118221	0.0326957	0.0262898	0.0998629	-0.014827	0.0231127	0.0617739	0.0902889	-0.0428202	0.0648441	0.12152	-0.0171751	0.109028	0.0249218	-0.0607557	0.0328589	0.122637	-0.0128964	0.122816	0.0221827	0.0473806	0.0884461	0.00344245	0.153808	0.0570288	0.0230808	0.0153855	-0.132727	-0.0553888	0.119212	0.128072	0.115696	0.0726148	0.195589	0.0716551	0.0747735	0.0618666	0.0839797	0.0236539	-0.0081035	-0.035216
218	-0.0339679	0.0555749	0.0772866	0.0629231	0.0506983	-0.10769	-0.157339	-0.0735536	0.0758765	-0.222158	0.140008	-0.0996227	-0.0216161	0.106174	-0.164232	0.0873751	-0.147991	-0.103234	-0.10032	-0.148801	-0.184888	0.113034	-0.177488	-0.154273	-0.0185383	0.124698	0.000835057	-0.111934	0.0592251	0.00655145	-0.0275404	-0.0139013	0.00823941	-0.0419628	-0.313216	0.0611046	0.142772	-0.186026	0.237187	0.0360793	0.0119063	0.0659146	-0.0527384	0.0484809	-0.0456546	0.0271952	0.0246584	-0.398636	-0.306927
219	0.00513564	-0.118777	-0.0280431	-0.159126	0.0223272	-0.14338	-0.208421	0.0013269	0.00650543	-0.231401	-0.0935098	-0.263593	-0.0992311	-0.0485559	-0.19727	0.0689828	-0.0848606	-0.281666	-0.134648	-0.079181	-0.0677093	0.0575678	-0.0953263	-0.288209	-0.189153	-0.0924023	-0.286245	-0.416758	-0.0252734	-0.0642031	-0.248122	-0.306565	-0.178109	-0.177536	-0.309695	0.233858	0.207437	-0.265673	-0.000207766	-0.274786	-0.302513	-0.254787	-0.217473	-0.287767	-0.368542	-0.204065	-0.0824888	-0.427421	-0.342415
220	-0.0471962	-0.175345	-0.0857506	-0.116184	-0.0440755	-0.0630029	-0.0692524	-0.166279	0.0294203	-0.195232	-0.0164923	-0.327895	-0.148528	0.0260224	-0.112178	0.107889	-0.134002	-0.319885	-0.147346	-0.112404	-0.0904763	0.0610635	-0.136761	-0.314965	-0.104657	-0.158707	-0.283888	-0.335939	-0.037442	-0.0492458	-0.303966	-0.324897	-0.179312	-0.17709	-0.249183	0.326494	0.188898	-0.250985	0.0628397	-0.386245	-0.357627	-0.311081	-0.270957	-0.348033	-0.372721	-0.160362	-0.0252882	-0.277988	-0.343956
221	0.0103875	-0.123846	0.0179828	-0.111969	-0.0702283	-0.198364	-0.256267	-0.0714357	-0.0893853	-0.340484	-0.214313	-0.333471	-0.296689	-0.344418	-0.330142	-0.211399	-0.191626	-0.190977	-0.259851	-0.214628	-0.251517	-0.0288479	-0.120673	-0.348918	-0.280258	-0.317492	-0.214904	-0.463537	-0.324848	-0.126961	-0.0933868	-0.334243	-0.213192	-0.0449726	-0.114987	-0.0277	-0.0551393	-0.264666	-0.236906	-0.262177	-0.168335	-0.232165	-0.23082	-0.142499	-0.327165	-0.193442	-0.032084	-0.267287	-0.19653
222	0.0174265	-0.163047	0.00855067	-0.119118	-0.0477461	-0.105229	-0.141778	-0.164431	0.0525437	-0.311743	-0.130251	-0.344772	-0.27027	-0.0636644	-0.180702	0.0230239	-0.193299	-0.406325	-0.151543	-0.102768	-0.199873	0.0729059	-0.144864	-0.316425	-0.242429	-0.198674	-0.341444	-0.480565	-0.116273	-0.126872	-0.339317	-0.401475	-0.18128	-0.154053	-0.288223	0.282752	0.213009	-0.348036	-0.00901225	-0.397713	-0.392593	-0.344008	-0.332337	-0.372825	-0.438253	-0.173668	-0.0316616	-0.354053	-0.345743
223	-0.0689375	-0.0571425	-0.137119	0.0510984	0.0100423	-0.0910853	0.0341676	0.118415	0.00166271	0.15541	0.00258148	0.198994	0.0844675	-0.218472	-0.0554076	-0.215623	0.0300399	0.38688	0.0510535	0.0390062	0.115736	-0.0736606	0.135627	0.148884	0.0271764	0.0265694	0.317449	0.231645	-0.0111001	0.101611	0.357525	0.320002	0.19686	0.0651969	0.176386	-0.490291	-0.391381	0.200895	-0.0571423	0.408592	0.362801	0.367391	0.281988	0.396178	0.285814	0.133838	-0.03997	0.179549	0.271466
224	0.0609908	-0.08418	-0.0653586	0.0292926	-0.0627352	-0.0410385	0.00284487	0.0535129	-0.0567394	0.0133091	-0.0789288	0.14123	-0.0502387	-0.235436	-0.0292078	-0.225172	-0.0358248	0.278607	-0.0180495	-0.00423745	0.0262651	-0.148028	0.0491148	0.120345	-0.0192229	-0.140446	0.188531	0.103498	-0.139817	0.0314496	0.23751	0.199817	0.0776943	0.0600589	0.191075	-0.354937	-0.276998	0.167321	-0.174433	0.207395	0.224653	0.209845	0.200543	0.219619	0.113618	0.141709	-0.0394711	0.200857	0.235413
225	0.0264319	0.0810687	-0.0160693	0.13145	-0.0965916	-0.0521996	0.0590466	0.0382318	-0.087551	0.154305	-0.066203	0.286461	-0.0213523	-0.372817	-0.0921219	-0.409655	-0.00398862	0.57173	-0.0321949	-0.0583002	-0.0229837	-0.206852	0.0731184	0.237149	0.0313934	-0.08477	0.431363	0.315862	-0.258751	0.0524116	0.538141	0.336039	0.199525	0.170261	0.353126	-0.655924	-0.497532	0.220803	-0.234814	0.476108	0.578094	0.419412	0.366695	0.560699	0.442843	0.224772	-0.0557292	0.421639	0.471204
226	0.000576543	-0.0425131	-0.0684606	0.141135	-0.0166552	0.0311843	0.118498	0.0435598	-0.000395199	0.110645	-0.0272985	0.219247	-0.0639702	-0.108077	0.15815	-0.100316	0.0525489	0.277396	0.0620489	0.117391	0.168604	-0.103407	0.0740269	0.20527	0.116062	-0.1105	0.18981	0.184688	-0.0970878	0.174041	0.131977	0.248027	0.164997	0.0232199	0.303418	-0.366258	-0.239213	0.335027	-0.129768	0.209596	0.201831	0.219814	0.222774	0.176564	0.2264	0.176209	-0.0116525	0.327524	0.3193
227	-0.00386101	0.0442037	-0.0209603	0.14034	-0.127101	-0.0612611	0.0319816	0.0171172	-0.0535306	0.074841	-0.0592949	0.280284	0.0251366	-0.28043	-0.0266545	-0.309316	-0.00799579	0.536461	0.00604311	-0.0229378	0.00790315	-0.201822	0.102521	0.203742	0.0634515	-0.104403	0.419073	0.308861	-0.230565	0.101997	0.49763	0.35878	0.226784	0.152616	0.319323	-0.631999	-0.485949	0.268647	-0.191532	0.436082	0.530715	0.387588	0.347283	0.520311	0.45793	0.236976	-0.0626218	0.337732	0.421031
228	-0.0671132	-0.0896012	-0.169953	0.171437	-0.00811394	0.0586563	0.248653	0.0297295	0.0722816	0.203649	0.0505726	0.339572	0.0258892	-0.0398676	0.254194	-0.0759897	0.072879	0.372508	0.187992	0.140099	0.188797	-0.144978	0.0169254	0.299438	0.189261	-0.057019	0.306985	0.340715	-0.0605519	0.167595	0.210411	0.339325	0.183107	0.1075	0.407668	-0.379061	-0.239466	0.419688	-0.0443001	0.300283	0.298883	0.354047	0.309431	0.280208	0.375659	0.229289	0.0381553	0.44972	0.383846
229	-0.0621974	-0.132904	-0.207023	0.137687	0.0093438	0.0556533	0.212615	0.0672074	0.0143925	0.223976	0.0573579	0.360217	0.0696609	-0.0318185	0.219513	-0.0605033	0.0675723	0.454375	0.188076	0.141112	0.233623	-0.101785	0.0859592	0.274954	0.207712	-0.0214571	0.354378	0.412783	-0.000157086	0.186586	0.268704	0.416103	0.257609	0.111685	0.352246	-0.432264	-0.274508	0.412328	0.0204523	0.390483	0.378946	0.412349	0.374404	0.348376	0.412073	0.260803	0.026656	0.404844	0.428077
230	-0.054621	-0.0444328	-0.147035	0.158915	-0.00647133	0.0498956	0.192591	0.00489263	0.0568573	0.141262	0.00120076	0.318067	0.055658	-0.0630325	0.194128	-0.0807211	0.0816449	0.373589	0.103717	0.0924871	0.158749	-0.139572	0.0820073	0.286735	0.165263	-0.0254429	0.331591	0.36594	-0.0526405	0.180526	0.267149	0.346	0.194851	0.162022	0.361163	-0.345828	-0.236215	0.362663	-0.0694114	0.329469	0.347254	0.301074	0.334985	0.315039	0.38085	0.201355	0.0261918	0.414424	0.407171
231	-0.134607	-0.229461	-0.262012	0.0703503	0.0890214	0.0816573	0.16122	0.0838999	0.0708187	-0.00755859	0.0441187	0.201642	0.0396356	0.156849	0.280696	0.214779	-0.0047474	0.0189929	0.226075	0.177444	0.304807	0.0070886	-0.0180838	0.205427	0.200177	-0.0196476	0.0167249	0.142721	0.17044	0.189209	-0.134042	0.224179	0.136743	0.0544532	0.0731299	-0.0505123	0.085345	0.304542	0.140645	0.0726565	-0.023441	0.184969	0.0903282	-0.0396594	0.111134	0.0642869	0.103572	0.0903319	-0.00629009
232	0.0639448	0.0285225	0.0634709	0.0195711	-0.114517	-0.0478736	0.0531719	-0.083544	-0.113189	-0.0243609	-0.0227235	0.0651525	-0.0631926	-0.221844	-0.1371	-0.270912	-0.015328	0.212038	-0.0664939	-0.0901884	-0.142029	-0.103668	0.00509893	0.030542	-0.042251	-0.0934713	0.227038	0.0628366	-0.21654	-0.0508632	0.254143	0.0355093	0.0357889	0.101324	0.150789	-0.195025	-0.12529	0.0126746	-0.147097	0.157512	0.256164	0.0779756	0.1703	0.237797	0.141746	0.0864257	-0.0200502	0.166258	0.190538
233	-0.0407568	-0.196243	-0.129147	-0.0891056	0.0353	-0.0374709	-0.0284121	0.00506846	0.0408956	-0.156305	0.0417712	-0.140476	-0.0701323	0.0590992	0.00366406	0.126905	-0.0242491	-0.145843	0.0021975	0.00969652	0.0605758	0.0606134	-0.0107382	-0.133149	0.00475148	-0.0223821	-0.145173	-0.161725	0.127032	0.080322	-0.201434	-0.0691139	-0.0439438	-0.0561644	-0.142675	0.159284	0.0949419	-0.0348156	0.0870863	-0.113975	-0.227479	-0.0978421	-0.0860938	-0.183428	-0.221314	-0.0687727	-0.00908682	-0.20171	-0.218029
234	0.097946	-0.117851	0.0937353	-0.171947	-0.086732	-0.179821	-0.315664	-0.171892	-0.0565221	-0.430706	-0.216736	-0.523602	-0.295778	-0.197697	-0.352853	-0.0633039	-0.237656	-0.477937	-0.271297	-0.200707	-0.317968	0.0325444	-0.176342	-0.468947	-0.39178	-0.333533	-0.470034	-0.694427	-0.282974	-0.219002	-0.344268	-0.582026	-0.346672	-0.181595	-0.327896	0.357011	0.229669	-0.494945	-0.180805	-0.543435	-0.478669	-0.535291	-0.460513	-0.459583	-0.603578	-0.30495	-0.11917	-0.444291	-0.402131
235	0.0797565	-0.0169393	0.0111416	-0.0511192	-0.103702	-0.18419	-0.15125	-0.108145	-0.121227	-0.117183	-0.149889	-0.102014	-0.19866	-0.53701	-0.408261	-0.527513	-0.152123	0.325058	-0.235085	-0.278074	-0.325023	-0.161735	0.00929906	-0.13558	-0.268895	-0.240711	0.152634	-0.10776	-0.42636	-0.130901	0.404671	-0.0343415	-0.012769	0.0752104	0.0566782	-0.466938	-0.376295	-0.141848	-0.352432	0.166973	0.324369	0.0976694	0.0509313	0.355805	0.0528726	0.0411006	-0.0961396	0.0543408	0.147426
236	-0.0788467	-0.16179	-0.191624	-0.105535	0.072909	0.00726994	-0.0201433	0.00151024	0.0143308	0.0376109	0.0361156	0.0439229	0.0723169	0.06348	-0.0466317	0.0978043	0.101352	-0.0303838	0.0944379	0.0768597	0.136972	0.111659	0.0364687	-0.0477328	0.0726935	0.136025	-0.0650469	0.0454394	0.261976	-0.0545395	-0.0415556	0.0128608	0.0398911	-0.0249293	-0.139526	0.106067	0.041892	-0.0996369	0.224594	0.0275203	-0.0416629	0.0874064	-0.0188314	-0.00532365	-0.126047	-0.0789304	0.0424012	-0.182863	-0.205685
237	0.0724862	0.0511745	0.0443337	0.0585281	-0.163806	-0.123353	-0.0791683	-0.0669228	-0.0986179	0.0191292	-0.160363	0.0807786	-0.163673	-0.568726	-0.302207	-0.58211	-0.0961969	0.504531	-0.180111	-0.163403	-0.228803	-0.218904	0.0364321	0.0219107	-0.154722	-0.238233	0.322566	0.0700856	-0.449906	-0.0708971	0.5251	0.115275	0.0720603	0.15499	0.260073	-0.654598	-0.519699	0.0408756	-0.401153	0.315902	0.47991	0.221329	0.21936	0.500516	0.242967	0.103422	-0.0878856	0.311318	0.392956
238	-0.0674355	-0.0178586	-0.11126	0.156554	0.000480635	0.070388	0.204629	0.0296281	0.0479516	0.162026	0.0506293	0.243749	0.0769623	-0.0193433	0.199453	-0.0724159	0.051832	0.30235	0.102204	0.0747717	0.161729	-0.0909502	0.0488959	0.292201	0.167318	0.0301023	0.298028	0.346064	0.0191948	0.136612	0.21967	0.322068	0.18008	0.11706	0.28533	-0.341217	-0.229053	0.34824	-0.0182144	0.288763	0.297084	0.315934	0.293065	0.280102	0.341022	0.173364	0.021216	0.351613	0.345835
239	0.0598641	0.0929435	0.0451923	0.0673089	-0.148651	-0.108929	-0.0568724	-0.0428445	-0.116088	0.0952	-0.145558	0.16252	-0.107938	-0.518038	-0.26032	-0.544843	-0.0215349	0.562603	-0.144448	-0.139929	-0.165208	-0.224499	0.0835068	0.0821534	-0.105749	-0.177934	0.373127	0.16208	-0.398665	-0.0330152	0.568528	0.193683	0.117262	0.142411	0.287563	-0.684572	-0.549169	0.0971081	-0.366132	0.371938	0.533571	0.28693	0.268745	0.542814	0.307175	0.134527	-0.102099	0.349465	0.42452
240	0.0348429	0.0224401	-0.0604886	0.134917	-0.0767618	-0.0570083	0.084403	-0.0285531	-0.057946	0.176785	-0.0447636	0.247321	-0.0285551	-0.39016	-0.137075	-0.442746	-0.00377164	0.576805	-0.040448	-0.0914135	-0.0877602	-0.186924	0.0755375	0.19224	-0.0128985	-0.0992242	0.428578	0.265579	-0.270654	-0.0347722	0.538581	0.292706	0.172199	0.180509	0.316367	-0.628505	-0.485991	0.176729	-0.233189	0.44841	0.556264	0.384004	0.329556	0.56427	0.380671	0.217471	-0.0186272	0.403442	0.445852
241	0.065283	0.0472804	0.0186887	0.102911	-0.134872	-0.140323	-0.0737042	-0.0259445	-0.092479	0.00815165	-0.164582	0.122958	-0.145434	-0.53278	-0.291346	-0.549815	-0.0575642	0.546773	-0.170794	-0.140888	-0.187934	-0.207873	0.0934969	0.0430027	-0.121727	-0.190921	0.377511	0.140656	-0.377389	-0.0301629	0.588032	0.205302	0.140876	0.17401	0.25819	-0.663283	-0.548571	0.052487	-0.349508	0.414971	0.5394	0.329143	0.283542	0.557027	0.313854	0.179081	-0.101469	0.294859	0.375065
242	0.0289123	0.0134173	-0.0624766	0.0715924	-0.0141761	-0.0113208	0.10979	0.114091	0.000760721	0.16625	-0.107065	0.347977	0.015347	-0.286995	0.0350558	-0.320053	0.0515507	0.495636	0.0673944	0.0337734	0.122824	-0.155934	0.126903	0.274572	0.0624525	-0.0970883	0.393088	0.305077	-0.179808	0.106188	0.441413	0.337618	0.217506	0.146544	0.415785	-0.569089	-0.388972	0.316916	-0.224667	0.39569	0.471442	0.358027	0.340362	0.452423	0.392597	0.196304	-0.0723471	0.438749	0.480207
243	-0.0176908	0.00428791	-0.0841785	0.142868	-0.0812903	-0.0906161	0.0570148	0.0680249	0.00399504	0.0883698	-0.0234155	0.228922	-0.0439691	-0.232268	-0.0128939	-0.243276	0.032901	0.455551	0.0359294	-0.0581226	0.0494537	-0.125359	0.0937688	0.167802	0.0831339	-0.0398617	0.388392	0.273789	-0.145247	0.113057	0.380654	0.336213	0.196472	0.145372	0.270375	-0.543154	-0.396532	0.240734	-0.10899	0.3973	0.435344	0.374253	0.265122	0.443932	0.372546	0.213105	0.00208295	0.334914	0.385612
244	0.00669257	0.0530079	-0.0371903	0.171873	-0.0427309	0.0040504	0.149323	0.029825	-0.00480713	0.147774	-0.0177567	0.258261	0.014057	-0.216008	0.0717566	-0.263249	0.0250201	0.437541	0.0342664	0.0182887	0.0522755	-0.176713	0.0697491	0.222207	0.0554789	-0.0596365	0.329724	0.323533	-0.178974	0.0695918	0.394073	0.289904	0.127883	0.181826	0.383126	-0.459591	-0.336577	0.29441	-0.188027	0.31826	0.42253	0.296538	0.304782	0.397427	0.409174	0.195141	-0.0142486	0.45568	0.451231
245	-0.15361	-0.0778578	-0.150802	0.0774078	0.0310499	-0.0645816	0.0927281	0.00400626	0.0545533	0.0646246	0.12384	0.236566	0.0639264	0.0496276	0.0647833	0.046109	0.102881	0.233229	0.0745434	0.0602294	0.137552	-0.0446332	0.0715802	0.117124	0.149781	0.0569754	0.261611	0.200425	0.115073	0.115204	0.153742	0.27614	0.148583	0.0472895	0.0709837	-0.222889	-0.151924	0.177842	0.134641	0.284897	0.227722	0.321599	0.206254	0.228185	0.262898	0.138594	0.00214865	0.0443213	0.0774028
246	0.126253	0.111305	0.056758	0.0519091	-0.1192	-0.0613804	0.0340456	-0.0325329	-0.0856798	0.115374	-0.146854	0.212048	-0.047491	-0.430554	-0.180467	-0.462534	0.0243937	0.550647	-0.0525297	-0.0715604	-0.133835	-0.197376	0.106421	0.114248	-0.0883492	-0.128571	0.356672	0.219714	-0.356486	-0.0333589	0.570492	0.224491	0.132109	0.132377	0.32715	-0.59515	-0.461514	0.119668	-0.349663	0.381644	0.538119	0.285877	0.275844	0.516655	0.336095	0.150513	-0.121964	0.369939	0.422799
247	-0.0742068	-0.178765	-0.134112	0.117988	-0.0294617	0.00139766	0.10993	-0.130707	0.125015	-0.0869311	0.0615744	0.0946387	-0.153052	-0.0049505	0.00472104	0.00173306	-0.132216	0.0316136	0.00487748	0.00699568	-0.0729087	0.0285965	-0.134565	-0.00939877	0.0630422	-0.0666467	0.0929498	0.0113246	-0.0746585	-0.000833903	-0.00680377	0.0693994	0.0590199	-0.0176147	0.0133329	-0.0806018	-0.00458451	0.00521854	0.107088	0.0838765	0.074898	0.107764	0.0647976	0.0725944	0.068277	0.156555	0.0577929	-0.0287911	-0.023182
248	-0.0458675	-0.270183	-0.181388	-0.186792	0.0425041	-0.0102108	-0.0944177	-0.0136075	0.0901369	-0.239836	-0.0551502	-0.304067	-0.148056	0.0832547	-0.0189326	0.189148	-0.084171	-0.422529	0.0152838	0.000244216	0.0418612	0.0718422	-0.0945749	-0.241736	-0.139896	-0.143435	-0.379983	-0.361949	0.0597769	0.0155205	-0.413599	-0.317618	-0.19338	-0.137653	-0.260441	0.433799	0.286998	-0.155218	0.0765385	-0.426499	-0.471118	-0.346044	-0.312285	-0.449335	-0.465402	-0.19494	-0.0616923	-0.367488	-0.336875
249	0.0367302	-0.105244	-0.0942612	0.0442216	0.025831	-0.0592289	0.00151427	0.0734516	0.0465686	-0.0891286	-0.0884218	0.0621391	-0.0413941	-0.200958	0.0184062	-0.167577	-0.089608	0.162758	-0.0195099	0.0190903	0.0494336	-0.10304	0.0744025	0.0629871	0.0353861	-0.107448	0.102118	0.0623867	-0.0552749	0.0894662	0.163064	0.10895	0.0834343	0.11725	0.142375	-0.229851	-0.198264	0.137959	-0.144901	0.155026	0.142346	0.192111	0.165928	0.154597	0.1011	0.138065	-0.0322878	0.124728	0.207583
250	-0.144118	-0.206432	-0.207394	-0.0285706	0.103726	0.0063317	0.0927785	-0.0413581	0.0616371	-0.0754364	0.0679152	-0.107925	0.0313389	0.229267	0.126509	0.244937	0.00152895	-0.252375	0.0707196	0.110985	0.0905496	0.0845233	-0.0520134	-0.0995189	0.040916	0.00816079	-0.1431	-0.046734	0.214093	0.0375123	-0.258089	-0.0882164	-0.0314249	-0.110598	-0.136319	0.34194	0.191693	-0.0447708	0.213948	-0.182411	-0.277803	-0.118022	-0.0444465	-0.237519	-0.184103	-0.0640647	-0.0063381	-0.181789	-0.249902
251	0.106903	0.0862484	0.0265214	0.0797123	-0.155868	-0.122026	-0.030327	-0.137435	-0.053072	0.0592086	-0.101658	0.15574	-0.124416	-0.500521	-0.281608	-0.534691	-0.0655749	0.578754	-0.165047	-0.17395	-0.226195	-0.170602	0.0364729	0.0788973	-0.115002	-0.146519	0.385541	0.177845	-0.392558	-0.050727	0.60578	0.196238	0.128231	0.143781	0.279282	-0.651568	-0.530707	0.0465094	-0.328144	0.406734	0.576625	0.338282	0.253439	0.58579	0.336208	0.159069	-0.10168	0.280567	0.382302
252	-0.021872	-0.0549555	-0.0379614	-0.0156881	-0.0911206	-0.16789	-0.119861	0.0328965	-0.0365966	-0.023168	-0.0982937	0.0238337	-0.0834287	-0.336612	-0.250505	-0.335448	-0.0377241	0.273465	-0.0581256	-0.0789613	-0.0827047	-0.145653	0.11498	-0.0217204	-0.110773	-0.0839687	0.231443	0.0306264	-0.158315	0.00515319	0.347165	0.0897142	0.0726881	0.0222271	0.123283	-0.382771	-0.375012	-0.034529	-0.164987	0.231795	0.284316	0.154272	0.143262	0.329125	0.124548	0.0637762	-0.0814546	0.0531443	0.185489
253	0.0960301	0.145854	0.0849032	0.0925858	-0.164693	-0.114528	-0.06439	-0.0464579	-0.15505	0.111252	-0.122663	0.173427	-0.0625907	-0.547482	-0.324349	-0.584554	-0.0274912	0.613294	-0.174589	-0.174343	-0.221329	-0.213766	0.0851668	0.0878228	-0.111083	-0.133873	0.440206	0.18246	-0.407784	-0.0830001	0.654683	0.216867	0.138335	0.152163	0.262704	-0.723606	-0.570316	0.0437814	-0.347156	0.448755	0.624554	0.325003	0.301932	0.633306	0.338576	0.174353	-0.0860648	0.331273	0.414394
254	0.117862	0.137165	0.122185	0.0984701	-0.166097	-0.111477	-0.0923162	-0.0317023	-0.119779	-0.00194288	-0.180241	0.0970948	-0.158075	-0.548142	-0.279444	-0.575802	-0.103641	0.48775	-0.192057	-0.179659	-0.238444	-0.211161	0.0446479	0.0464021	-0.153692	-0.214964	0.342618	0.0936564	-0.445081	-0.0882503	0.562323	0.112988	0.0614104	0.152901	0.283132	-0.615092	-0.50476	0.0343116	-0.435452	0.326636	0.498362	0.216596	0.22871	0.503335	0.261298	0.127318	-0.124107	0.326104	0.428434
255	0.095431	0.0615766	0.0407862	0.114466	-0.176104	-0.161755	-0.0760518	-0.118998	-0.0794176	0.0320752	-0.0942365	0.140497	-0.129413	-0.562824	-0.327379	-0.591635	-0.0866106	0.587622	-0.187952	-0.179024	-0.245216	-0.222684	0.033409	0.0603807	-0.126134	-0.189798	0.432975	0.144195	-0.428945	-0.0760463	0.620369	0.213722	0.140066	0.13783	0.250334	-0.708961	-0.574205	0.0242194	-0.327125	0.438113	0.604372	0.354668	0.282676	0.616037	0.343069	0.200241	-0.079386	0.300865	0.39133
256	-0.100019	-0.0694276	-0.177162	0.200268	0.0643908	0.057554	0.212179	0.0918879	0.0233965	0.14712	0.0718222	0.436854	0.115336	0.0176586	0.244033	-0.0254282	0.0659032	0.412824	0.207302	0.125387	0.284133	-0.106472	0.0983234	0.392439	0.241236	0.0648325	0.368928	0.411782	0.0978701	0.29498	0.263901	0.455727	0.292313	0.113825	0.313305	-0.424909	-0.226309	0.457152	0.0778918	0.466841	0.405376	0.516142	0.393111	0.369375	0.492685	0.297864	0.00890288	0.299095	0.355129
257	0.000129291	0.0145737	-0.0497252	0.0982799	-0.0754857	-0.111861	-0.0398145	0.00301321	-0.0459522	0.10525	-0.0811189	0.232437	0.003402	-0.286808	-0.090402	-0.277414	-0.0315967	0.46026	-0.0619543	-0.0694579	0.0357743	-0.125124	0.0892914	0.131067	0.0548128	-0.0628064	0.332879	0.180761	-0.199989	0.0537412	0.399723	0.269924	0.14435	0.0629125	0.213323	-0.564008	-0.440496	0.204431	-0.169917	0.35903	0.446199	0.330977	0.302374	0.414928	0.329808	0.142956	-0.0828559	0.233424	0.315329
258	0.0720713	0.0930096	0.0468568	0.00964673	-0.164746	-0.170694	-0.0889001	-0.0484757	-0.126605	0.0372793	-0.112504	0.149198	-0.0387475	-0.48656	-0.298119	-0.498571	-0.0500181	0.511438	-0.120622	-0.177393	-0.159148	-0.138495	0.128126	0.0682589	-0.121059	-0.128413	0.37666	0.137078	-0.331093	-0.0348662	0.552865	0.177054	0.133761	0.137586	0.221054	-0.600008	-0.473193	0.0355113	-0.322893	0.381571	0.52066	0.272051	0.214823	0.529198	0.267509	0.108939	-0.0745573	0.271455	0.365393
259	0.0903519	0.147658	0.118975	0.113306	-0.109618	-0.0841558	-0.0246583	-0.045236	-0.108272	0.0726302	-0.0952119	0.155547	-0.0421462	-0.402875	-0.19152	-0.456129	-0.0386933	0.540845	-0.138176	-0.120186	-0.191253	-0.204302	0.070392	0.101042	-0.0701641	-0.0871736	0.373983	0.216319	-0.341761	-0.0402384	0.54192	0.216638	0.113891	0.139289	0.272319	-0.559144	-0.517434	0.0815563	-0.310482	0.358695	0.51697	0.254367	0.270586	0.5044	0.350377	0.155697	-0.0511032	0.345511	0.42872
260	0.161278	0.176824	0.123472	0.0656397	-0.149254	-0.134625	-0.0525883	-0.0765984	-0.155384	0.0619136	-0.150471	0.150792	-0.0842652	-0.554738	-0.292866	-0.590937	-0.0333668	0.589472	-0.185086	-0.198189	-0.266561	-0.212991	0.0943084	0.0904453	-0.141355	-0.176549	0.415381	0.195259	-0.463956	-0.0933211	0.678428	0.178048	0.0996435	0.198283	0.308103	-0.621733	-0.513343	0.0280855	-0.425297	0.405934	0.61328	0.283833	0.261605	0.605105	0.349398	0.138658	-0.103559	0.385201	0.459615
261	-0.023133	-0.0696309	-0.0882318	-0.00345573	-0.015004	-0.10657	-0.0414733	0.046481	0.013228	0.0715998	-0.0933632	0.167595	-0.0124046	-0.243748	-0.0471974	-0.195878	0.000144152	0.297903	-0.0386567	-0.00944574	0.0992695	-0.0519751	0.0645012	0.120781	0.00765419	-0.109587	0.209082	0.0774846	-0.122109	0.0711979	0.237754	0.170411	0.0707887	0.0274228	0.157713	-0.430407	-0.294512	0.141937	-0.145708	0.232847	0.264178	0.21772	0.202373	0.237842	0.179489	0.0593479	-0.00352843	0.19092	0.28122
262	0.0482938	-0.182134	-0.0826411	-0.0428539	-0.0269259	-0.047799	-0.067473	-0.0774613	0.065645	-0.28371	-0.0584704	-0.228899	-0.118522	0.0218503	-0.0255423	0.128552	-0.145927	-0.302549	-0.0382021	-0.0614998	-0.0450329	0.000255438	-0.0841579	-0.128736	-0.109009	-0.146796	-0.278802	-0.311187	-0.0233953	0.0317091	-0.276683	-0.218357	-0.129814	-0.166647	-0.211266	0.259046	0.200625	-0.117943	0.0348361	-0.307329	-0.320693	-0.183428	-0.20537	-0.329287	-0.282094	-0.121991	-0.100559	-0.331803	-0.290708
263	-0.0456387	-0.0636061	-0.106821	-0.0287271	0.00616899	-0.0176119	0.0331564	0.0228777	-0.056195	0.116659	0.0802133	0.10427	0.0144457	-0.0122421	-0.00425777	-0.0291456	0.100547	0.158578	0.0640503	0.0701611	0.0453465	0.0275952	0.0694799	-0.0067768	0.073613	0.0582717	0.159402	0.160897	0.0743994	-0.0246023	0.133548	0.100461	0.0627621	0.0727197	0.0459932	-0.0668774	-0.0368788	0.0501209	0.0876838	0.20458	0.173326	0.154263	0.144494	0.177548	0.118385	0.0794249	0.0917102	0.027675	0.0511347
264	0.0199062	-0.144411	-0.0890898	0.110724	0.0271574	0.0595068	0.0978217	-0.168147	0.0487146	-0.246728	0.0948307	-0.120178	-0.0780283	0.14279	0.0641252	0.170486	-0.128535	-0.268466	-0.0591433	-0.0512404	-0.0726215	-0.019572	-0.197967	-0.106188	0.0043375	-0.121604	-0.12749	-0.156693	0.0369603	0.0166146	-0.242919	-0.14598	-0.081585	-0.0687306	-0.180358	0.292991	0.316963	-0.108881	0.167549	-0.172798	-0.215966	-0.112305	-0.140294	-0.201339	-0.164687	0.0250686	0.0886168	-0.227165	-0.220375
265	0.017003	0.0413347	-0.0266025	0.116142	-0.0237917	-0.0470847	0.0232142	0.0127923	0.0442985	0.0515778	-0.0097333	0.172821	-0.0114202	-0.223989	-0.0130258	-0.25936	0.0119366	0.408885	0.00193774	-0.0482098	0.00273357	-0.18616	0.0414561	0.136313	0.0210113	-0.0290803	0.321479	0.26416	-0.139466	0.125646	0.38801	0.288672	0.179331	0.0996293	0.25756	-0.484362	-0.386281	0.22531	-0.13807	0.327501	0.410754	0.332126	0.254964	0.403201	0.34453	0.166639	-0.0673352	0.282688	0.331878
266	-0.0602992	0.0337652	-0.0412087	0.180418	0.0207645	0.035567	0.162777	0.0257444	0.0565909	0.0477517	0.0352507	0.233576	0.0423973	-0.0375383	0.12434	-0.132247	-0.0463398	0.288563	0.0674336	0.013214	0.026488	-0.0134196	-0.0147305	0.246404	0.103046	0.0131105	0.270013	0.296321	-0.0599105	0.0444949	0.235409	0.252291	0.163772	0.162304	0.231995	-0.233736	-0.147143	0.234507	-0.0560936	0.268111	0.301603	0.236988	0.247874	0.288736	0.318946	0.21517	0.0464275	0.322309	0.305847
267	0.0822897	0.0691759	0.0172247	0.0783259	-0.126038	-0.117807	-0.102394	-0.00724364	-0.10821	0.000377099	-0.103471	0.182722	-0.0376342	-0.49133	-0.27935	-0.512508	-0.0651917	0.530868	-0.118698	-0.124647	-0.135094	-0.185214	0.0722761	0.0912997	-0.102449	-0.115664	0.405823	0.139508	-0.30087	-0.00218511	0.568585	0.213075	0.174809	0.115116	0.216941	-0.618692	-0.481955	0.0667545	-0.280041	0.432842	0.557391	0.355506	0.272813	0.575231	0.341558	0.195627	-0.0587225	0.246812	0.322286
268	0.132487	0.155426	0.083953	0.113451	-0.143169	-0.0594126	0.0154662	-0.0189123	-0.138412	0.054841	-0.0555095	0.190179	-0.0390324	-0.452489	-0.211651	-0.504066	-0.019523	0.559117	-0.118675	-0.141677	-0.191253	-0.212437	0.0733461	0.153067	-0.0686067	-0.0856961	0.434005	0.248659	-0.315181	-0.0517246	0.630594	0.234271	0.174481	0.1904	0.295529	-0.585492	-0.492248	0.083872	-0.296071	0.443857	0.582459	0.349888	0.290371	0.601371	0.37215	0.208927	-0.0478741	0.363654	0.457198
269	0.17564	0.16849	0.145431	0.0775185	-0.170782	-0.165509	-0.154195	-0.0567896	-0.155291	-0.00186672	-0.173266	0.0982439	-0.0947657	-0.629845	-0.400983	-0.646864	-0.0776952	0.57521	-0.23924	-0.226323	-0.280419	-0.21737	0.099694	0.0346856	-0.185131	-0.177583	0.395081	0.0993804	-0.468084	-0.0830517	0.67892	0.149879	0.102031	0.161943	0.241292	-0.716352	-0.570539	-0.0339672	-0.425668	0.417383	0.618138	0.293114	0.265884	0.621484	0.312481	0.165844	-0.13331	0.285345	0.402651
270	0.13537	0.172714	0.137489	0.0709076	-0.153508	-0.106659	-0.0524044	-0.0748466	-0.124235	0.054761	-0.138497	0.181589	-0.0765125	-0.54049	-0.295901	-0.587143	-0.0415072	0.574924	-0.179069	-0.178243	-0.270401	-0.213669	0.0849473	0.0780187	-0.12533	-0.150957	0.399005	0.190461	-0.420317	-0.0944724	0.646376	0.168104	0.119461	0.185637	0.332535	-0.622576	-0.520302	0.0310932	-0.403341	0.425313	0.599451	0.297142	0.269103	0.603016	0.372595	0.180004	-0.0614939	0.389518	0.438318
271	0.134947	0.00221502	0.0343056	0.0224378	-0.140199	-0.194921	-0.134284	-0.0534658	-0.133813	-0.158954	-0.134456	0.0252805	-0.164252	-0.495252	-0.358144	-0.476048	-0.10875	0.323169	-0.200759	-0.23832	-0.207143	-0.111416	0.0173337	-0.0364562	-0.168645	-0.206395	0.181412	-0.0758196	-0.348051	-0.0773551	0.368391	-0.00123959	0.0615787	0.0646354	0.086395	-0.432787	-0.304019	-0.0894789	-0.280615	0.23723	0.333937	0.15117	0.102618	0.362535	0.0759801	0.0878225	-0.0886274	0.060376	0.157007
272	0.211565	0.281607	0.25709	0.048573	-0.23094	-0.177385	-0.179551	-0.062102	-0.221485	0.0214446	-0.215558	0.0908722	-0.107857	-0.680613	-0.440336	-0.717228	-0.0752541	0.597507	-0.278121	-0.270154	-0.362308	-0.229122	0.0941873	0.0243591	-0.230042	-0.188938	0.37896	0.0819104	-0.563999	-0.156546	0.710788	0.0845386	0.0461777	0.171179	0.289574	-0.717165	-0.598691	-0.0700884	-0.528876	0.383249	0.628593	0.217538	0.220365	0.621378	0.311557	0.131769	-0.133576	0.351925	0.461568
273	0.205657	0.268338	0.263342	0.0646915	-0.261924	-0.194246	-0.218105	-0.0725683	-0.209926	-0.0799406	-0.227254	0.0205889	-0.141892	-0.689796	-0.469353	-0.704663	-0.114514	0.534578	-0.314415	-0.272284	-0.403651	-0.224775	0.0457702	-0.0377297	-0.253742	-0.226927	0.342078	0.0156111	-0.587512	-0.145308	0.678991	0.0373651	0.0330206	0.134898	0.232425	-0.695075	-0.580675	-0.110803	-0.519356	0.336868	0.583286	0.188865	0.172147	0.586591	0.274311	0.125443	-0.163013	0.259704	0.396017
274	0.186069	0.19666	0.20064	0.0378915	-0.231853	-0.19321	-0.177089	-0.102094	-0.195489	-0.0114086	-0.203927	0.0604824	-0.144388	-0.680027	-0.438311	-0.685036	-0.086573	0.566795	-0.276966	-0.260317	-0.360561	-0.204023	0.0758998	-0.00499961	-0.247828	-0.239277	0.353106	0.0390716	-0.569901	-0.137434	0.66256	0.0810994	0.0416055	0.167326	0.249462	-0.698277	-0.580233	-0.0832145	-0.507979	0.361442	0.59358	0.207785	0.191674	0.58569	0.281218	0.113694	-0.112263	0.312505	0.418232
275	0.108795	0.0622095	0.0987357	0.0579749	-0.177454	-0.232598	-0.163104	-0.083027	-0.0985611	-0.0617171	-0.13219	0.0471606	-0.133594	-0.502993	-0.384311	-0.506058	-0.161326	0.384621	-0.228645	-0.234755	-0.296896	-0.159131	0.0192694	-0.0604452	-0.175686	-0.183948	0.286297	-0.00366564	-0.388933	-0.0925815	0.478647	0.0679561	0.0193459	0.101177	0.0975129	-0.557627	-0.453713	-0.10404	-0.308867	0.276344	0.430591	0.204225	0.146082	0.462844	0.17051	0.0913834	-0.0402559	0.108599	0.236089
276	-6.61038e-06	-0.25414	-0.160088	-0.0661973	0.00576393	-0.0649033	-0.0213805	-0.178286	0.0890117	-0.286865	0.0862854	-0.221969	-0.138366	-0.0753632	-0.235893	-0.035375	-0.138998	-0.147564	-0.121814	-0.0391839	-0.212563	0.0545164	-0.154619	-0.262595	-0.123821	-0.0917496	-0.132697	-0.231407	0.0231709	-0.133352	-0.0553849	-0.203421	-0.0834069	-0.114517	-0.270003	0.233756	0.155296	-0.329093	0.148389	-0.0973938	-0.113371	-0.0988673	-0.166193	-0.0560399	-0.256546	-0.0489192	0.0480275	-0.414215	-0.334971
277	0.0217762	-0.0226625	-0.0556738	-0.0346979	-0.0509956	-0.105879	-0.172844	0.0452432	-0.108452	0.00957203	-0.102977	0.0668321	0.0333333	-0.259961	-0.272469	-0.199137	0.00416507	0.249094	-0.127264	-0.0593538	0.00825772	-0.0157569	0.138942	-0.00777647	-0.0570674	0.0132236	0.135052	-0.033133	-0.061882	-0.0575573	0.268861	0.132249	0.110382	-0.0556717	-0.0521589	-0.34004	-0.219641	-0.117255	-0.0262833	0.232338	0.261233	0.200122	0.105433	0.272483	0.0560178	0.0686941	-0.0209536	-0.139663	0.0154774
278	-0.0124997	-0.113617	-0.114737	-0.0676034	0.060375	0.00672447	-0.091816	0.137716	0.0223055	-0.0372496	-0.0556815	0.0812805	0.060973	-0.0177486	-0.0243448	0.0311091	0.0872017	-0.0571777	0.113155	0.0238479	0.190247	0.0812354	0.0840291	0.0744702	0.0105266	0.106595	-0.0290272	-0.0226708	0.237818	0.0700473	-0.00258331	0.0511339	0.121462	-0.0733475	-0.0667109	0.0111378	0.0108169	-0.0204993	0.116466	0.0842915	-0.0034621	0.0948332	0.0697529	0.00117002	-0.114677	-0.0366391	-0.0129765	-0.192768	-0.0949458
279	0.00793935	0.000160926	-0.0338154	0.126501	-0.018272	-0.0348919	-0.0462494	-0.00643304	0.0639657	0.000593282	0.104022	0.146	0.0523728	-0.144338	-0.11894	-0.184512	-0.0584017	0.275524	0.0151555	-0.0454418	-0.0469882	-0.0569281	0.0303568	0.0486358	0.0897813	0.0837193	0.264876	0.173857	-0.0370772	0.0287919	0.3071	0.251964	0.150985	0.0239124	0.0323966	-0.360179	-0.250309	0.0697412	0.0877959	0.314157	0.384306	0.315514	0.231216	0.380379	0.238136	0.202415	0.0140314	0.0574777	0.104367
280	-0.00385899	0.0632911	-0.0322276	0.181304	-0.0515215	0.016281	0.125414	0.0893883	0.0365528	-0.0382026	0.0616533	0.141803	0.0154758	0.0308098	0.141395	-0.0341414	-0.0475133	0.210688	0.0552062	0.0614436	0.0547171	-0.0404479	-0.0576893	0.173002	0.121955	0.0408896	0.247841	0.255655	0.0211812	0.131938	0.184765	0.265076	0.13295	0.092005	0.164998	-0.222168	-0.19277	0.227551	0.034524	0.205599	0.240433	0.310443	0.19553	0.241391	0.334847	0.214274	0.008153	0.194857	0.228231
281	0.066916	0.0918022	0.108212	0.109538	-0.0445025	-0.035873	-0.0768106	0.0102679	-0.00989366	-0.0836815	-0.120219	0.0375647	-0.0888938	-0.330007	-0.15286	-0.346891	-0.112801	0.284017	-0.0897697	-0.105593	-0.13132	-0.17063	-0.00893976	0.0413879	-0.0646816	-0.130011	0.189741	0.0448682	-0.23767	-0.0348863	0.316614	0.0816679	0.0921779	0.103875	0.151266	-0.385423	-0.306082	0.0393132	-0.201569	0.212855	0.285434	0.141662	0.144093	0.294079	0.19493	0.126649	-0.0776881	0.168916	0.236779
282	0.0825403	0.00425172	-0.0268523	0.142316	-0.0847817	-0.0316263	0.0733773	-0.0293781	0.00541775	0.0288501	-0.0173272	0.203359	-0.0418941	-0.36958	-0.149419	-0.427862	-0.0686113	0.48306	-0.101848	-0.0578346	-0.15287	-0.162029	0.0559834	0.137746	-0.0236851	-0.0861317	0.386638	0.253179	-0.205071	-0.0160025	0.54172	0.273411	0.190513	0.20648	0.28208	-0.484635	-0.437984	0.0997694	-0.202065	0.455779	0.510207	0.388759	0.324537	0.548094	0.385175	0.274585	-0.0031829	0.308221	0.376584
283	0.185913	0.136516	0.124184	0.0317856	-0.184791	-0.150068	-0.161422	-0.0534363	-0.182023	-0.0404992	-0.236265	0.0650538	-0.160202	-0.679456	-0.414736	-0.679741	-0.0958412	0.536605	-0.250434	-0.220298	-0.308924	-0.238546	0.0920235	-0.00706091	-0.22205	-0.250102	0.321686	0.0336379	-0.50887	-0.116593	0.640882	0.0707821	0.0653068	0.160775	0.26065	-0.675839	-0.564488	-0.0638995	-0.485886	0.340152	0.542931	0.2139	0.205077	0.556694	0.241752	0.0983965	-0.139908	0.268073	0.398248
284	0.188624	0.235256	0.203957	0.0723102	-0.217957	-0.177419	-0.145744	-0.0865175	-0.175111	-0.014922	-0.167295	0.0889299	-0.131814	-0.661786	-0.425035	-0.701928	-0.0962533	0.593007	-0.265856	-0.257566	-0.373558	-0.226392	0.0518761	0.0338996	-0.209999	-0.181739	0.385437	0.11394	-0.539268	-0.152011	0.719536	0.104832	0.0602398	0.198955	0.290732	-0.686963	-0.571122	-0.0638501	-0.479987	0.404608	0.643174	0.250294	0.242272	0.643682	0.337817	0.162316	-0.107713	0.341622	0.443595
285	0.102256	0.158659	0.124652	0.0688902	-0.183229	-0.145129	-0.12072	-0.0640134	-0.15802	0.0247277	-0.168916	0.052237	-0.133549	-0.598952	-0.37689	-0.626849	-0.0958772	0.531471	-0.234015	-0.205949	-0.291924	-0.221782	0.0504144	-0.00912753	-0.184876	-0.186119	0.340821	0.0740956	-0.471656	-0.129737	0.597714	0.0997257	0.0803046	0.123643	0.236924	-0.676884	-0.567478	-0.0281056	-0.41593	0.325074	0.53384	0.222749	0.222366	0.550383	0.255552	0.106946	-0.10144	0.293888	0.37564
286	0.198503	0.279113	0.260757	0.0544404	-0.222385	-0.185276	-0.190896	-0.0636513	-0.21714	-0.00304176	-0.203145	0.064825	-0.121761	-0.685906	-0.463494	-0.721715	-0.0839447	0.580361	-0.289158	-0.283849	-0.388175	-0.227891	0.0777125	-0.0141056	-0.240505	-0.192334	0.37983	0.0707215	-0.56267	-0.171296	0.716448	0.0704652	0.0406593	0.175469	0.256674	-0.70848	-0.58285	-0.0893888	-0.512334	0.372369	0.625178	0.210943	0.226205	0.623703	0.297658	0.111092	-0.136753	0.317084	0.43991
287	0.181698	0.172672	0.196418	0.0447473	-0.232285	-0.187086	-0.196531	-0.118954	-0.190973	-0.104731	-0.218646	0.00598358	-0.192729	-0.687164	-0.47562	-0.704546	-0.152677	0.512417	-0.319709	-0.254789	-0.424487	-0.226276	0.0278788	-0.0768639	-0.273919	-0.229782	0.323341	-0.00523293	-0.572022	-0.189418	0.648809	0.0221414	0.00229235	0.150141	0.205665	-0.628206	-0.529125	-0.136586	-0.496149	0.318917	0.559523	0.161844	0.169227	0.567153	0.224812	0.0821074	-0.125473	0.228382	0.35593
288	0.232122	0.265279	0.272539	-0.00645326	-0.254879	-0.201069	-0.292545	-0.107796	-0.249482	-0.0874529	-0.236926	-0.0528355	-0.173451	-0.740024	-0.575921	-0.741875	-0.125821	0.500959	-0.369688	-0.339854	-0.467359	-0.210458	0.0850783	-0.12935	-0.310389	-0.222993	0.304635	-0.0611741	-0.591131	-0.225716	0.694131	-0.0328081	-0.00880182	0.118563	0.173143	-0.651646	-0.574515	-0.234432	-0.539606	0.289809	0.562165	0.123629	0.117947	0.569672	0.174646	0.0637459	-0.171287	0.183975	0.332895
289	-0.134381	-0.0221495	-0.0847818	0.0142363	0.0110333	0.0465926	0.132814	0.0928656	0.0728829	0.0829081	0.209024	0.0547906	0.116373	0.164469	0.167902	0.151231	0.0269823	0.00371149	0.0997716	0.0713912	0.072706	-0.0283478	-0.148547	0.0770886	0.143085	0.0739079	0.0237727	0.197123	0.100117	0.00964691	-0.0538311	0.0843857	0.0595364	0.0373946	0.0217669	0.113214	0.103326	0.140559	0.165666	-0.00181477	-0.0038965	0.0725794	0.0614002	0.0193442	0.108889	0.0828283	0.108546	0.0828332	0.0483157
290	0.0255849	-0.104697	-0.0420619	-0.0488117	0.071749	0.0707223	0.0815095	-0.0845826	0.106865	-0.148597	0.155206	-0.232264	-0.0416039	0.22098	0.00611552	0.215048	-0.0502881	-0.348237	-0.00297051	0.0142257	-0.107207	0.109126	-0.165983	-0.196396	-0.0329563	0.0535828	-0.227839	-0.157354	0.200502	-0.106168	-0.261334	-0.233883	-0.138649	-0.0619456	-0.249473	0.528346	0.416722	-0.243311	0.206828	-0.275915	-0.323474	-0.230758	-0.183592	-0.283645	-0.272917	-0.0944584	0.0768937	-0.332879	-0.317642
291	-0.00156028	-0.022523	-0.0677614	0.054811	0.013457	0.0109485	0.0985334	-0.00278392	0.0388918	-0.00741571	0.0897973	0.0328834	0.0201923	-0.046055	-0.066165	-0.0720693	-0.0530155	0.101087	-0.0167944	-0.0216204	-0.06159	-0.0545753	-0.0107904	0.000642638	0.0547164	0.0499571	0.114231	0.0845404	0.0622441	-0.0260222	0.12082	0.0844631	0.0923037	0.0281253	0.00351065	-0.0665644	-0.0391257	-0.0444659	0.0851691	0.124936	0.121731	0.127757	0.0608487	0.156125	0.0500228	0.0837957	0.111458	-0.0407918	-0.0124666
292	-0.00461376	-0.0850162	-0.0985748	0.061432	-0.00395592	-0.0952462	-0.0525499	0.0457012	0.0513507	-0.0977736	0.138637	0.00955759	0.0733084	-0.0519581	-0.1153	-0.0542475	-0.0704853	0.114341	-0.0255414	-0.0304782	-0.019206	-0.0574413	-0.0158133	-0.0466302	0.019781	0.119438	0.172296	0.0782497	0.123821	-0.000759566	0.172589	0.109809	0.165709	0.0307328	-0.135938	-0.0784841	-0.104295	-0.0263562	0.145019	0.206914	0.164566	0.218439	0.134469	0.230248	0.0937794	0.10709	0.0365945	-0.150925	-0.0363416
293	0.0857708	0.11783	0.0589283	0.0296896	-0.106823	-0.12888	-0.154206	-0.0353305	-0.0841074	-0.0762984	-0.0410453	-0.000114629	-0.0232796	-0.349417	-0.351536	-0.381622	-0.0356036	0.2825	-0.161434	-0.214363	-0.229527	-0.102179	0.041035	-0.101437	-0.143185	0.0265935	0.268837	0.0309855	-0.163179	-0.162231	0.459355	0.032342	0.0550754	0.0792684	-0.0189206	-0.365517	-0.322665	-0.144383	-0.113754	0.236374	0.362981	0.178421	0.0991558	0.42494	0.108679	0.0893968	-0.055913	-0.0381986	0.122388
294	0.109091	0.122122	0.141448	0.160778	-0.0666177	-0.0483128	-0.0550001	0.0296975	-0.0566374	-0.198198	-0.0479218	-0.0446307	-0.073289	-0.327138	-0.188699	-0.346793	-0.119908	0.233398	-0.143245	-0.0877683	-0.235671	-0.172279	-0.0987339	-0.0564834	-0.0934266	-0.130867	0.177995	0.0341997	-0.268551	-0.04686	0.36002	0.0517745	0.0322679	0.114685	0.128021	-0.320168	-0.208269	-0.0374172	-0.202008	0.177266	0.290208	0.152979	0.131062	0.322866	0.189073	0.12037	-0.0927045	0.118465	0.19087
295	0.18698	0.103721	0.153269	-0.0225153	-0.175998	-0.189929	-0.268993	-0.08754	-0.154444	-0.218078	-0.171717	-0.0816908	-0.141601	-0.581753	-0.567415	-0.569894	-0.108577	0.276058	-0.32405	-0.302585	-0.402127	-0.120525	0.00936727	-0.151514	-0.267646	-0.159384	0.16493	-0.169433	-0.358913	-0.167765	0.504474	-0.0873504	-0.0177092	0.0395944	-0.059924	-0.361206	-0.313621	-0.345926	-0.299755	0.23343	0.376074	0.0895146	0.0543605	0.419406	0.0387216	0.0197157	-0.128829	-0.143585	0.0356471
296	0.152994	0.206186	0.175229	0.0933442	-0.159834	-0.111386	-0.102854	-0.0423811	-0.135393	-0.00153302	-0.156241	0.110969	-0.112327	-0.576615	-0.333595	-0.624815	-0.0969968	0.535678	-0.20962	-0.192608	-0.295029	-0.211571	0.0629594	0.0633982	-0.175562	-0.16372	0.379772	0.134362	-0.445014	-0.111723	0.644019	0.111953	0.102042	0.199406	0.305331	-0.637808	-0.524738	0.000500195	-0.430829	0.371933	0.57187	0.253284	0.262949	0.581013	0.309879	0.142067	-0.107957	0.347476	0.457981
297	0.2114	0.236525	0.238541	0.007208	-0.193861	-0.217029	-0.293551	-0.0954311	-0.211532	-0.111174	-0.176174	-0.0447822	-0.109113	-0.693781	-0.554683	-0.709238	-0.157078	0.49826	-0.332543	-0.332029	-0.46728	-0.18697	0.0421285	-0.131122	-0.284637	-0.172049	0.292925	-0.0339623	-0.562329	-0.239913	0.672001	-0.0113858	-0.00291859	0.152897	0.105643	-0.611379	-0.519411	-0.228975	-0.464213	0.300416	0.566674	0.158323	0.12708	0.587436	0.204546	0.0887164	-0.133181	0.171293	0.300339
298	0.176383	0.233243	0.19459	0.0640971	-0.203609	-0.161977	-0.133668	-0.0619149	-0.186545	0.0383703	-0.17868	0.107685	-0.112326	-0.647783	-0.406157	-0.694055	-0.0679336	0.609207	-0.25602	-0.233029	-0.339066	-0.23466	0.081315	0.0392169	-0.199548	-0.171775	0.419698	0.13019	-0.511039	-0.138082	0.717145	0.127816	0.0815312	0.18286	0.290268	-0.715827	-0.608983	-0.0384613	-0.479654	0.406819	0.638691	0.257532	0.254431	0.646466	0.333831	0.137492	-0.126187	0.359096	0.467345
299	0.200966	0.195153	0.203213	0.0111831	-0.246407	-0.185158	-0.217036	-0.152858	-0.220964	-0.0539313	-0.222766	-0.0260962	-0.188268	-0.730207	-0.534972	-0.746536	-0.12277	0.526894	-0.324717	-0.316142	-0.431922	-0.213575	0.0600712	-0.073035	-0.302294	-0.238971	0.308381	-0.0293976	-0.569727	-0.196076	0.6674	-0.00546194	0.00631977	0.134593	0.208762	-0.668794	-0.606406	-0.17917	-0.508623	0.303621	0.547059	0.151548	0.158959	0.571652	0.195861	0.0792159	-0.137924	0.225656	0.347183
300	0.161014	0.222117	0.199946	0.0554087	-0.210104	-0.166678	-0.189759	-0.0594734	-0.179492	-0.0223504	-0.204619	0.0509509	-0.140469	-0.681551	-0.441196	-0.715883	-0.0972741	0.559496	-0.272042	-0.258248	-0.356989	-0.218916	0.0651211	-0.0182362	-0.217968	-0.21179	0.351846	0.0460735	-0.538169	-0.14386	0.668496	0.0769194	0.0493933	0.157288	0.252727	-0.718318	-0.602838	-0.0747773	-0.490717	0.356651	0.584256	0.219232	0.202025	0.601601	0.276192	0.124638	-0.126075	0.297577	0.422598
301	0.186021	0.146772	0.134573	-0.00622075	-0.147764	-0.212752	-0.191483	-0.086482	-0.19175	0.00889252	-0.199283	0.0516867	-0.130267	-0.644905	-0.463294	-0.645834	-0.071801	0.51988	-0.266455	-0.233576	-0.335674	-0.225017	0.096227	-0.0530443	-0.230109	-0.197748	0.302303	0.0275576	-0.486061	-0.149605	0.62976	0.0605121	0.0385953	0.128357	0.176047	-0.638765	-0.550331	-0.123975	-0.434038	0.318198	0.525874	0.188132	0.195628	0.54033	0.181872	0.0457808	-0.101414	0.184626	0.315234
302	0.116896	-0.132978	0.0850808	-0.220856	-0.162728	-0.196974	-0.358826	-0.205452	-0.0847896	-0.514289	-0.267315	-0.635798	-0.397002	-0.375867	-0.464154	-0.222815	-0.323513	-0.469274	-0.356063	-0.289648	-0.425325	-0.00886738	-0.206722	-0.563635	-0.4866	-0.427235	-0.510223	-0.787312	-0.420408	-0.270624	-0.306427	-0.686588	-0.411907	-0.195563	-0.33413	0.298825	0.176341	-0.54382	-0.291266	-0.617927	-0.482866	-0.604781	-0.506269	-0.44386	-0.66494	-0.344846	-0.137047	-0.428054	-0.392303
303	-0.00349364	-0.196585	-0.00840717	-0.14726	-0.085153	-0.104335	-0.202105	-0.105112	0.0194781	-0.346654	-0.137892	-0.420816	-0.320356	-0.130614	-0.201372	-0.0212971	-0.210653	-0.424912	-0.232317	-0.146509	-0.170493	0.0354141	-0.147083	-0.385923	-0.274957	-0.294846	-0.392002	-0.567412	-0.237431	-0.151656	-0.372305	-0.438796	-0.334946	-0.168751	-0.249687	0.27907	0.232524	-0.250968	-0.132301	-0.471909	-0.44528	-0.409353	-0.375795	-0.42241	-0.51384	-0.261757	-0.0308939	-0.32727	-0.321824
304	0.150344	0.103629	0.239615	-0.112691	-0.172757	-0.173917	-0.338584	-0.157227	-0.146514	-0.340645	-0.17121	-0.440523	-0.243754	-0.399	-0.495966	-0.324445	-0.266802	-0.187293	-0.342117	-0.352434	-0.486243	-0.0102988	-0.209734	-0.430866	-0.431034	-0.270052	-0.237345	-0.498535	-0.444404	-0.254857	0.0102884	-0.511938	-0.293781	-0.0373106	-0.225844	0.0649347	0.0181614	-0.465492	-0.325193	-0.316115	-0.134329	-0.342653	-0.317318	-0.102355	-0.359042	-0.20397	-0.160062	-0.286556	-0.229436
305	0.0708481	0.0514532	0.0776692	0.0647997	-0.108797	-0.10299	-0.0720247	-0.0416912	0.0533948	-0.187907	-0.0540846	-0.10019	-0.0665945	-0.247301	-0.234865	-0.271103	-0.127493	0.0613019	-0.101634	-0.174448	-0.242865	-0.0377217	-0.148376	-0.10527	-0.124791	-0.107019	0.0697265	-0.0744255	-0.180361	-0.122479	0.171189	-0.0861191	0.0235976	0.043895	-0.00360676	-0.0994003	-0.0947361	-0.171622	-0.0629885	0.0385591	0.125829	0.0480828	-0.0216088	0.173328	0.0142231	0.0341931	0.000238875	-0.0530217	-0.027491
306	0.0853672	-0.056419	0.0672224	-0.0934581	-0.0259255	-0.119751	-0.312356	-0.106155	0.0134136	-0.401601	-0.0925057	-0.346338	-0.133441	-0.2213	-0.356021	-0.126186	-0.203491	-0.293899	-0.226816	-0.130874	-0.282392	0.0336849	-0.109644	-0.368702	-0.296461	-0.148753	-0.277405	-0.457453	-0.149621	-0.108544	-0.12293	-0.334823	-0.148925	-0.100646	-0.345188	0.172331	0.102288	-0.402217	-0.068377	-0.269171	-0.225889	-0.248168	-0.324972	-0.176986	-0.36958	-0.184602	-0.0857946	-0.453767	-0.366781
307	0.134821	0.00137553	0.141572	-0.0977533	-0.17098	-0.203233	-0.289043	-0.180028	-0.183676	-0.41627	-0.218472	-0.271798	-0.246548	-0.508755	-0.512453	-0.457358	-0.228538	0.0348617	-0.324924	-0.262067	-0.437264	-0.084472	-0.0675638	-0.277203	-0.332478	-0.239991	-0.0585058	-0.330888	-0.36365	-0.219532	0.260778	-0.227242	-0.115576	-0.00938612	-0.0748731	-0.228306	-0.261665	-0.414527	-0.275281	-0.0039532	0.129067	-0.0968882	-0.0949125	0.166826	-0.147633	-0.038968	-0.0816538	-0.22532	-0.0834313
308	0.117494	0.176017	0.107891	0.0672079	-0.132995	-0.064075	-0.0609821	-0.0172496	-0.0434708	-0.0456409	-0.0465442	0.0284615	-0.0727227	-0.374681	-0.338148	-0.433924	-0.112025	0.328278	-0.182434	-0.168591	-0.289727	-0.104659	0.0364089	-0.090161	-0.112757	-0.0158244	0.268292	0.0752177	-0.208887	-0.163477	0.494459	0.0447131	0.0445695	0.146646	0.0620451	-0.355365	-0.330387	-0.1217	-0.184068	0.273671	0.421335	0.207308	0.189704	0.470576	0.203144	0.0988129	-0.0513227	0.114017	0.235343
309	0.183901	0.130339	0.207117	0.119508	-0.0963857	-0.14836	-0.191038	-0.14402	-0.0501363	-0.264358	-0.0886935	-0.153729	-0.189694	-0.463009	-0.425938	-0.49649	-0.298599	0.198543	-0.288144	-0.299278	-0.472753	-0.104114	-0.110472	-0.166996	-0.238614	-0.196348	0.0961582	-0.169905	-0.401313	-0.16519	0.362136	-0.120128	-0.0862887	0.0108646	-0.0281002	-0.271833	-0.239176	-0.280507	-0.289911	0.148342	0.285563	0.0454854	0.00917146	0.318437	0.0701354	0.106838	-0.0766145	-0.00804127	0.0572726
310	0.175466	0.239477	0.181537	0.0977088	-0.136043	-0.061495	-0.0596462	-0.0263159	-0.151784	0.0989984	-0.106746	0.195333	-0.0138049	-0.508109	-0.27994	-0.579829	-0.008077	0.594913	-0.171883	-0.155722	-0.248516	-0.208303	0.117944	0.141007	-0.102666	-0.0603584	0.440426	0.268401	-0.341187	-0.0934594	0.705859	0.209455	0.136281	0.220744	0.320462	-0.624958	-0.545234	0.0246383	-0.370869	0.467551	0.637512	0.318512	0.328818	0.649688	0.391753	0.1912	-0.080851	0.382402	0.507379
311	0.164349	0.173202	0.190975	0.0139891	-0.178822	-0.170178	-0.195774	-0.11831	-0.130275	-0.166771	-0.119043	-0.0717568	-0.160285	-0.619947	-0.530281	-0.663381	-0.221193	0.355806	-0.328086	-0.338911	-0.499974	-0.153959	-0.0183417	-0.149601	-0.283974	-0.161736	0.212808	-0.0864796	-0.461768	-0.250398	0.532953	-0.0803828	-0.0339513	0.135619	0.0729754	-0.447584	-0.362427	-0.30118	-0.341268	0.253751	0.449038	0.100821	0.0635997	0.496272	0.115576	0.0775943	0.00200793	0.092636	0.194077
312	0.189285	0.265836	0.225213	0.110915	-0.201335	-0.104285	-0.08551	-0.0915896	-0.183464	0.0240623	-0.123104	0.10672	-0.086559	-0.598369	-0.366757	-0.676339	-0.0949613	0.586646	-0.237761	-0.243705	-0.383473	-0.221257	0.0474241	0.0508944	-0.173519	-0.145109	0.419532	0.167571	-0.500695	-0.160506	0.706906	0.118218	0.0802665	0.216119	0.301673	-0.645466	-0.544686	-0.0331489	-0.451441	0.40464	0.634437	0.254604	0.246449	0.649138	0.36204	0.18758	-0.0973092	0.394498	0.478266
313	0.163234	-0.0067593	0.0914929	-0.00999222	-0.176931	-0.195921	-0.202884	-0.183699	-0.114633	-0.215265	-0.202982	-0.113222	-0.264204	-0.673476	-0.523679	-0.602312	-0.239046	0.33413	-0.338049	-0.30872	-0.416455	-0.128884	-0.0527446	-0.125853	-0.327766	-0.328974	0.170906	-0.218777	-0.528443	-0.190158	0.461573	-0.128763	-0.0428691	0.129563	0.0545263	-0.436498	-0.345784	-0.271436	-0.431396	0.180478	0.358392	0.052696	0.0164205	0.367791	-0.00320507	-0.0255073	-0.129059	0.0122546	0.142965
314	0.276611	0.266682	0.31339	-0.0296197	-0.261154	-0.213813	-0.302129	-0.177668	-0.285818	-0.164014	-0.268042	-0.165048	-0.226432	-0.786337	-0.644069	-0.79061	-0.162917	0.402775	-0.429382	-0.39179	-0.574989	-0.239506	0.0123291	-0.211647	-0.414901	-0.291006	0.198101	-0.192352	-0.669837	-0.280118	0.619511	-0.196424	-0.1241	0.116698	0.109886	-0.541972	-0.49283	-0.343871	-0.586656	0.16031	0.456835	-0.0180774	0.0326118	0.475972	0.0461559	-0.0324835	-0.148305	0.120007	0.25448
315	0.190845	0.221902	0.293909	-0.0663686	-0.245862	-0.216027	-0.316761	-0.202539	-0.23173	-0.22894	-0.187312	-0.228267	-0.222538	-0.63902	-0.615088	-0.634328	-0.226541	0.219245	-0.382054	-0.372336	-0.553475	-0.147167	-0.0805069	-0.299867	-0.379005	-0.236351	0.0942034	-0.268103	-0.556512	-0.312578	0.442779	-0.259566	-0.126388	0.0300294	-0.0504933	-0.365904	-0.362815	-0.395496	-0.446545	0.0383251	0.285574	-0.094452	-0.0665061	0.315897	-0.0901709	-0.0635831	-0.149314	-0.0468266	0.0705205
316	0.209436	0.0745224	0.236223	-0.165905	-0.183499	-0.25751	-0.406077	-0.144139	-0.134424	-0.326727	-0.237285	-0.507514	-0.337587	-0.59952	-0.67701	-0.520808	-0.261503	-0.115923	-0.458827	-0.412348	-0.613478	-0.100665	-0.133475	-0.499018	-0.522661	-0.345298	-0.219584	-0.584902	-0.539952	-0.355061	0.150469	-0.537852	-0.327709	-0.0459578	-0.272901	-0.0158797	-0.105599	-0.621412	-0.440925	-0.325231	-0.0789717	-0.410365	-0.333765	-0.0263605	-0.431717	-0.296775	-0.146895	-0.272763	-0.182761
317	0.0786639	-0.0675942	0.0764142	-0.108663	-0.118019	-0.0992047	-0.272873	-0.0955817	-0.0545458	-0.364046	-0.242781	-0.366937	-0.232912	-0.294691	-0.267811	-0.152818	-0.229315	-0.251305	-0.189889	-0.175308	-0.217683	-0.00803159	-0.0754559	-0.313268	-0.288629	-0.304926	-0.282326	-0.475906	-0.283521	-0.124423	-0.159942	-0.386701	-0.183129	-0.0575939	-0.164126	0.0625411	0.0149161	-0.288615	-0.257104	-0.343572	-0.251598	-0.319354	-0.281264	-0.244752	-0.358884	-0.145128	-0.106373	-0.26934	-0.193431
318	0.169432	-0.0789768	0.142402	-0.165335	-0.133331	-0.204998	-0.39507	-0.167875	-0.138492	-0.513818	-0.261956	-0.563452	-0.328073	-0.397981	-0.487478	-0.240653	-0.286281	-0.342092	-0.360247	-0.252914	-0.41571	-0.0815983	-0.150976	-0.509387	-0.455022	-0.371891	-0.384244	-0.647245	-0.374491	-0.215193	-0.124513	-0.549496	-0.339932	-0.172072	-0.314736	0.17215	0.0206719	-0.531832	-0.303556	-0.475232	-0.322158	-0.50323	-0.406636	-0.291844	-0.519097	-0.289044	-0.210325	-0.457209	-0.339487
319	0.0845536	-0.0818741	0.0805847	0.0103706	-0.0836325	-0.0822593	-0.165124	-0.185631	0.0416886	-0.485369	-0.0971369	-0.460187	-0.271729	-0.101289	-0.197628	-0.0556203	-0.34383	-0.471587	-0.206466	-0.191033	-0.358523	0.0750235	-0.297317	-0.344367	-0.266502	-0.239234	-0.376543	-0.526143	-0.245005	-0.160381	-0.338785	-0.478244	-0.275681	-0.0946328	-0.284739	0.367439	0.275048	-0.355256	-0.0882211	-0.438408	-0.415647	-0.384102	-0.362999	-0.365877	-0.385247	-0.141988	0.0515395	-0.278584	-0.344988
320	-0.0362662	-0.0184378	0.0123439	0.016005	0.0986972	0.104818	0.140941	-0.0957925	0.0983802	-0.103462	0.27247	-0.199823	0.0417703	0.344032	0.0959838	0.283306	-0.0562712	-0.413627	0.00920319	-0.0414582	-0.146449	0.10571	-0.235349	-0.155685	-0.00815137	0.140319	-0.218518	-0.0931805	0.196513	-0.139059	-0.338202	-0.269049	-0.148295	-0.00204259	-0.260569	0.6613	0.603769	-0.18934	0.2655	-0.307864	-0.342886	-0.276267	-0.228827	-0.304698	-0.23655	-0.0904425	0.196476	-0.244596	-0.318385
321	0.000140923	-0.121355	-0.0581637	0.0857276	-0.0273558	0.0105539	0.0272996	-0.209442	0.100921	-0.231422	0.0939122	-0.158352	-0.136079	-0.0910477	-0.127211	-0.145849	-0.271299	-0.114874	-0.107837	-0.120482	-0.309367	0.033697	-0.256526	-0.143489	-0.125458	-0.172215	-0.0772721	-0.200193	-0.180035	-0.15357	-0.0842668	-0.187701	-0.114892	0.101191	-0.118151	0.154499	0.240396	-0.216464	0.0349239	-0.0876674	-0.0803621	-0.108932	-0.130984	-0.0363469	-0.0834219	0.0214372	0.219966	-0.0562327	-0.122227
322	0.198473	0.232558	0.212626	0.0552489	-0.193071	-0.163663	-0.181842	-0.0646307	-0.182418	-0.0459535	-0.139793	0.0347467	-0.0718343	-0.624803	-0.47955	-0.664395	-0.0934525	0.495654	-0.301736	-0.270366	-0.403426	-0.166051	0.0561256	-0.0382722	-0.222175	-0.121553	0.336599	0.0790624	-0.428127	-0.173811	0.698786	0.0498759	0.0537153	0.161021	0.135836	-0.556394	-0.507422	-0.180969	-0.402287	0.351637	0.589019	0.209459	0.186664	0.613379	0.257564	0.102825	-0.11297	0.184343	0.34662
323	0.153499	0.15341	0.237106	0.00969836	-0.097759	-0.135556	-0.225022	-0.0450286	-0.0949115	-0.202281	-0.171783	-0.139554	-0.207302	-0.429528	-0.354419	-0.419674	-0.138698	0.0979028	-0.252564	-0.237378	-0.344744	-0.0627418	-0.0425932	-0.119825	-0.226758	-0.236647	0.0557235	-0.197833	-0.351647	-0.128044	0.28305	-0.154551	-0.106369	0.046135	0.00465033	-0.224419	-0.189464	-0.219093	-0.33	0.0387674	0.180538	-0.0251061	-0.0394927	0.183165	-0.0154619	-0.0211506	-0.106209	-0.0374934	0.10542
324	0.24794	0.327055	0.32014	0.0453899	-0.227619	-0.169204	-0.221992	-0.0703234	-0.225688	-0.0328563	-0.20841	0.0227776	-0.0996942	-0.665576	-0.480744	-0.718484	-0.100454	0.522354	-0.310092	-0.283336	-0.438085	-0.215967	0.0560186	-0.056258	-0.249717	-0.160069	0.353312	0.0431046	-0.552825	-0.206212	0.710097	0.0285169	0.01537	0.16602	0.222144	-0.648045	-0.562635	-0.142468	-0.516609	0.33126	0.592048	0.161245	0.187821	0.602845	0.277222	0.117841	-0.138869	0.284732	0.409383
325	0.161337	0.0488729	0.144305	0.103424	-0.152204	-0.224997	-0.224151	-0.221629	-0.0628216	-0.29153	-0.0775064	-0.144666	-0.193733	-0.48041	-0.49589	-0.474489	-0.243358	0.237067	-0.333199	-0.336836	-0.476234	-0.0852374	-0.11439	-0.210319	-0.25502	-0.209035	0.157411	-0.194299	-0.412845	-0.177455	0.394447	-0.102162	-0.0744235	0.0835276	-0.0497446	-0.302057	-0.247411	-0.302227	-0.21569	0.162767	0.333734	0.0867588	-0.00498001	0.360727	0.0426678	0.0817348	-0.0824344	-0.0920015	0.0298288
326	0.253759	0.30274	0.308364	0.0131825	-0.23327	-0.180737	-0.219721	-0.125544	-0.22844	-0.0594249	-0.205701	-0.0314614	-0.151257	-0.721246	-0.568755	-0.772701	-0.132328	0.514563	-0.366428	-0.343645	-0.517361	-0.210004	0.0404781	-0.0831384	-0.308612	-0.179004	0.318954	-0.00679523	-0.573792	-0.261154	0.725121	-0.0330881	-0.0221336	0.180729	0.18231	-0.590358	-0.535776	-0.250118	-0.526937	0.320458	0.587164	0.124127	0.139525	0.606593	0.213685	0.0781915	-0.143168	0.21572	0.343817
327	0.0874948	0.0204266	0.144795	-0.171065	-0.122356	-0.224031	-0.33568	-0.0730885	-0.0809595	-0.219419	-0.271601	-0.326896	-0.274684	-0.482508	-0.469043	-0.401768	-0.186502	-0.0552462	-0.299361	-0.267291	-0.350028	-0.138381	-0.0373452	-0.337869	-0.349888	-0.311327	-0.145083	-0.424453	-0.43789	-0.180682	0.121477	-0.328249	-0.261574	-0.083693	-0.12189	-0.14256	-0.150431	-0.368546	-0.350323	-0.17845	-0.0349217	-0.253162	-0.208255	-0.000152179	-0.26277	-0.209437	-0.122899	-0.166691	-0.0869768
328	0.285019	0.224214	0.374487	-0.156492	-0.258188	-0.223831	-0.431898	-0.219614	-0.26037	-0.395238	-0.294851	-0.442294	-0.32236	-0.688418	-0.729526	-0.642156	-0.268825	-0.0482663	-0.511619	-0.459832	-0.704577	-0.10355	-0.118873	-0.452015	-0.557573	-0.346871	-0.177006	-0.566031	-0.64586	-0.396477	0.27116	-0.59102	-0.333686	0.0240956	-0.19687	-0.045719	-0.0502456	-0.640798	-0.536512	-0.219516	0.0392745	-0.395312	-0.294406	0.0684487	-0.340842	-0.226953	-0.142317	-0.236639	-0.117202
329	0.160693	0.0284	0.203063	-0.202539	-0.10125	-0.210252	-0.34668	-0.16853	-0.102874	-0.381379	-0.171915	-0.497203	-0.252701	-0.273821	-0.449727	-0.172839	-0.23045	-0.388153	-0.33811	-0.245141	-0.421201	0.0703736	-0.189733	-0.474618	-0.392855	-0.24227	-0.409145	-0.653877	-0.304717	-0.307588	-0.210995	-0.588331	-0.341824	-0.104078	-0.377979	0.3296	0.275033	-0.568403	-0.221077	-0.451682	-0.36938	-0.500592	-0.425764	-0.339426	-0.523646	-0.31537	-0.0539613	-0.458081	-0.396367
330	0.270539	0.125302	0.299748	-0.195389	-0.240003	-0.281616	-0.454368	-0.245548	-0.218996	-0.388322	-0.282644	-0.491101	-0.338591	-0.694486	-0.784162	-0.615893	-0.293312	-0.0703001	-0.524532	-0.47306	-0.689747	-0.0827455	-0.112918	-0.508075	-0.568261	-0.339875	-0.200242	-0.616585	-0.609345	-0.414216	0.224799	-0.566341	-0.330978	-0.0561544	-0.260989	-0.0909374	-0.148197	-0.708914	-0.486925	-0.239397	-0.00411667	-0.388379	-0.337678	0.0492352	-0.396672	-0.227758	-0.165459	-0.319537	-0.204621
331	0.169204	0.1088	0.202584	-0.0984869	-0.166997	-0.215741	-0.354011	-0.127152	-0.200425	-0.30271	-0.145584	-0.346962	-0.199574	-0.445793	-0.551558	-0.409045	-0.155883	-0.0512122	-0.337826	-0.255233	-0.437933	-0.0140468	-0.0728147	-0.307919	-0.393128	-0.121397	-0.1631	-0.395914	-0.351174	-0.273227	0.153091	-0.353537	-0.212769	-0.029249	-0.203984	-0.0490382	-0.0789981	-0.46839	-0.300837	-0.118192	0.0077396	-0.216705	-0.261493	0.0524605	-0.257314	-0.121975	-0.0533429	-0.280953	-0.197087
332	0.0676141	-0.181508	0.0384529	-0.24339	-0.124938	-0.216309	-0.363155	-0.178232	-0.0419146	-0.469734	-0.216763	-0.616641	-0.338845	-0.256345	-0.430547	-0.0882004	-0.25769	-0.497416	-0.302432	-0.224295	-0.330885	0.0460022	-0.159375	-0.550933	-0.411744	-0.334722	-0.506229	-0.729833	-0.249601	-0.228769	-0.348665	-0.606225	-0.361934	-0.244357	-0.428018	0.318362	0.110926	-0.557862	-0.152672	-0.597421	-0.517919	-0.551863	-0.498788	-0.463841	-0.672538	-0.340854	-0.135292	-0.531478	-0.495082
333	0.089736	-0.169089	0.0491308	-0.251886	-0.115099	-0.262549	-0.41854	-0.212185	-0.0877115	-0.416766	-0.250817	-0.544087	-0.332011	-0.383217	-0.507509	-0.200955	-0.268796	-0.385921	-0.348867	-0.278075	-0.357712	0.0419569	-0.115421	-0.500771	-0.4482	-0.35636	-0.446564	-0.722177	-0.321512	-0.25334	-0.242066	-0.572252	-0.354216	-0.205924	-0.399637	0.174007	0.0140978	-0.569124	-0.236534	-0.481136	-0.39045	-0.492749	-0.449536	-0.357309	-0.609168	-0.327439	-0.145872	-0.502966	-0.421656
334	0.137983	-0.142128	0.0480604	-0.154922	-0.121914	-0.206593	-0.313655	-0.140154	-0.0965427	-0.417376	-0.231167	-0.488286	-0.34716	-0.483564	-0.462616	-0.365724	-0.302015	-0.207482	-0.344966	-0.2444	-0.390309	-0.0705595	-0.142248	-0.391316	-0.430874	-0.381496	-0.270531	-0.531684	-0.378308	-0.256598	-0.0323011	-0.483074	-0.280811	-0.099356	-0.219051	0.0391107	-0.0797263	-0.454039	-0.336308	-0.335345	-0.214471	-0.363096	-0.294781	-0.147907	-0.419046	-0.209348	-0.108335	-0.267053	-0.160632
335	0.0677698	0.0222688	0.0507646	0.0117433	-0.193884	-0.136891	-0.149309	-0.0520775	-0.0938961	-0.257186	-0.0947964	-0.125712	-0.16033	-0.407424	-0.30179	-0.403703	-0.127164	0.169281	-0.199961	-0.211574	-0.239623	-0.107876	-0.0445415	-0.125809	-0.227968	-0.221145	0.108822	-0.179858	-0.347455	-0.125243	0.250577	-0.0962815	-0.060423	0.0375445	0.0366182	-0.284493	-0.191641	-0.126073	-0.247752	0.0692093	0.201558	0.0484377	-0.00481023	0.218218	0.0396863	0.0728889	-0.0621845	-0.00606027	0.105621
336	0.23313	0.255488	0.250853	0.0633795	-0.198943	-0.101658	-0.176486	-0.110415	-0.20719	-0.132389	-0.181656	-0.0411145	-0.114901	-0.558039	-0.428337	-0.623546	-0.122485	0.384422	-0.292025	-0.282721	-0.461444	-0.17134	-0.0185808	-0.0627149	-0.253412	-0.161853	0.232473	0.0098249	-0.455181	-0.21059	0.574265	-0.0488518	0.00019999	0.131608	0.15307	-0.40928	-0.410662	-0.208497	-0.4171	0.234149	0.448099	0.0828423	0.109328	0.475063	0.20506	0.0889352	-0.0936735	0.184439	0.300683
337	0.102837	0.0389978	0.0404296	0.0353454	-0.0448915	-0.0999248	-0.0951774	-0.0399827	-0.0641479	-0.209094	-0.0219528	-0.0236408	-0.00854271	-0.130209	-0.197158	-0.142089	-0.0867912	0.0341386	-0.14306	-0.125229	-0.0929647	0.0262292	-0.0302193	-0.0578773	-0.0945986	0.0121192	0.0111144	-0.0577212	-0.0223798	-0.0536799	0.14286	0.00140077	0.0306403	-0.00905301	-0.108091	-0.082394	-0.073047	-0.152598	0.0566859	0.0907287	0.12804	0.0899793	-0.0267323	0.144709	0.0337662	0.0485841	-0.0685851	-0.18432	-0.113127
338	0.237498	0.278401	0.265905	0.000443116	-0.237473	-0.241628	-0.299589	-0.043507	-0.206739	-0.100815	-0.179611	-0.0468293	-0.143649	-0.679563	-0.5883	-0.685435	-0.135845	0.412652	-0.356839	-0.313678	-0.443597	-0.174004	0.0393467	-0.170821	-0.315698	-0.153986	0.251015	-0.0745042	-0.504583	-0.228351	0.625961	-0.0685219	-0.0266742	0.122194	0.0505987	-0.530033	-0.452005	-0.264127	-0.442225	0.261597	0.504572	0.103372	0.0765545	0.535042	0.117821	0.0293108	-0.158823	0.0874752	0.22502
339	0.103166	0.00902783	0.0612516	0.0170484	-0.083589	-0.0692045	-0.164365	-0.0531907	0.00284597	-0.230856	0.0114798	-0.147125	-0.0727139	-0.134533	-0.271726	-0.151042	-0.160015	-0.0574812	-0.150524	-0.155426	-0.21306	-0.00960168	-0.0973685	-0.155539	-0.130951	0.0130133	-0.0303372	-0.163412	-0.0327917	-0.0886421	0.0918464	-0.12128	-0.0585942	-0.0308462	-0.211412	-0.00267317	0.00111932	-0.283083	0.0487816	0.0326128	0.0234305	-0.0137277	-0.0475064	0.0918874	-0.121008	-0.0255361	-0.0224489	-0.300113	-0.16674
340	0.222731	0.256341	0.274694	-0.0438005	-0.138745	-0.114259	-0.260084	-0.0965333	-0.149685	-0.295628	-0.119235	-0.27281	-0.130358	-0.47774	-0.52153	-0.500022	-0.179706	0.0711614	-0.34945	-0.283872	-0.528352	-0.116298	-0.0329603	-0.289277	-0.32301	-0.0894574	-0.00233335	-0.209705	-0.323867	-0.268961	0.381303	-0.278607	-0.147477	0.076441	-0.110832	-0.0869422	-0.140045	-0.453769	-0.303671	0.0300397	0.190621	-0.111413	-0.0697372	0.260403	-0.106437	-0.025766	-0.0760594	-0.151867	-0.00637008
341	0.114673	0.112589	0.169542	-0.0392072	-0.0506759	-0.0924868	-0.206433	-0.158583	-0.0758414	-0.318715	-0.0165328	-0.430103	-0.13662	-0.163463	-0.39219	-0.148864	-0.201661	-0.278375	-0.242547	-0.270471	-0.453611	0.0393727	-0.151168	-0.39672	-0.313658	-0.0776183	-0.234434	-0.418254	-0.165934	-0.247162	-0.0460002	-0.421407	-0.245187	-0.049109	-0.329705	0.267404	0.160786	-0.517009	-0.071402	-0.290661	-0.194976	-0.31744	-0.28884	-0.122895	-0.354854	-0.1771	-0.0371521	-0.370104	-0.319713
342	0.254135	0.0914655	0.261233	-0.233174	-0.167909	-0.189741	-0.397716	-0.212266	-0.186248	-0.379405	-0.19797	-0.507385	-0.291833	-0.494303	-0.644797	-0.442303	-0.226599	-0.242013	-0.433441	-0.369949	-0.620096	-0.00490533	-0.134159	-0.504361	-0.511712	-0.254502	-0.312011	-0.59457	-0.428747	-0.391889	0.0731445	-0.634449	-0.361686	-0.0497532	-0.317498	0.235379	0.117874	-0.684349	-0.377352	-0.339097	-0.157753	-0.479378	-0.369978	-0.113591	-0.484758	-0.310777	-0.0949332	-0.381928	-0.277727
343	0.158531	0.00117789	0.188989	-0.16081	-0.10302	-0.0994666	-0.249721	-0.23158	-0.11742	-0.372103	-0.125872	-0.538983	-0.289903	-0.245982	-0.384479	-0.16405	-0.199605	-0.387574	-0.331397	-0.238948	-0.464181	-0.0157253	-0.184094	-0.477262	-0.382996	-0.302264	-0.408826	-0.607582	-0.347503	-0.276632	-0.20436	-0.608121	-0.349467	-0.0804457	-0.304351	0.366033	0.211075	-0.546561	-0.216235	-0.518598	-0.370792	-0.536615	-0.428968	-0.351233	-0.529724	-0.290653	-0.0741443	-0.352071	-0.359028
344	0.31652	0.205502	0.364216	-0.128317	-0.322227	-0.303331	-0.479255	-0.224572	-0.265126	-0.411188	-0.335993	-0.425796	-0.327733	-0.820531	-0.807078	-0.761709	-0.301188	0.117059	-0.551125	-0.475871	-0.731291	-0.135816	-0.0903187	-0.439242	-0.547781	-0.385372	-0.0489469	-0.517728	-0.734655	-0.388367	0.41471	-0.457272	-0.285178	0.0199721	-0.154119	-0.32554	-0.352478	-0.618312	-0.582367	-0.0899185	0.20493	-0.251068	-0.248006	0.244649	-0.239206	-0.138838	-0.171943	-0.18396	-0.0202725
345	0.231139	0.160062	0.308545	-0.169903	-0.230637	-0.279805	-0.438246	-0.175585	-0.218108	-0.269253	-0.297177	-0.426361	-0.273635	-0.657579	-0.695759	-0.573292	-0.223348	0.0408154	-0.500144	-0.395812	-0.570821	-0.0924549	-0.0446955	-0.461896	-0.471655	-0.321482	-0.127022	-0.503191	-0.560207	-0.34984	0.269935	-0.465903	-0.295236	-0.0304108	-0.16753	-0.17546	-0.250519	-0.578148	-0.49689	-0.184023	0.0689813	-0.339109	-0.227988	0.0939545	-0.302004	-0.207068	-0.183975	-0.228303	-0.0922544
346	0.108058	-0.111808	0.112019	-0.260169	-0.122196	-0.237799	-0.41888	-0.211285	-0.0688665	-0.464522	-0.226478	-0.607722	-0.330822	-0.333192	-0.529177	-0.184228	-0.27389	-0.454602	-0.358818	-0.282536	-0.443314	0.0495003	-0.160437	-0.575855	-0.473406	-0.311368	-0.473562	-0.727147	-0.304668	-0.290008	-0.239429	-0.623772	-0.373576	-0.217434	-0.415511	0.304185	0.0974444	-0.633047	-0.211428	-0.549678	-0.424518	-0.550976	-0.500016	-0.380211	-0.643257	-0.335732	-0.1263	-0.54269	-0.492306
347	0.102194	-0.0210008	0.112375	-0.0918497	-0.0707299	-0.144999	-0.219424	-0.211309	-0.068323	-0.32847	0.0231438	-0.43096	-0.206714	-0.121593	-0.283889	-0.0622022	-0.254136	-0.337329	-0.201275	-0.210435	-0.397031	-0.00907704	-0.258097	-0.41321	-0.328429	-0.217325	-0.2668	-0.459149	-0.26967	-0.224454	-0.194052	-0.459905	-0.245959	-0.0897644	-0.283246	0.261098	0.171597	-0.405127	-0.0793759	-0.411984	-0.295767	-0.365309	-0.370013	-0.256273	-0.388091	-0.222586	-0.0468171	-0.342113	-0.313349
348	0.15558	0.0948658	0.216444	-0.148332	-0.204101	-0.307749	-0.41289	-0.226964	-0.142589	-0.367071	-0.145775	-0.451676	-0.21182	-0.509075	-0.685126	-0.46695	-0.273228	-0.0423959	-0.436026	-0.407967	-0.583234	-0.040542	-0.12257	-0.472533	-0.459322	-0.165186	-0.0828123	-0.456895	-0.415139	-0.337448	0.224363	-0.381202	-0.238719	-0.0971773	-0.349098	-0.0742348	-0.1779	-0.617543	-0.237629	-0.168423	0.0485988	-0.231905	-0.240853	0.119766	-0.317617	-0.174037	-0.0839079	-0.399765	-0.271561
349	0.160268	-0.039058	0.0628028	-0.092123	-0.199551	-0.134746	-0.29903	-0.160833	-0.130465	-0.309426	-0.18269	-0.182185	-0.199383	-0.496218	-0.524934	-0.479107	-0.193101	0.138995	-0.313086	-0.302229	-0.387693	-0.0322373	0.0312257	-0.264481	-0.286269	-0.208902	0.0260521	-0.253187	-0.31385	-0.218131	0.307329	-0.172045	-0.054214	0.00227939	-0.0947919	-0.22421	-0.228454	-0.372372	-0.251833	0.0812676	0.188506	-0.0452571	-0.0912445	0.24029	-0.108317	-0.0322493	-0.039768	-0.172045	-0.0730868
350	0.182376	0.245909	0.264094	0.0610402	-0.268561	-0.168356	-0.268356	-0.148763	-0.160396	-0.211664	-0.123664	-0.0966702	-0.153943	-0.654295	-0.582216	-0.683137	-0.20675	0.400328	-0.338715	-0.371966	-0.534942	-0.127678	-0.00466558	-0.119317	-0.305291	-0.172705	0.271456	-0.093538	-0.511836	-0.235348	0.603704	-0.0500575	-0.00751403	0.124041	0.0503076	-0.535302	-0.455281	-0.307401	-0.376774	0.28987	0.492972	0.138926	0.0788843	0.533379	0.152553	0.0961174	-0.0634692	0.0455912	0.206558
351	0.0650905	0.0349517	-0.0110453	-0.0426736	-0.0184132	-0.171476	-0.0646837	-0.0331272	0.011237	-0.121499	0.0743694	-0.127127	0.0834388	-0.0909373	-0.272653	-0.0703194	-0.00933837	0.0146232	-0.0843428	-0.0749503	-0.169119	0.00790763	-0.0151251	-0.223204	-0.0670577	0.0951629	0.0392901	-0.0660416	0.0586705	-0.0959143	0.167012	-0.0479281	-0.0216338	-0.0497134	-0.203664	0.0234922	-0.0666242	-0.272327	0.0641437	0.0342924	0.0582275	0.0526622	-0.062282	0.142551	-0.0817819	0.00906775	-0.0564749	-0.27321	-0.170855
352	0.214066	0.158183	0.238332	-0.0649029	-0.209774	-0.202243	-0.339229	-0.151899	-0.21459	-0.343519	-0.204272	-0.278342	-0.228913	-0.568653	-0.562818	-0.555706	-0.187422	0.0607831	-0.392268	-0.305359	-0.515428	-0.0953507	-0.0429135	-0.306134	-0.368276	-0.212039	-0.069196	-0.319085	-0.459457	-0.265495	0.323829	-0.32484	-0.169833	0.0110226	-0.0980958	-0.180595	-0.179145	-0.439263	-0.385738	-0.044292	0.153139	-0.15752	-0.134603	0.19929	-0.139543	-0.0772684	-0.109638	-0.166208	-0.0188762
353	0.0207365	-0.117256	-0.00967132	-0.0777278	-0.0228401	-0.0239032	-0.142784	-0.0319768	0.10181	-0.308338	-0.0680901	-0.36644	-0.129894	-0.0323844	-0.115778	0.0343691	-0.234629	-0.345373	-0.104769	-0.0368393	-0.165602	0.0941684	-0.141756	-0.236735	-0.189456	-0.12485	-0.278569	-0.319145	0.00503771	-0.123529	-0.217027	-0.297383	-0.143086	-0.0540885	-0.198409	0.308178	0.157358	-0.249944	-0.00227889	-0.306026	-0.319407	-0.263932	-0.213591	-0.256648	-0.333904	-0.13626	-0.0112621	-0.300814	-0.229492
354	0.161834	0.0168728	0.163049	-0.169313	-0.0195138	-0.090258	-0.272467	-0.154429	-0.0471942	-0.345452	-0.0709273	-0.500602	-0.195523	-0.158167	-0.377472	-0.112332	-0.231297	-0.441662	-0.27846	-0.264408	-0.432753	0.055735	-0.176701	-0.440006	-0.340029	-0.157327	-0.387582	-0.555832	-0.205445	-0.28875	-0.205795	-0.54653	-0.337557	-0.0998064	-0.382363	0.442394	0.327535	-0.540205	-0.126556	-0.433948	-0.375779	-0.474035	-0.413886	-0.327304	-0.508333	-0.272842	-0.0300099	-0.457591	-0.431129
355	0.000552458	-0.128034	0.0135076	-0.0987753	0.00127261	-0.0293271	-0.164748	-0.109759	0.0302894	-0.356663	-0.0662517	-0.390757	-0.140188	0.0851131	-0.0670332	0.173045	-0.150326	-0.474335	-0.092499	-0.0673142	-0.121861	0.0467533	-0.193041	-0.29798	-0.176299	-0.136447	-0.389627	-0.437547	-0.0378599	-0.0921238	-0.404541	-0.361368	-0.225482	-0.126034	-0.314373	0.433765	0.347093	-0.25091	0.0499478	-0.441404	-0.465979	-0.39211	-0.341306	-0.454191	-0.402118	-0.176516	-0.0440215	-0.408814	-0.446826
356	0.0965387	-0.0455696	0.142246	-0.188825	-0.0662708	-0.102624	-0.28787	-0.136799	-0.0281052	-0.411185	-0.115828	-0.560509	-0.243139	-0.0989474	-0.339911	-0.00438205	-0.239914	-0.581052	-0.272152	-0.203235	-0.361526	0.100364	-0.211482	-0.50258	-0.359703	-0.210021	-0.530229	-0.683571	-0.171833	-0.252212	-0.401848	-0.649147	-0.394502	-0.157949	-0.443211	0.531045	0.402807	-0.548093	-0.100597	-0.595085	-0.548423	-0.600621	-0.520953	-0.506842	-0.648479	-0.353667	-0.0520572	-0.530099	-0.513217
357	0.059319	-0.0411733	0.0834004	-0.205711	-0.0126929	-0.0694272	-0.245247	-0.0543801	-0.0759974	-0.340327	-0.0924329	-0.474035	-0.149797	0.0106305	-0.231699	0.111455	-0.143169	-0.520549	-0.145281	-0.0805807	-0.187615	0.0932562	-0.106939	-0.415991	-0.264386	-0.0999605	-0.459408	-0.562929	-0.0390452	-0.167745	-0.401515	-0.502982	-0.281164	-0.201168	-0.400393	0.485336	0.355002	-0.436778	0.0041892	-0.520613	-0.523161	-0.493356	-0.426814	-0.496181	-0.564786	-0.296652	-0.0346264	-0.517168	-0.481925
358	0.109642	-0.029145	0.162451	-0.21389	-0.110628	-0.144248	-0.338489	-0.143926	-0.0675077	-0.410858	-0.168823	-0.611332	-0.289809	-0.230551	-0.437536	-0.126788	-0.252107	-0.533409	-0.329286	-0.260064	-0.43356	0.0701427	-0.206131	-0.520356	-0.429829	-0.262209	-0.510658	-0.723449	-0.269579	-0.301469	-0.328046	-0.688073	-0.405128	-0.13	-0.424727	0.448464	0.28293	-0.602936	-0.195469	-0.584789	-0.50562	-0.61753	-0.505945	-0.457815	-0.65719	-0.344622	-0.0673084	-0.488793	-0.478415
359	0.0493022	-0.0483412	0.129845	-0.171933	-0.152183	-0.12332	-0.336369	-0.141608	-0.0456221	-0.41694	-0.186002	-0.525773	-0.267644	-0.247235	-0.403906	-0.14422	-0.257679	-0.376895	-0.299053	-0.214179	-0.391021	0.0847004	-0.190611	-0.490901	-0.368994	-0.245331	-0.366998	-0.603131	-0.263489	-0.277211	-0.232981	-0.521258	-0.306947	-0.116531	-0.344711	0.256669	0.106794	-0.526783	-0.152525	-0.466998	-0.377445	-0.469801	-0.408432	-0.320556	-0.502351	-0.268751	-0.0629379	-0.403532	-0.371593
360	0.117517	-0.0292135	0.142026	-0.249693	-0.16751	-0.231364	-0.455841	-0.199611	-0.0981207	-0.447215	-0.211813	-0.600002	-0.298897	-0.365602	-0.591159	-0.246899	-0.275973	-0.380325	-0.388737	-0.308403	-0.471348	0.078514	-0.137816	-0.589018	-0.472401	-0.275621	-0.426761	-0.726826	-0.341383	-0.318957	-0.180234	-0.611019	-0.361561	-0.168521	-0.451726	0.222318	0.0958067	-0.670257	-0.229787	-0.461709	-0.356123	-0.516882	-0.4865	-0.305986	-0.611688	-0.323829	-0.103474	-0.550368	-0.460863
361	0.129527	0.00672856	0.146384	-0.182373	-0.200204	-0.231201	-0.385121	-0.173315	-0.151305	-0.332671	-0.175165	-0.43566	-0.263091	-0.391361	-0.568733	-0.30329	-0.221518	-0.229962	-0.355391	-0.348227	-0.431625	0.0384314	-0.0844017	-0.486449	-0.407404	-0.206717	-0.291459	-0.578876	-0.359042	-0.279796	-0.0545918	-0.495856	-0.308237	-0.133396	-0.361483	0.0782585	0.00818857	-0.546137	-0.22818	-0.314665	-0.17792	-0.374083	-0.348867	-0.139827	-0.438371	-0.25357	-0.073113	-0.397729	-0.336741
362	0.251825	0.217252	0.343075	-0.148079	-0.268187	-0.265175	-0.463041	-0.118214	-0.233747	-0.34577	-0.342676	-0.408185	-0.260231	-0.730474	-0.716785	-0.657348	-0.249821	0.0644584	-0.45262	-0.421918	-0.588641	-0.120411	-0.0303351	-0.408628	-0.512959	-0.312233	-0.0938432	-0.482344	-0.61544	-0.339674	0.332301	-0.424938	-0.238552	-0.00372404	-0.149274	-0.28412	-0.339004	-0.547802	-0.511175	-0.131317	0.131	-0.265688	-0.216761	0.164977	-0.232134	-0.161414	-0.200497	-0.167457	-0.03582
363	-0.0118553	-0.0273759	0.00504504	0.0654719	-0.0353657	-0.0926459	-0.0818187	-0.0407918	-0.0644316	-0.22676	-0.0497368	-0.112945	-0.0964078	-0.137962	-0.0979623	-0.132645	-0.100945	0.0298268	-0.032692	-0.0894666	-0.086961	-0.0310428	-0.0711467	-0.0399531	-0.0806119	-0.103533	0.0133979	-0.0708973	-0.101724	0.0271738	0.0678406	-0.0415983	-0.0279612	0.0282044	0.0331772	-0.088812	-0.122607	-0.0450431	-0.0166981	-0.022225	0.0415168	0.0252755	-0.033709	0.0674885	-0.0277279	0.0509674	-0.00751107	-0.00899322	0.0319493
364	0.180707	0.110032	0.142445	0.00904866	-0.179859	-0.169172	-0.191413	-0.11838	-0.0870172	-0.291159	-0.150521	-0.255226	-0.241617	-0.450986	-0.375054	-0.438013	-0.207061	0.133263	-0.249594	-0.273052	-0.381801	-0.17788	-0.0924688	-0.233676	-0.292324	-0.262046	0.0734847	-0.239894	-0.461648	-0.194052	0.30404	-0.209656	-0.113221	0.0101155	0.0311115	-0.249198	-0.222127	-0.228876	-0.312173	-0.0196258	0.188948	-0.0367972	-0.00801251	0.185244	-0.0381363	0.0311638	-0.167894	0.0217078	0.106237
365	0.0164558	-0.115118	-0.143199	0.0236381	-0.0631023	-0.0218848	-0.062397	0.118244	0.0519581	-0.136926	0.00565781	-0.00579422	-0.0247441	0.0528138	0.0236541	0.112546	0.0479907	-0.0786954	0.0780144	0.063372	0.161898	-0.0227212	0.0125858	-0.120372	0.0523426	-0.000694527	-0.0408006	-0.0517474	0.12046	0.0724585	-0.0684701	0.0586111	0.0800627	-0.0555667	-0.0949457	-0.0289897	0.0272316	0.053955	0.145703	-0.0450766	-0.0334922	0.0579865	0.0220804	-0.0429574	-0.0535645	-0.026002	-0.00365449	-0.16776	-0.0496282
366	0.0748992	0.145899	0.17555	0.0327617	-0.216094	-0.200778	-0.254967	-0.0973756	-0.104987	-0.159952	0.00366549	-0.164141	-0.0263906	-0.371996	-0.534613	-0.436192	-0.118378	0.16599	-0.30318	-0.287845	-0.451181	-0.0681444	-0.0224759	-0.244091	-0.181401	0.0373435	0.145065	-0.0955158	-0.199087	-0.241616	0.421532	-0.0882448	-0.037241	-0.0233983	-0.19033	-0.203706	-0.236138	-0.399583	-0.106779	0.175043	0.316941	0.0496534	-0.00310121	0.379596	0.0237969	0.00382522	-0.0395848	-0.223228	-0.134633
367	0.0232214	-0.204386	-0.130665	-0.0293556	0.062608	-0.133725	-0.047169	-0.035477	0.0237076	-0.204072	-0.000503449	-0.125394	-0.139118	-0.0842545	-0.111374	-0.00959685	-0.214774	-0.144308	-0.0574935	-0.076444	-0.0914161	0.0117099	-0.143294	-0.127769	-0.114599	-0.163209	-0.154677	-0.245916	-0.0705085	0.00259339	-0.153769	-0.173109	-0.105826	-0.0310854	-0.156753	0.113134	0.197516	-0.15162	0.0640122	-0.112571	-0.133598	-0.0295987	-0.159486	-0.113049	-0.15514	-0.0173107	0.0657406	-0.21441	-0.148683
368	-0.0852762	-0.106549	-0.0408482	0.0221939	0.0468487	-0.024883	-0.108933	-0.0395443	0.152666	-0.377796	0.0789717	-0.390778	-0.110675	0.218365	-0.0313522	0.260096	-0.216442	-0.549393	-0.0542376	-0.0434686	-0.11425	0.146129	-0.253412	-0.32053	-0.0902293	-0.00701892	-0.363697	-0.408189	0.120616	-0.0650738	-0.486592	-0.34918	-0.199846	-0.120661	-0.375841	0.523935	0.437555	-0.242073	0.23877	-0.422977	-0.495123	-0.294908	-0.334397	-0.449842	-0.395085	-0.128157	0.0788474	-0.453454	-0.487938
369	-0.00482973	-0.146474	0.00454811	-0.0768945	0.0117594	0.0147598	-0.123866	-0.0504445	0.0349977	-0.322872	0.0352184	-0.26653	-0.0890202	0.100693	-0.0805383	0.134877	-0.156648	-0.431817	-0.016863	-0.0596641	-0.0710131	0.111683	-0.150781	-0.221451	-0.0794577	-0.0791319	-0.328437	-0.388352	0.0802634	-0.0515638	-0.396976	-0.304762	-0.114241	-0.103619	-0.28106	0.356632	0.363998	-0.257078	0.167877	-0.312335	-0.412743	-0.266539	-0.276126	-0.373145	-0.355004	-0.0658579	0.0164492	-0.41276	-0.409191
370	0.116046	-0.0691001	0.124077	-0.210489	-0.0629269	-0.132087	-0.277902	-0.220325	-0.0356844	-0.416889	-0.0881898	-0.559846	-0.250099	-0.136808	-0.405095	-0.0441994	-0.262027	-0.528763	-0.298478	-0.259693	-0.422021	0.113847	-0.220372	-0.511774	-0.398417	-0.204009	-0.492142	-0.66676	-0.205301	-0.297228	-0.337585	-0.649853	-0.369057	-0.155084	-0.467621	0.510567	0.391622	-0.620859	-0.0692156	-0.542632	-0.482181	-0.562484	-0.495813	-0.438709	-0.633787	-0.311987	-0.0300772	-0.561763	-0.541099
371	0.0793471	-0.0605341	0.127732	-0.178339	-0.0557303	-0.160247	-0.330443	-0.109933	-0.0494494	-0.352921	-0.134455	-0.460796	-0.230631	-0.119461	-0.370947	-0.0104928	-0.216359	-0.455044	-0.270153	-0.204372	-0.328952	0.11275	-0.157651	-0.459729	-0.315889	-0.195978	-0.419108	-0.623733	-0.167153	-0.205429	-0.307772	-0.530109	-0.333461	-0.178821	-0.439903	0.38141	0.280118	-0.512078	-0.0750269	-0.465207	-0.426483	-0.489824	-0.451297	-0.393585	-0.538813	-0.339566	-0.0762248	-0.521375	-0.503452
372	0.0890558	-0.124576	0.0869343	-0.260876	-0.103403	-0.195318	-0.334126	-0.207047	-0.0561181	-0.416329	-0.160675	-0.596005	-0.313111	-0.209171	-0.430015	-0.077478	-0.245053	-0.529895	-0.306779	-0.250574	-0.394056	0.0900812	-0.183774	-0.531	-0.430105	-0.285016	-0.525935	-0.735703	-0.260811	-0.281137	-0.379048	-0.666196	-0.39623	-0.205178	-0.439601	0.432793	0.282803	-0.601132	-0.159848	-0.601573	-0.536988	-0.602918	-0.522715	-0.490723	-0.68173	-0.351148	-0.0657168	-0.52415	-0.530121
373	0.113241	-0.109896	0.0748482	-0.236689	-0.10137	-0.157206	-0.281756	-0.20596	-0.0499698	-0.379603	-0.128005	-0.527586	-0.267902	-0.208037	-0.426367	-0.0835052	-0.237708	-0.462087	-0.311893	-0.220334	-0.401824	0.095473	-0.150176	-0.528126	-0.397498	-0.212843	-0.453157	-0.62066	-0.217122	-0.292322	-0.274987	-0.59703	-0.342907	-0.201626	-0.415436	0.38294	0.216883	-0.598831	-0.0974822	-0.507999	-0.436114	-0.508672	-0.461378	-0.370476	-0.581881	-0.326532	-0.0460334	-0.500683	-0.47417
374	0.103418	-0.0563298	0.129259	-0.22791	-0.126476	-0.198261	-0.439798	-0.148187	-0.0987713	-0.472468	-0.205731	-0.55519	-0.282979	-0.250563	-0.4664	-0.112121	-0.235828	-0.466012	-0.321443	-0.252748	-0.359162	0.0629318	-0.131281	-0.524962	-0.402442	-0.266835	-0.459428	-0.688643	-0.244404	-0.227107	-0.257613	-0.56915	-0.33894	-0.197464	-0.451955	0.289373	0.147379	-0.570223	-0.159184	-0.509454	-0.425677	-0.510989	-0.468808	-0.386735	-0.599801	-0.332468	-0.180817	-0.558465	-0.465564
375	0.0805444	-0.00879842	0.136143	-0.210505	-0.0507761	-0.130021	-0.34518	-0.111035	-0.0728809	-0.337385	-0.128786	-0.480794	-0.168356	-0.235351	-0.446749	-0.154695	-0.206021	-0.362759	-0.281503	-0.233725	-0.359314	0.0871339	-0.140728	-0.426933	-0.366558	-0.106178	-0.356003	-0.521622	-0.15153	-0.285083	-0.158147	-0.496873	-0.264405	-0.136002	-0.382853	0.287594	0.13786	-0.53394	-0.0953717	-0.392344	-0.301898	-0.404141	-0.370097	-0.23785	-0.4889	-0.240989	-0.0543406	-0.473197	-0.35578
376	0.115751	0.0448728	0.150225	-0.14375	-0.103113	-0.111553	-0.29251	-0.0740124	-0.0416431	-0.411983	-0.142063	-0.454481	-0.181868	-0.291675	-0.360171	-0.216866	-0.191382	-0.211963	-0.258087	-0.219712	-0.343677	-0.0633502	-0.113913	-0.376509	-0.286008	-0.159887	-0.244937	-0.392462	-0.226507	-0.151824	-0.0226092	-0.373507	-0.168952	-0.0663371	-0.169956	0.098977	-0.0450808	-0.372113	-0.197739	-0.30258	-0.171452	-0.268296	-0.245464	-0.105451	-0.319459	-0.156653	-0.119361	-0.26305	-0.167377
377	0.02772	0.123405	0.12506	0.0372209	-0.172653	-0.183651	-0.235201	-0.0860501	-0.103852	-0.238982	0.00504746	-0.199969	-0.0648293	-0.298305	-0.457121	-0.291822	-0.165151	0.0630226	-0.236895	-0.259737	-0.34807	-0.0362665	-0.0508699	-0.284674	-0.251252	0.0253333	0.0886962	-0.158848	-0.13453	-0.21327	0.27573	-0.0832986	-0.0269512	-0.0352801	-0.255853	-0.207431	-0.2068	-0.351332	0.024856	0.0629087	0.192137	0.0590754	-0.00326886	0.260063	-0.0483552	0.0404495	-0.0350304	-0.298922	-0.16302
378	0.0968843	0.222101	0.265959	0.145415	-0.156773	-0.138234	-0.108309	-0.09265	-0.101545	-0.212026	0.0225673	-0.17196	-0.0395521	-0.216141	-0.256379	-0.269163	-0.176525	0.0488273	-0.217405	-0.227474	-0.404837	-0.0979444	-0.151092	-0.184974	-0.19824	-0.0575355	0.0729329	-0.0777445	-0.307055	-0.21118	0.221221	-0.150072	-0.113784	0.0458532	-0.0630407	-0.0694692	-0.072313	-0.202963	-0.137451	-0.0289565	0.154122	-0.061674	-0.0547061	0.192817	0.0553364	0.00355725	0.0287416	0.0111147	0.0130572
379	0.0101983	0.0136395	0.0247573	-0.00312066	-0.0268034	-0.122102	-0.22518	0.0628845	-0.00385258	-0.258986	-0.0134122	-0.107688	0.034105	-0.0167147	-0.169458	0.0338197	-0.120885	-0.127456	-0.0651418	-0.081816	-0.0307761	0.0699715	-0.0459341	-0.137134	-0.0634774	0.066693	-0.0291235	-0.193316	0.112344	0.0467316	-0.0313049	-0.0264992	0.0118192	-0.0935587	-0.268085	0.036806	0.0420282	-0.150178	0.140064	-0.00953638	-0.060928	0.0842821	-0.0527993	-0.0104662	-0.0639934	-0.0245639	-0.0373396	-0.359305	-0.221803
380	0.0776486	0.0652034	0.0826988	-0.106917	-0.126734	-0.080144	-0.146559	-0.0523946	-0.12845	-0.174313	-0.0825035	-0.248597	-0.08014	-0.178487	-0.311729	-0.192763	-0.157828	-0.154289	-0.176846	-0.184122	-0.290605	0.00729594	-0.0860662	-0.272921	-0.222971	-0.0375513	-0.14768	-0.253195	-0.146259	-0.204275	0.0461445	-0.289546	-0.180769	0.0219111	-0.160588	0.112694	0.0599015	-0.317237	-0.115832	-0.176891	-0.0712085	-0.194391	-0.183957	-0.026199	-0.224437	-0.123852	0.0198614	-0.211415	-0.117152
381	-0.0721185	-0.0965785	-0.0357316	-0.0613283	-0.0098425	-0.0688539	-0.132219	-0.135308	0.0335548	-0.105169	0.0265188	-0.131119	0.00498926	0.0595543	-0.15973	0.0487358	-0.0468798	-0.124127	-0.0174608	-0.0722699	-0.0849163	0.176159	0.0154438	-0.181628	-0.0758777	0.112463	-0.0933479	-0.140488	0.0832411	-0.0550941	-0.0975486	-0.0362006	-0.0650208	-0.082713	-0.279065	0.095801	0.0189826	-0.238783	0.196163	-0.074835	-0.0935288	-0.0396918	-0.153141	-0.0635354	-0.130142	-0.0564983	0.04903	-0.314326	-0.336906
382	0.0206038	-0.253439	-0.106287	-0.0926582	-0.0640224	-0.0816181	-0.13138	-0.202725	0.0445955	-0.457592	-0.109282	-0.390654	-0.274001	-0.0828571	-0.167319	0.0377043	-0.281174	-0.4452	-0.152248	-0.0997107	-0.200634	0.0857581	-0.205923	-0.31384	-0.231611	-0.302482	-0.376452	-0.535411	-0.138633	-0.124577	-0.38992	-0.394928	-0.225544	-0.187257	-0.270431	0.311073	0.262126	-0.323022	-0.0146492	-0.399031	-0.444707	-0.362468	-0.342917	-0.417723	-0.455023	-0.117673	0.0102229	-0.376922	-0.35041
383	-0.0221452	-0.102561	-0.0954902	0.0111755	0.0504065	0.00572822	-0.034213	-0.0263594	0.0686795	-0.223378	0.0554755	-0.186736	-0.0213505	0.207745	0.0370675	0.214985	-0.126635	-0.360957	0.00782673	-0.0126881	-0.0286531	0.0535631	-0.137839	-0.179502	0.000817802	0.0436702	-0.231854	-0.181888	0.167389	-0.0012733	-0.299641	-0.168343	-0.098226	-0.0808741	-0.251148	0.349606	0.245918	-0.165538	0.229411	-0.239845	-0.304802	-0.142828	-0.196867	-0.277164	-0.215442	-0.0692428	0.0257913	-0.324333	-0.322041
384	0.0572769	-0.110501	0.0691665	-0.229165	-0.0616981	-0.117895	-0.23966	-0.182378	0.0108015	-0.342342	-0.0416746	-0.478083	-0.224832	-0.0930527	-0.348316	-0.0106311	-0.214114	-0.510939	-0.230511	-0.20317	-0.345293	0.125345	-0.193239	-0.472411	-0.325976	-0.156736	-0.453871	-0.596123	-0.12807	-0.270454	-0.368754	-0.569236	-0.322647	-0.126672	-0.444856	0.515764	0.424873	-0.558758	-0.0192812	-0.487371	-0.478654	-0.513336	-0.45177	-0.42722	-0.585008	-0.311244	0.0355464	-0.517884	-0.525164
385	0.020641	-0.10029	0.0343603	-0.0639308	-0.00663781	-0.0714879	-0.13899	-0.109238	-0.0230962	-0.321928	0.0567203	-0.341406	-0.140074	0.0398742	-0.168204	0.110742	-0.166807	-0.426426	-0.117362	-0.1376	-0.210355	0.0798936	-0.17831	-0.296874	-0.194309	-0.0892394	-0.353921	-0.41738	-0.0371193	-0.140068	-0.326725	-0.391775	-0.248116	-0.128107	-0.371604	0.436294	0.392771	-0.354943	0.103547	-0.38384	-0.393605	-0.354483	-0.313078	-0.368864	-0.423065	-0.149377	0.0323352	-0.407223	-0.425517
386	0.0664137	-0.136441	0.0727724	-0.252473	-0.0820892	-0.200447	-0.371078	-0.165865	-0.0414408	-0.428475	-0.178508	-0.573379	-0.287549	-0.217346	-0.442396	-0.074356	-0.257521	-0.5113	-0.292233	-0.229245	-0.352434	0.116395	-0.161924	-0.519305	-0.401521	-0.245104	-0.521636	-0.73485	-0.222383	-0.266457	-0.369043	-0.615061	-0.381899	-0.207538	-0.479416	0.38918	0.275325	-0.58719	-0.123578	-0.547059	-0.504997	-0.559009	-0.507241	-0.463053	-0.658805	-0.338167	-0.0667828	-0.58114	-0.531077
387	0.0900971	-0.0672696	0.0984454	-0.218087	-0.0927077	-0.181475	-0.369046	-0.117719	-0.0513468	-0.395462	-0.179386	-0.525541	-0.258139	-0.216852	-0.441854	-0.0926797	-0.226503	-0.462702	-0.274928	-0.224074	-0.335087	0.0631955	-0.155369	-0.483819	-0.37742	-0.193714	-0.443429	-0.684024	-0.225918	-0.218047	-0.29015	-0.537153	-0.330098	-0.179727	-0.418782	0.294966	0.196227	-0.541947	-0.134054	-0.482112	-0.424564	-0.491554	-0.467184	-0.385267	-0.583777	-0.301264	-0.0849374	-0.535083	-0.484729
388	0.0700707	-0.020861	0.177193	-0.242982	-0.105229	-0.193352	-0.396712	-0.174972	-0.0525217	-0.389966	-0.168465	-0.58809	-0.27051	-0.202379	-0.448129	-0.0800807	-0.255141	-0.51502	-0.313575	-0.255328	-0.417214	0.105254	-0.182958	-0.539355	-0.415181	-0.237674	-0.513574	-0.735102	-0.279682	-0.277622	-0.357648	-0.64651	-0.403049	-0.182102	-0.459833	0.408114	0.290599	-0.586807	-0.172817	-0.576368	-0.49964	-0.601435	-0.542577	-0.4633	-0.63672	-0.349663	-0.0671306	-0.531094	-0.523954
389	0.10456	-0.0310188	0.175112	-0.170467	-0.145918	-0.178025	-0.361059	-0.185974	-0.0715712	-0.494447	-0.208495	-0.579382	-0.310604	-0.23058	-0.410005	-0.13345	-0.304351	-0.449389	-0.34326	-0.249976	-0.427066	0.0222969	-0.203815	-0.508366	-0.413559	-0.30517	-0.425454	-0.681469	-0.343768	-0.221288	-0.287107	-0.596238	-0.372292	-0.167175	-0.390684	0.30913	0.201264	-0.512786	-0.211579	-0.531018	-0.431623	-0.522419	-0.48089	-0.396272	-0.533611	-0.288666	-0.0833964	-0.487937	-0.418802
390	0.151596	0.0326482	0.184734	-0.228167	-0.112393	-0.240573	-0.424378	-0.197434	-0.16279	-0.371017	-0.190866	-0.518259	-0.22609	-0.369658	-0.60836	-0.26905	-0.237232	-0.290744	-0.398674	-0.323972	-0.497318	0.0410462	-0.0945101	-0.516587	-0.449209	-0.193791	-0.324241	-0.61053	-0.31041	-0.350647	-0.0373723	-0.538457	-0.320564	-0.148697	-0.446491	0.211332	0.0885127	-0.667145	-0.224656	-0.365537	-0.23716	-0.435687	-0.38112	-0.182858	-0.503916	-0.287506	-0.105326	-0.558585	-0.427138
391	0.0512576	0.0604724	0.159227	-0.0312126	-0.0902379	-0.108359	-0.220683	-0.0297199	-0.0360306	-0.298242	-0.0778901	-0.306193	-0.151682	-0.0904113	-0.247467	-0.028006	-0.135915	-0.302868	-0.148865	-0.154376	-0.172936	0.0335681	-0.075392	-0.260605	-0.189108	-0.103694	-0.246427	-0.386104	-0.124159	-0.102336	-0.194994	-0.282704	-0.121222	-0.100874	-0.304223	0.141909	0.109967	-0.304532	-0.0204039	-0.26352	-0.252821	-0.228874	-0.260597	-0.225719	-0.301853	-0.102009	-0.0185845	-0.352205	-0.316155
392	0.172647	0.055327	0.139282	-0.0810474	-0.125252	-0.200309	-0.257242	-0.15044	-0.105424	-0.357625	-0.103668	-0.379024	-0.187795	-0.417272	-0.526951	-0.390404	-0.217863	-0.049736	-0.303256	-0.281061	-0.453689	-0.0570116	-0.0631139	-0.358151	-0.32143	-0.166681	-0.0862633	-0.342546	-0.266804	-0.248278	0.206104	-0.347717	-0.141773	-0.0304857	-0.234949	-0.00242881	-0.0872945	-0.48605	-0.193945	-0.104558	0.0293595	-0.189482	-0.164288	0.0978931	-0.229224	-0.102142	-0.0936299	-0.337071	-0.141931
393	-0.00680547	0.0485683	0.0739233	0.0943667	-0.0733572	-0.129957	-0.175941	0.056131	0.00714179	-0.315491	-0.0621219	-0.182736	-0.0928414	-0.0568053	-0.153833	0.00136873	-0.173477	-0.15719	-0.124459	-0.0821717	-0.13018	-0.0187613	-0.120095	-0.179212	-0.0860862	-0.0723983	-0.126911	-0.237974	-0.0577137	0.0213222	-0.0701465	-0.108645	-0.041444	-0.141487	-0.188124	-0.0521552	-0.0329348	-0.164442	0.0772356	-0.113491	-0.0956936	-0.0437096	-0.105911	-0.0622924	-0.119333	-0.0148711	-0.0267205	-0.268381	-0.219685
394	0.0615374	-0.186144	-0.0582405	0.0360701	0.0347315	-0.0176377	-0.128755	-0.114374	0.0444733	-0.438524	-0.0533042	-0.185887	-0.161213	-0.0931203	-0.174974	-0.0366556	-0.186114	-0.192417	-0.16657	-0.0801997	-0.140703	0.0225037	-0.0877716	-0.143121	-0.125019	-0.118112	-0.154976	-0.250678	0.0235495	-0.0175385	-0.0895807	-0.157812	-0.0241015	-0.0869568	-0.205964	0.129061	0.127869	-0.230527	0.0863087	-0.0376626	-0.113523	-0.0295278	-0.109583	-0.0765016	-0.162979	0.0155501	-0.00524869	-0.389347	-0.254577
395	-0.128144	-0.23217	-0.177092	0.00510371	0.00591224	-0.0161046	-0.0662768	0.0773907	0.149798	-0.206341	-0.031346	-0.0349187	-0.0490997	0.145695	0.092784	0.209769	-0.106473	-0.184297	0.0782453	0.0796743	0.154659	0.0709966	-0.0847973	-0.0321638	0.0671651	-0.0476002	-0.126255	-0.150527	0.194696	0.161999	-0.278687	0.000500855	0.0417042	-0.112534	-0.114921	0.0549842	0.0903101	0.0273065	0.215822	-0.0714685	-0.205511	0.0503046	-0.0727749	-0.175089	-0.123097	0.0716681	0.00545826	-0.267139	-0.218995
396	-0.158013	-0.291993	-0.177472	-0.0287043	0.0924137	-0.0283017	-0.114786	0.105773	0.145108	-0.292182	-0.0252035	-0.181517	-0.103425	0.195958	0.105274	0.310475	-0.124872	-0.433342	0.0937678	0.0697342	0.254573	0.130686	-0.0666699	-0.104853	0.00910176	-0.0841021	-0.336004	-0.341234	0.228796	0.185903	-0.513124	-0.122944	-0.0661591	-0.200819	-0.265858	0.224973	0.248944	-0.0086889	0.265888	-0.27825	-0.45047	-0.135316	-0.201976	-0.43356	-0.315378	-0.100229	0.00193276	-0.420795	-0.380514
397	-0.162549	-0.278739	-0.243457	-0.0538029	0.0586386	0.00578873	0.00481029	0.0675493	0.189978	-0.1975	0.0453418	-0.136376	0.00504923	0.307515	0.172341	0.381063	-0.0928057	-0.444705	0.101044	0.14978	0.202454	0.211172	-0.100791	-0.110574	0.0888252	0.0526347	-0.291402	-0.194594	0.279893	0.073364	-0.480227	-0.0748127	0.00194811	-0.108435	-0.27723	0.401645	0.321532	-0.0103308	0.314763	-0.271407	-0.425658	-0.143443	-0.157681	-0.405034	-0.24242	-0.0324828	0.0586993	-0.338729	-0.396103
398	0.0342975	-0.0859679	0.0771382	-0.153643	-0.103691	-0.153141	-0.293561	-0.173369	0.0406922	-0.443728	-0.0704252	-0.51888	-0.222038	-0.126474	-0.361658	-0.0186681	-0.271423	-0.44677	-0.279056	-0.215206	-0.36444	0.061054	-0.206304	-0.485144	-0.332292	-0.168217	-0.401141	-0.571018	-0.154594	-0.242794	-0.282798	-0.492538	-0.263509	-0.170993	-0.423121	0.362822	0.258374	-0.505768	-0.0220102	-0.457663	-0.394585	-0.415948	-0.426224	-0.336816	-0.507748	-0.252823	0.00754923	-0.520419	-0.50749
399	-0.00816478	-0.00233833	0.0531007	-0.150757	0.0159716	0.0393434	-0.136577	0.0435607	-0.0507346	-0.278868	-0.0676421	-0.293398	-0.0231947	0.135675	0.0249366	0.169395	-0.0864347	-0.420572	0.00684813	0.0441808	-0.00375877	0.109446	-0.0739955	-0.188405	-0.127973	-0.0153583	-0.358466	-0.276164	0.0933881	-0.00647879	-0.345732	-0.250657	-0.118911	-0.142842	-0.171232	0.365645	0.275661	-0.131069	0.0245603	-0.379513	-0.419842	-0.335701	-0.205016	-0.392238	-0.312289	-0.217645	-0.0183583	-0.319987	-0.230748
400	0.0423638	-0.144273	0.0461888	-0.197617	-0.0545903	-0.124243	-0.234345	-0.15387	0.0260505	-0.394732	-0.144449	-0.550594	-0.303152	-0.0723584	-0.25568	0.0537062	-0.297104	-0.627023	-0.215359	-0.19006	-0.288172	0.12182	-0.243289	-0.465311	-0.341955	-0.296722	-0.570726	-0.731072	-0.211363	-0.197308	-0.530453	-0.655349	-0.39452	-0.192377	-0.420989	0.532398	0.438067	-0.46976	-0.0999813	-0.644819	-0.629214	-0.600275	-0.541133	-0.603761	-0.664435	-0.331944	-0.0242608	-0.485555	-0.522694
401	0.0111588	-0.19234	0.00283926	-0.137071	-0.0481485	-0.0934317	-0.245671	-0.10626	0.0506606	-0.392632	-0.110061	-0.452849	-0.205293	-0.0399395	-0.219127	0.0690257	-0.239445	-0.503348	-0.172095	-0.113776	-0.215179	0.116921	-0.21838	-0.40815	-0.245381	-0.201537	-0.456042	-0.585377	-0.0862466	-0.155854	-0.436829	-0.466198	-0.280489	-0.163825	-0.419161	0.379825	0.299798	-0.389417	0.0215097	-0.498695	-0.513398	-0.450668	-0.415095	-0.470355	-0.534088	-0.243493	0.00199773	-0.483889	-0.469021
402	0.116245	0.0162491	0.195005	-0.184223	-0.113143	-0.160581	-0.362732	-0.18954	-0.0665512	-0.423843	-0.149168	-0.5953	-0.25941	-0.243492	-0.480056	-0.156131	-0.289943	-0.480708	-0.364318	-0.275692	-0.508124	0.0701698	-0.205454	-0.557971	-0.413764	-0.216415	-0.453744	-0.679153	-0.274265	-0.325564	-0.257225	-0.642202	-0.385579	-0.161871	-0.433138	0.386402	0.229983	-0.633573	-0.174562	-0.508888	-0.424588	-0.565657	-0.50353	-0.359678	-0.595566	-0.313184	-0.0611535	-0.516252	-0.471153
403	0.0481403	-0.131374	0.0387114	-0.103621	-0.110151	-0.150845	-0.261988	-0.112558	0.0668311	-0.412926	-0.142764	-0.428158	-0.300107	-0.246733	-0.326227	-0.152572	-0.303317	-0.375556	-0.229825	-0.197229	-0.280351	0.043129	-0.184833	-0.400545	-0.32018	-0.301379	-0.340326	-0.583499	-0.218454	-0.146582	-0.265237	-0.427232	-0.275165	-0.142564	-0.284041	0.18405	0.134288	-0.362315	-0.129478	-0.360648	-0.333339	-0.358974	-0.329261	-0.306357	-0.415222	-0.182648	-0.0433764	-0.370621	-0.320673
404	0.202312	0.0974483	0.220482	-0.15093	-0.174765	-0.242009	-0.454495	-0.169687	-0.180748	-0.44331	-0.147422	-0.482359	-0.239269	-0.453045	-0.683625	-0.385349	-0.25787	-0.205662	-0.434655	-0.38118	-0.553055	0.00623453	-0.104221	-0.526945	-0.459597	-0.169908	-0.232073	-0.585146	-0.342193	-0.350523	0.0801613	-0.49227	-0.271391	-0.124191	-0.4211	0.0745557	0.000590573	-0.661965	-0.210737	-0.24024	-0.100661	-0.321614	-0.345245	-0.027295	-0.436158	-0.217993	-0.0966815	-0.5175	-0.387329
405	0.0135634	0.0302752	0.129036	0.0195037	-0.135092	-0.162326	-0.262933	-0.0557775	0.0233739	-0.318338	-0.109514	-0.291625	-0.174866	-0.248903	-0.327321	-0.170634	-0.255672	-0.172898	-0.197304	-0.24496	-0.289549	0.00934933	-0.194764	-0.306837	-0.21578	-0.177288	-0.147492	-0.401966	-0.301184	-0.141475	-0.0622337	-0.283007	-0.169851	-0.0559279	-0.263855	0.0144312	0.11233	-0.300177	-0.0766636	-0.204706	-0.104904	-0.183005	-0.194842	-0.0822965	-0.215066	-0.0925426	-0.0476798	-0.28954	-0.23324
406	0.169117	0.101057	0.223237	-0.110468	-0.247701	-0.313598	-0.51189	-0.170864	-0.181094	-0.478424	-0.205767	-0.399559	-0.25632	-0.542831	-0.697454	-0.470842	-0.309218	-0.0249815	-0.416935	-0.397876	-0.543418	-0.0337315	-0.108673	-0.464715	-0.417225	-0.234205	-0.0779223	-0.511328	-0.45577	-0.265859	0.239788	-0.366599	-0.194483	-0.072382	-0.313938	-0.168147	-0.132228	-0.563424	-0.266934	-0.0989933	0.0848824	-0.175944	-0.231074	0.134955	-0.240066	-0.141623	-0.155416	-0.456136	-0.260821
407	0.0150358	0.17583	0.188095	0.0686598	-0.0238417	-0.151427	-0.299879	0.00329191	-0.0159189	-0.401014	0.032823	-0.297071	0.0041007	-0.0275263	-0.276018	-0.0140169	-0.241142	-0.192919	-0.191355	-0.16387	-0.257418	0.0589008	-0.140459	-0.315842	-0.149496	0.0910941	-0.0963022	-0.265313	-0.0295764	-0.0808444	-0.00481432	-0.164307	-0.0499842	-0.11339	-0.334961	0.0621705	0.0680726	-0.293653	0.142336	-0.145266	-0.0609599	-0.0733372	-0.118339	-0.0126745	-0.0918505	-0.0498181	-0.0196883	-0.480779	-0.308739
408	0.0911068	0.0930584	0.149115	0.0182998	-0.114483	-0.159125	-0.308764	-0.0129075	0.0064055	-0.412523	-0.0228268	-0.26124	-0.118657	-0.188265	-0.412048	-0.172431	-0.264255	-0.161228	-0.238255	-0.227136	-0.329617	0.069009	-0.124224	-0.33958	-0.211485	0.0222274	-0.107316	-0.322774	-0.04902	-0.173681	0.0621942	-0.194462	-0.043345	-0.0650181	-0.402442	-0.00209737	0.000858304	-0.40225	0.102	-0.0353212	-0.0065786	-0.0396753	-0.138245	0.0545184	-0.163232	-0.027975	-0.0343936	-0.465601	-0.347121
409	-0.00622137	0.00507896	0.00403091	0.0348463	0.012818	-0.129955	-0.294466	-0.0024595	0.0414464	-0.365701	0.0269131	-0.239149	0.00624254	0.0124586	-0.266543	0.0232501	-0.177313	-0.200078	-0.112521	-0.106888	-0.107714	0.0697027	-0.0796164	-0.256546	-0.092087	0.108227	-0.0728425	-0.266995	0.120774	0.00306603	-0.0645969	-0.0614386	0.0157235	-0.140452	-0.396697	0.043693	0.0733394	-0.269869	0.247634	-0.0217123	-0.0705213	0.0354928	-0.115288	-0.0159418	-0.131103	0.00323936	0.0111962	-0.562392	-0.407844
410	0.016199	-0.0278828	0.0818171	-0.0127609	-0.0638243	-0.21115	-0.324262	-0.0625527	0.0183044	-0.401672	-0.000856421	-0.248226	-0.108438	-0.116885	-0.376721	-0.0492901	-0.25594	-0.194027	-0.207576	-0.171614	-0.229754	0.0980072	-0.0906657	-0.299895	-0.163478	0.000160336	-0.0881872	-0.378256	-0.029523	-0.0862322	-0.0458848	-0.169955	-0.0984381	-0.173905	-0.416629	0.00579049	0.0586524	-0.368303	0.157364	-0.0523962	-0.078787	-0.0202915	-0.164709	-0.0261637	-0.221882	-0.071761	-0.00349519	-0.596376	-0.410541
411	-0.0428447	-0.0536165	0.0246347	-0.00954969	-0.0121031	-0.0989137	-0.259534	0.0871517	0.0344398	-0.331693	-0.0501632	-0.18448	-0.0856241	0.00655614	-0.106784	0.0852119	-0.16703	-0.234661	-0.0432186	0.0026626	-0.00650686	0.109029	-0.109656	-0.146145	-0.0316715	-0.022358	-0.166107	-0.303657	0.0440822	0.00396752	-0.221041	-0.104431	-0.0228304	-0.137331	-0.236239	0.0655899	0.112705	-0.117324	0.112698	-0.131079	-0.201252	-0.0659555	-0.147282	-0.183983	-0.184742	-0.0471796	-0.0160762	-0.395867	-0.276151
412	-0.200381	-0.245386	-0.190119	0.0186534	0.0781604	0.0649631	0.111313	0.0718194	0.175784	-0.157168	0.090693	-0.130517	-0.0318462	0.394097	0.320124	0.454903	-0.052269	-0.433273	0.183033	0.119841	0.263294	0.106864	-0.146178	-0.0280228	0.109022	-0.0156876	-0.291522	-0.176451	0.232056	0.150992	-0.55929	-0.074635	-0.0651116	-0.153643	-0.146536	0.369224	0.411361	0.138209	0.292106	-0.286398	-0.458822	-0.101744	-0.164542	-0.46504	-0.173299	-0.0550212	0.0751381	-0.233355	-0.245687
413	-0.166444	-0.13351	-0.186766	0.0867128	0.107401	0.0265775	0.0156873	0.123494	0.102595	-0.153792	0.0781892	0.0171859	0.0468734	0.273412	0.182333	0.325132	0.027679	-0.236111	0.168345	0.0981504	0.235283	0.0491054	-0.00888429	0.0160794	0.12671	0.0606768	-0.133389	-0.0782731	0.278346	0.150348	-0.296201	0.035849	0.064348	-0.064292	-0.1465	0.19975	0.235596	0.0882693	0.319205	-0.108607	-0.232527	0.0304237	-0.030192	-0.231022	-0.108723	-0.00582263	0.0254969	-0.24707	-0.293682
414	-0.158387	-0.29457	-0.158309	-0.145993	0.0914287	0.0605422	0.00177314	-0.0489552	0.177641	-0.142337	-0.0317563	-0.288236	-0.124836	0.33393	0.23883	0.425318	-0.0793621	-0.612291	0.109777	0.1106	0.153863	0.173413	-0.135253	-0.130983	-0.0043764	-0.139937	-0.544384	-0.382123	0.147844	0.0869121	-0.748673	-0.308134	-0.234557	-0.176418	-0.209262	0.567778	0.465907	-0.0277295	0.117442	-0.553549	-0.705539	-0.457149	-0.397622	-0.713765	-0.467763	-0.226391	0.0553835	-0.273925	-0.377189
415	-0.0965501	-0.207285	-0.16546	-0.0581673	0.141913	0.0187196	0.0705224	0.0053851	0.0915517	-0.0637253	0.0891831	-0.137243	-0.0133694	0.29567	0.154244	0.347536	-0.0256717	-0.393191	0.0722633	0.0936611	0.104392	0.146847	-0.16068	-0.0631111	0.0151974	0.00682038	-0.318373	-0.217301	0.165269	0.0055862	-0.474968	-0.175113	-0.127312	-0.150346	-0.235602	0.427203	0.411323	-0.0567131	0.196876	-0.296711	-0.439032	-0.248114	-0.227882	-0.440814	-0.253719	-0.141624	0.14524	-0.261072	-0.357253
416	-0.0391697	-0.0329846	0.0817133	-0.028354	-0.101734	-0.0694441	-0.170216	-0.230595	0.0587654	-0.335222	0.0276661	-0.369661	-0.144434	-0.00573262	-0.234952	0.0119357	-0.261772	-0.333592	-0.170866	-0.186025	-0.301413	0.100601	-0.189386	-0.327571	-0.227276	-0.0660741	-0.235043	-0.364911	-0.0887948	-0.132168	-0.2387	-0.281795	-0.161483	-0.164424	-0.330077	0.232584	0.086964	-0.349335	0.110073	-0.298592	-0.279129	-0.226617	-0.28171	-0.217355	-0.275107	-0.0813842	0.0056137	-0.400826	-0.343707
417	-0.0411968	-0.133302	-0.0135243	-0.0159908	-0.0274829	-0.0826315	-0.014568	-0.0751493	0.0926203	-0.199966	-0.0802104	-0.265545	-0.240496	-0.103653	-0.0220064	-0.0541997	-0.168668	-0.220429	-0.0930393	-0.0403362	-0.127888	0.00139933	-0.174684	-0.121862	-0.149764	-0.271722	-0.216069	-0.26558	-0.236914	-0.0410067	-0.213059	-0.215551	-0.164695	0.00838196	0.00999351	0.102162	0.0501723	-0.0396982	-0.195069	-0.308577	-0.246499	-0.263797	-0.20167	-0.217989	-0.195663	-0.0824639	0.00492755	0.000948146	0.0031208
418	0.0512764	-0.0488655	0.141349	-0.21008	-0.097571	-0.224507	-0.412654	-0.14654	-0.0490225	-0.406369	-0.177376	-0.56139	-0.294839	-0.219439	-0.452214	-0.0793259	-0.269981	-0.498254	-0.315111	-0.25649	-0.364782	0.0959132	-0.179226	-0.531249	-0.41371	-0.236852	-0.474827	-0.733809	-0.268163	-0.239627	-0.334933	-0.595093	-0.380574	-0.214567	-0.469871	0.315165	0.200579	-0.565317	-0.147055	-0.537614	-0.4703	-0.529658	-0.507508	-0.429973	-0.626274	-0.31964	-0.0918232	-0.562468	-0.526766
419	0.0182282	-0.109798	0.0450364	-0.163571	-0.0522037	-0.20627	-0.350946	-0.139771	-0.0273776	-0.358578	-0.141814	-0.411558	-0.215442	-0.177622	-0.408391	-0.0556416	-0.262741	-0.364287	-0.244761	-0.19305	-0.255951	0.126201	-0.13076	-0.420865	-0.304022	-0.117292	-0.3546	-0.57288	-0.133197	-0.170155	-0.229652	-0.392053	-0.261325	-0.201799	-0.447674	0.2109	0.148742	-0.476182	-0.00880899	-0.333763	-0.322355	-0.310331	-0.362562	-0.273499	-0.45803	-0.214309	-0.0419846	-0.561882	-0.494457
420	0.187648	0.243943	0.367822	-0.0923206	-0.292318	-0.23148	-0.449033	-0.170681	-0.267065	-0.336619	-0.242234	-0.360449	-0.220697	-0.58672	-0.64847	-0.529748	-0.269342	0.0146478	-0.454222	-0.369822	-0.585026	-0.0707087	-0.0479567	-0.410737	-0.450745	-0.253408	-0.0985352	-0.446962	-0.566975	-0.323527	0.254955	-0.375044	-0.216161	-0.0696701	-0.180094	-0.249994	-0.247487	-0.50132	-0.461042	-0.132647	0.107814	-0.262117	-0.219881	0.140794	-0.223339	-0.13441	-0.114947	-0.229236	-0.0841292
421	0.101973	0.080614	0.166396	-0.0139309	-0.202237	-0.222256	-0.419518	-0.0794952	-0.141703	-0.358015	-0.154628	-0.230188	-0.16231	-0.369713	-0.501649	-0.304458	-0.185433	-0.0605946	-0.307992	-0.264611	-0.296822	0.0145014	-0.037582	-0.273866	-0.276942	-0.101103	-0.065439	-0.4028	-0.227985	-0.14525	0.120312	-0.222005	-0.110583	-0.150145	-0.301869	-0.184791	-0.162416	-0.383105	-0.120296	-0.0153764	0.0464	-0.0625562	-0.121998	0.0840461	-0.188032	-0.0663706	-0.110813	-0.423924	-0.223932
422	0.156482	0.183344	0.277999	0.068129	-0.135565	-0.238946	-0.4254	-0.116481	-0.111154	-0.549867	-0.091419	-0.377477	-0.184541	-0.374764	-0.564572	-0.365716	-0.340137	-0.123715	-0.357849	-0.368657	-0.510384	-0.0188476	-0.190042	-0.377289	-0.353615	-0.0995485	-0.0933207	-0.431475	-0.317568	-0.218198	0.139646	-0.303365	-0.146942	-0.0867952	-0.328697	-0.107129	-0.0472309	-0.504954	-0.105822	-0.0750446	0.0297214	-0.109109	-0.215421	0.101619	-0.179232	-0.0123822	-0.0519748	-0.463976	-0.298724
423	0.028022	-0.048432	0.0405341	0.00406798	-0.0910189	-0.156728	-0.299646	-0.0537984	-0.042217	-0.461367	-0.0412475	-0.247813	-0.0597899	-0.136267	-0.290017	-0.101789	-0.208824	-0.191265	-0.161789	-0.130937	-0.161153	0.0218676	-0.0600412	-0.244465	-0.182555	-0.0147889	-0.121837	-0.316688	-0.0309852	-0.0386374	-0.0448347	-0.138597	-0.0468932	-0.11829	-0.290415	-0.0234132	0.0276386	-0.262907	0.0909678	-0.0766666	-0.0705712	-0.0204428	-0.153046	-0.0254563	-0.116822	-0.0172933	-0.0746327	-0.475707	-0.316815
424	-0.0273626	-0.0539458	-0.0372654	-0.107157	0.12286	-0.0682905	-0.294203	0.138341	-0.0287703	-0.164345	-0.02444	-0.137853	0.0887076	0.0501898	-0.186987	0.117489	-0.0143484	-0.155575	-0.0435168	-0.00342243	0.0553587	0.0741982	0.0720527	-0.154341	-0.0599619	0.186236	-0.116752	-0.161149	0.26723	-0.00701057	-0.0318069	-0.0354566	0.0177614	-0.117429	-0.359452	0.0930184	0.0719019	-0.254327	0.227218	-0.0178512	-0.0811033	-0.00115868	-0.0499372	-0.0527314	-0.153983	-0.0515843	-0.0260582	-0.503759	-0.343888
425	-0.0939503	-0.112043	-0.0766475	0.0327219	0.128686	-0.013435	-0.0621647	0.142045	0.150843	-0.151368	0.0667434	-0.0771855	0.0386352	0.215691	0.0922574	0.244033	-0.0835595	-0.309144	0.102974	0.105563	0.193224	0.119324	-0.0692876	-0.0214809	0.0227445	0.108024	-0.150162	-0.176255	0.261602	0.142644	-0.306518	-0.0222932	0.000635439	-0.107581	-0.218172	0.18623	0.243133	0.00390102	0.257444	-0.095321	-0.271008	0.00264918	-0.0913658	-0.24884	-0.12315	-0.0261455	0.0508099	-0.346758	-0.279687
426	-0.0217912	-0.0559401	0.0455369	-0.109545	-0.0301739	-0.192685	-0.383591	-0.0769654	0.0179396	-0.376663	-0.00541153	-0.34089	-0.0763885	-0.10532	-0.387012	-0.0433736	-0.219769	-0.240711	-0.204825	-0.140803	-0.249205	0.123115	-0.108161	-0.353861	-0.195741	-0.00127759	-0.193788	-0.381499	0.00684647	-0.131533	-0.0768391	-0.210428	-0.0822211	-0.152005	-0.427987	0.100677	0.0350516	-0.447716	0.116295	-0.151707	-0.145774	-0.15301	-0.212125	-0.07644	-0.264774	-0.0791314	-0.0604236	-0.597356	-0.437489
427	-0.0733271	-0.0732344	-0.0365896	-0.0688399	-0.0339747	-0.114829	-0.247516	-0.0639874	0.0438043	-0.137648	0.0596311	-0.138018	0.000618724	-0.00205782	-0.169384	0.0584098	-0.0964489	-0.131989	-0.0989369	-0.0259745	-0.0497759	0.0734779	-0.064052	-0.176333	-0.0447811	0.103653	-0.106211	-0.186207	0.0793156	-0.0150285	-0.112104	-0.0254383	-0.0511522	-0.0918827	-0.29463	0.0105858	0.0389054	-0.157028	0.121763	-0.0567358	-0.0787504	-0.0170092	-0.105361	-0.0401633	-0.0777561	0.00755105	0.0333774	-0.368627	-0.260275
428	0.136867	0.0737892	0.231012	-0.0979618	-0.161539	-0.163865	-0.349267	-0.131832	-0.119646	-0.537123	-0.133287	-0.445705	-0.205033	-0.315934	-0.445108	-0.288519	-0.299121	-0.226537	-0.306473	-0.319134	-0.461892	-0.0074366	-0.185537	-0.376442	-0.36751	-0.213618	-0.199322	-0.514781	-0.356661	-0.238525	-0.0351293	-0.427373	-0.229322	-0.0679009	-0.28298	0.120529	0.155433	-0.444869	-0.190954	-0.280019	-0.153252	-0.324958	-0.315029	-0.114557	-0.300771	-0.15319	-0.0344267	-0.392521	-0.262014
429	-0.0790172	0.00531894	0.041643	0.0195064	-0.0260292	0.0201607	-0.0445757	0.104485	0.0301991	-0.113544	-0.0194724	-0.138324	-0.0403556	0.0784534	0.0564394	0.108098	-0.0766461	-0.172361	0.0170594	-0.0160524	0.0752529	-0.0902906	-0.015038	-0.106533	-0.0234287	0.00356765	-0.101869	-0.108585	0.0640426	-0.0104371	-0.13063	-0.0878038	0.00641469	-0.0427683	-0.0602079	0.108498	0.0558382	0.0229755	0.0498631	-0.201672	-0.173167	-0.108044	-0.0362778	-0.163456	-0.119047	-0.0198408	-0.0975556	-0.113134	-0.0477149
430	-0.14267	-0.153033	-0.201088	-0.0262635	-0.0437179	0.0113713	-0.000875496	0.160017	0.10281	-0.0101034	0.0182762	0.15288	0.0590151	0.0498514	0.106471	0.0713232	0.0459172	0.128626	0.111371	0.100597	0.266058	0.05984	0.0797089	0.167056	0.113449	0.0560523	0.0960582	0.136089	0.193606	0.170127	0.00405797	0.210899	0.187109	-0.0271132	0.122525	-0.149639	-0.0691506	0.171586	0.14284	0.182224	0.0786745	0.216601	0.135292	0.0814196	0.156333	0.0639946	0.0336295	-0.00598922	0.0504223
431	-0.102522	-0.113376	-0.093726	0.134835	0.0140332	0.108898	0.143295	0.0342383	0.164358	0.0216896	0.0209286	0.0538571	-0.0456292	0.103569	0.210423	0.0897038	-0.0547134	-0.0800161	0.123693	0.148155	0.145922	0.0085526	-0.057482	0.151547	0.0731206	-0.111195	-0.071602	0.0415761	0.0493382	0.111336	-0.181405	0.0563549	0.0224693	0.0407595	0.162383	0.0114772	0.0310634	0.196107	-0.0297421	0.0125928	-0.113848	0.0703839	0.016972	-0.108952	0.0334472	0.130489	0.0862635	0.118355	0.0935995
432	0.16861	0.394107	0.385717	0.0193198	-0.221544	-0.136623	-0.255108	-0.103177	-0.250752	-0.17094	-0.143656	-0.191501	-0.116933	-0.521607	-0.52157	-0.603601	-0.200313	0.246076	-0.358493	-0.349064	-0.546912	-0.119399	-0.0124565	-0.185479	-0.30099	-0.0521991	0.142438	-0.115951	-0.446131	-0.305231	0.476049	-0.140322	-0.0644558	0.027634	0.0122323	-0.368094	-0.387483	-0.353807	-0.36523	0.104676	0.340401	-0.0376664	-0.0124209	0.394776	0.0653169	0.0406545	-0.0699369	0.0446531	0.174284
433	0.118247	0.187834	0.168194	0.102196	-0.101829	-0.0601749	-0.0902325	-0.0902993	-0.128342	-0.13014	-0.0592656	0.00519277	-0.0579012	-0.28845	-0.212395	-0.308932	-0.105196	0.215065	-0.125664	-0.175532	-0.255681	-0.0786613	-0.0244358	-0.031312	-0.14773	-0.158116	0.1215	-0.0360248	-0.34541	-0.081285	0.272362	-0.0508455	0.0147342	0.0806849	0.115099	-0.240412	-0.124501	-0.0597903	-0.265308	0.149632	0.258051	0.0792385	0.0727768	0.233967	0.119184	0.0720968	0.00616594	0.0525534	0.169234
434	0.163245	0.307496	0.351101	0.106764	-0.229457	-0.20628	-0.300257	-0.0498524	-0.175549	-0.232462	-0.201366	-0.18531	-0.184654	-0.595053	-0.494708	-0.620156	-0.267914	0.245103	-0.33586	-0.294568	-0.49801	-0.130009	-0.0482271	-0.200504	-0.318425	-0.186309	0.119992	-0.207877	-0.541327	-0.22294	0.408518	-0.144477	-0.113092	0.0785855	0.0137237	-0.480453	-0.394898	-0.260132	-0.447083	0.104553	0.318047	-0.0370364	0.010119	0.346402	0.063649	0.0381846	-0.0680543	0.0870946	0.222664
435	0.198596	0.325781	0.279091	0.0224889	-0.152157	-0.133602	-0.178868	0.0142483	-0.1673	-0.0137516	-0.0977334	-0.0224804	-0.00360683	-0.451084	-0.422565	-0.463527	-0.0757638	0.323106	-0.299297	-0.246021	-0.341215	-0.0823133	0.0208343	-0.084459	-0.201505	-0.0185948	0.269797	-0.0043588	-0.318346	-0.204116	0.496386	-0.043904	-0.00870237	0.0418418	0.0360132	-0.398079	-0.344668	-0.212412	-0.269566	0.211208	0.408195	0.0975233	0.127492	0.425288	0.126307	0.0681288	-0.108515	0.0691578	0.185962
436	0.161124	0.119027	0.239006	0.0497674	-0.183803	-0.161815	-0.275987	-0.0811328	-0.15089	-0.416232	-0.137953	-0.231031	-0.172445	-0.457964	-0.44695	-0.453701	-0.237544	0.0936848	-0.326201	-0.322842	-0.449504	-0.121497	-0.116914	-0.261942	-0.280717	-0.22481	0.0256071	-0.231491	-0.410515	-0.172706	0.295254	-0.194912	-0.0684376	0.0375244	-0.0859487	-0.229367	-0.183687	-0.321621	-0.239656	0.0146664	0.188657	0.0131796	-0.0540801	0.237384	-0.0383789	0.0217224	-0.0677974	-0.158663	-0.0625654
437	-0.0534488	0.00534791	-0.00941217	0.034148	-0.0495523	-0.00386555	-0.107945	0.0625481	-0.0240958	-0.253216	-0.0924576	-0.0615156	-0.0111717	-0.0291159	0.0183226	0.0160576	-0.070459	-0.039363	-0.00685061	0.0923848	0.0382994	-0.0291509	0.0164968	-0.0100065	-0.0236469	-0.0397506	-0.0296784	0.002467	0.0530437	0.0819299	0.00822073	0.0303816	0.00034839	0.00634033	0.00977179	-0.0777618	-0.0975752	0.0434925	-0.00152513	-0.00532501	-0.00363599	0.0559419	0.0553351	0.0137241	0.0378245	0.00660176	-0.0676825	-0.141441	0.010742
438	0.0782465	-0.0443185	0.0442663	-0.0655951	-0.063492	-0.181112	-0.343659	-0.0536137	-0.0689149	-0.296298	-0.0544255	-0.192886	-0.0952586	-0.328846	-0.525213	-0.263737	-0.174976	-0.0348128	-0.315025	-0.262518	-0.285698	0.0682607	-0.00716542	-0.316331	-0.260184	-0.0182054	-0.0347845	-0.342211	-0.0963887	-0.190162	0.161656	-0.190181	-0.0371544	-0.114005	-0.343544	-0.103581	-0.0592782	-0.468989	0.0195706	0.0793867	0.0936041	-0.00480685	-0.0887466	0.151692	-0.1947	-0.0554012	-0.0584553	-0.490562	-0.302445
439	0.0439675	-0.0885867	-0.0457354	-0.0457132	0.0605784	-0.127861	-0.100188	-0.062124	0.0755305	-0.130713	-0.0294178	-0.0653146	-0.0586758	-0.144339	-0.259139	-0.104312	-0.156701	-0.128148	-0.111724	-0.125807	-0.109797	0.0793528	-0.0387274	-0.120182	-0.0915578	-0.0292807	-0.115241	-0.217031	0.0497851	-0.0636512	-0.025318	-0.166858	-0.0523364	-0.0734443	-0.215518	0.0690425	0.0596315	-0.257657	0.059798	0.0316823	-0.0429187	-0.0297428	-0.0814422	-0.00221716	-0.165689	-0.00491964	-0.00861066	-0.287417	-0.251597
440	-0.000170129	0.0564244	0.111124	0.079172	-0.0332064	-0.00968125	-0.147509	-0.0436209	-0.0340897	-0.350741	0.0205869	-0.23097	-0.00965416	0.047843	-0.160821	0.0576764	-0.196979	-0.196891	-0.141409	-0.0789511	-0.188536	0.0228167	-0.121114	-0.19433	-0.0824068	0.0758362	-0.113005	-0.186404	0.0464017	-0.0248475	-0.0701061	-0.100968	-0.0421473	-0.113623	-0.284589	0.0803524	0.0449016	-0.2316	0.176019	-0.104176	-0.11347	-0.0210839	-0.125442	-0.0384219	-0.0665686	0.010876	0.0145163	-0.365344	-0.280521
441	0.0189154	-0.0836275	-0.0423686	0.0140446	-0.030197	-0.0528234	-0.0996905	-0.0658462	-0.0381028	-0.220628	0.0311748	-0.154077	0.00266628	-0.0451158	-0.141551	-0.0371672	-0.0862941	-0.0449868	-0.0687695	-0.0594949	-0.150029	0.00272707	-0.0378426	-0.14905	-0.0666582	-0.033581	-0.0341634	-0.0955121	0.0241881	-0.0539664	0.0309809	-0.0573831	0.00687188	-0.0138659	-0.175748	0.0934081	0.000496588	-0.170983	0.0706613	-0.022729	-0.027986	-0.0217004	-0.0555949	0.0144781	-0.0781265	-0.046255	-0.0171957	-0.244822	-0.148389
442	0.0906863	0.0267391	0.141669	-0.00249057	-0.133185	-0.0307622	-0.227486	-0.142101	-0.0409918	-0.455845	-0.0743658	-0.389149	-0.191463	-0.125615	-0.213585	-0.0980518	-0.243777	-0.262022	-0.208442	-0.177012	-0.369637	0.011465	-0.193581	-0.31012	-0.193549	-0.199895	-0.213629	-0.355762	-0.213816	-0.138867	-0.101852	-0.312262	-0.176894	-0.0637159	-0.185833	0.127649	0.0695248	-0.279351	-0.101359	-0.255176	-0.188408	-0.241137	-0.270921	-0.158276	-0.173461	-0.021401	-0.0821853	-0.261643	-0.224585
443	0.027916	0.127326	0.0623356	0.0433989	-0.0272183	0.0523385	-0.0416966	0.054193	-0.0139059	0.0135219	0.0136545	-0.0367853	0.0395289	-0.0620718	-0.121325	-0.110334	0.0167738	0.0881089	-0.0291056	0.0268893	-0.151036	0.0068758	0.0541264	-0.0472484	-0.0470228	0.10948	0.0387339	0.0952872	0.0574368	-0.0856572	0.168895	0.0143942	0.0365763	0.0407586	-0.0532627	-0.0221514	-0.171155	-0.144778	0.0211332	0.103041	0.101094	0.0323274	0.0423646	0.167707	0.0520193	0.114325	-0.00608332	-0.0246417	0.0131569
444	0.124683	0.173188	0.202145	-0.0361607	-0.169234	-0.131744	-0.281058	0.0730439	-0.159587	-0.178283	-0.367499	-0.142734	-0.198686	-0.480191	-0.289504	-0.435231	-0.160402	0.114059	-0.237497	-0.180101	-0.199746	-0.155295	0.0586645	-0.132956	-0.216575	-0.273377	-0.0657413	-0.240323	-0.441574	-0.0739988	0.169934	-0.166671	-0.135144	0.0450283	0.117005	-0.353015	-0.252903	-0.0818389	-0.457788	-0.0544943	0.101294	-0.114937	-0.0347511	0.0810064	-0.0324367	-0.0177254	-0.112202	0.140266	0.194523
445	0.0842307	0.166663	0.190356	0.148452	-0.0791771	-0.178511	-0.109405	-0.0360826	-0.10737	-0.202948	-0.0439634	-0.189082	-0.0986553	-0.241764	-0.249695	-0.231897	-0.184898	-0.0142367	-0.175059	-0.180224	-0.292092	-0.042677	-0.144514	-0.1651	-0.196614	-0.127594	0.0104787	-0.232501	-0.306648	-0.0891127	0.0706517	-0.154464	-0.0784471	-0.0764929	-0.0313652	-0.154677	-0.14445	-0.199572	-0.134858	-0.0823351	0.0663303	-0.0561617	-0.0941434	0.0675849	-0.0094106	0.0526834	-0.0422999	-0.0727003	0.00255303
446	0.16255	0.230665	0.214686	-0.040074	-0.116885	-0.126405	-0.185479	0.060404	-0.142687	0.0255763	-0.203238	0.0167589	-0.0845855	-0.49779	-0.318858	-0.517907	-0.0221611	0.269719	-0.177341	-0.170842	-0.23873	-0.146627	0.0566689	-0.0343245	-0.225863	-0.123946	0.100177	-0.016857	-0.338442	-0.108928	0.393078	-0.0877109	-0.0472803	0.142543	0.134488	-0.362076	-0.284579	-0.10118	-0.431433	0.123352	0.31334	0.00154086	0.0651386	0.307027	0.0901481	-0.0555114	-0.108277	0.236864	0.320209
447	0.123286	0.102553	0.204976	-0.050119	-0.192831	-0.125071	-0.241226	-0.0652912	-0.126297	-0.260335	-0.24896	-0.211155	-0.209716	-0.47195	-0.329114	-0.434186	-0.181905	0.0614728	-0.20498	-0.226622	-0.296894	-0.139131	-0.0474504	-0.207762	-0.285571	-0.3143	-0.0587696	-0.270074	-0.45481	-0.136582	0.163036	-0.229179	-0.143923	0.0403513	0.0855013	-0.253855	-0.174764	-0.169266	-0.439306	-0.074392	0.0738766	-0.168344	-0.0542725	0.0661853	-0.0812407	-0.0911886	-0.100476	0.0011862	0.144798
448	0.1661	0.322592	0.362641	0.0583548	-0.224086	-0.142296	-0.187402	-0.117883	-0.102763	-0.15291	-0.190694	-0.105689	-0.193516	-0.537574	-0.42236	-0.581037	-0.224116	0.276836	-0.323204	-0.268696	-0.494393	-0.165575	-0.0706536	-0.124947	-0.298118	-0.213896	0.198515	-0.106295	-0.557964	-0.212251	0.447731	-0.0938465	-0.0679873	0.126128	0.128119	-0.462916	-0.433736	-0.191475	-0.441845	0.127502	0.354022	0.0081889	0.00871483	0.385483	0.150412	0.082521	-0.0942894	0.169323	0.233366
449	0.131368	0.284967	0.239328	-0.108335	-0.131173	-0.113786	-0.196806	-0.0357003	-0.173245	-0.0429691	-0.062415	-0.134505	-0.0137065	-0.273027	-0.337723	-0.320499	-0.0358895	0.0703181	-0.172024	-0.201726	-0.333429	-0.0457617	-0.00566552	-0.152911	-0.205421	0.0611484	0.0366831	-0.0889612	-0.247477	-0.251005	0.221197	-0.168476	-0.120869	0.0645241	-0.0926425	-0.129096	-0.126645	-0.295659	-0.201062	-0.00371375	0.147423	-0.121853	-0.0121153	0.170485	-0.0357265	-0.0584765	-0.00281999	0.0127407	0.0360943
450	0.135034	0.0719799	0.176907	-0.0229616	-0.219996	-0.124622	-0.195568	-0.140552	-0.170014	-0.323181	-0.260709	-0.213917	-0.263626	-0.522252	-0.41653	-0.502067	-0.212529	0.07879	-0.24023	-0.252433	-0.364645	-0.0978111	-0.045359	-0.195564	-0.325242	-0.306143	-0.0772451	-0.349901	-0.483239	-0.212682	0.147905	-0.288125	-0.159238	0.0550403	0.0314006	-0.233735	-0.155353	-0.269687	-0.402423	-0.0349549	0.0780619	-0.158355	-0.121995	0.0945236	-0.149091	-0.0301897	-0.00501962	0.0281045	0.0812227
[truncated: 372 more columns]

## Sheet: PearsonCorrCoeffRUV
m/z PCC	30	31	32	33	34	35	36	37	38	39	40	41	42	43	44	45	46	47	48	49	50	51	52	53	54	55	56	57	58	59	60	61	62	63	64	65	66	67	68	69	70	71	72	73	74	75	76	77	78
30	1	0.0722888	0.108118	0.195603	0.0825781	-0.0730753	0.10492	-0.0138327	0.46361	0.174931	0.106265	0.107141	0.184087	0.243188	0.275436	0.223056	0.0501068	-0.0030152	0.0841802	0.0225229	0.0457304	0.258857	-0.0070439	0.194201	0.16547	0.233399	0.103181	0.197408	0.116528	0.16344	-0.0251978	0.107363	0.167301	0.230499	0.144723	0.219059	0.188571	0.144148	0.0419153	-0.0842246	-0.0529946	0.00215646	0.037112	-0.123866	-0.0338229	0.126322	0.163297	0.14379	0.162104
31	0.0722888	1	0.683311	0.18915	-0.0419359	-0.127364	-0.198606	0.072073	-0.0108115	0.0602642	0.0630135	-0.0952214	0.243719	0.0353231	-0.122109	-0.0477477	0.0605129	0.105434	-0.105509	-0.0814234	-0.284354	0.0897076	-0.00756756	0.0155382	-0.0618436	0.340589	0.171814	0.0587082	-0.267682	-0.0156932	0.312079	-0.099042	0.0246308	0.113246	0.0791725	0.0259196	0.0914759	-0.0804238	-0.181278	-0.00280437	0.246851	-0.0707149	-0.0241631	0.161349	0.156914	0.107551	0.0179425	0.154424	0.0972046
32	0.108118	0.683311	1	0.195556	-0.00921881	-0.145263	-0.242951	0.0553124	0.0119713	-0.0133678	0.0518215	-0.149614	0.147058	0.0506651	-0.0725313	0.00636192	-0.0124643	-0.0639893	-0.11763	-0.0753973	-0.296695	0.0993816	0.00789493	0.00792671	-0.0597546	0.185292	0.0681801	-0.0702454	-0.281838	0.00859479	0.103855	-0.196876	-0.0477355	0.123281	0.089132	0.171776	0.215057	-0.104432	-0.22119	-0.138386	0.0365822	-0.24106	-0.0699677	-0.0448473	-0.0183482	0.040015	0.0493388	0.0951351	0.067111
33	0.195603	0.18915	0.195556	1	0.0207996	-0.056734	0.190321	0.0261788	0.140668	0.0451186	0.294584	0.107486	0.105605	0.320695	0.277105	0.230462	-0.00706087	0.0422559	0.0205081	0.0701073	-0.0454391	0.0661545	-0.0587087	0.229219	0.26375	0.208415	0.190293	0.239821	0.0600153	0.135006	0.000430972	0.195181	0.163875	0.204733	0.18744	0.117707	0.0750841	0.194981	0.134448	0.0981296	0.0614603	0.107399	0.0833619	0.0219443	0.163042	0.301062	0.151906	0.232106	0.115815
34	0.0825781	-0.0419359	-0.00921881	0.0207996	1	-0.0835572	0.114804	0.114042	0.0154013	0.202221	0.150678	0.133127	0.135944	0.228466	0.256044	0.241291	0.110805	0.0132316	0.219982	0.0887061	0.186222	0.0511263	0.0932794	0.224649	0.126325	0.138048	-0.0231106	0.153267	0.258866	0.14183	-0.117467	0.147417	0.0438476	0.0479299	0.0914184	0.129565	0.130033	0.179262	0.161183	0.00824636	-0.126242	0.0590997	0.0777664	-0.141209	-0.0419702	-0.0688114	0.074298	0.0163796	0.0929031
35	-0.0730753	-0.127364	-0.145263	-0.056734	-0.0835572	1	-0.0359334	-0.0422795	-0.0581462	-0.130843	-0.101294	0.0457977	-0.069258	-0.168527	-0.10712	-0.147198	-0.114986	0.0563301	-0.0559867	-0.0454367	-0.0112672	-0.125734	-0.0693401	-0.0414686	-0.0742541	-0.190467	-0.0480703	-0.0304361	-0.0736484	-0.132114	0.0742099	0.0147759	-0.0776344	-0.114012	-0.107739	-0.155454	-0.0433513	-0.0826096	0.00204582	0.15117	0.123499	0.0898295	0.00430259	0.156087	0.11589	0.00657146	-0.118216	-0.10574	-0.0217886
36	0.10492	-0.198606	-0.242951	0.190321	0.114804	-0.0359334	1	-0.060353	0.0223778	0.183879	0.215239	0.262679	0.10568	0.27937	0.342346	0.257263	0.0771651	0.169865	0.143275	0.113552	0.174225	0.0649074	0.042635	0.258157	0.204067	0.0849519	0.158332	0.294701	0.235558	0.145413	-0.112874	0.250642	0.134985	0.0436755	0.212672	0.101637	0.0879582	0.266797	0.190691	0.11814	-0.0381489	0.165559	0.20308	-0.0600313	0.0742273	0.134433	0.141012	0.215499	0.0778161
37	-0.0138327	0.072073	0.0553124	0.0261788	0.114042	-0.0422795	-0.060353	1	-0.0255625	0.215133	0.000555839	0.14261	0.195065	0.140414	0.229073	0.203686	0.176239	-0.0103493	0.194481	0.171461	0.364626	0.0212725	0.140045	0.142963	0.178193	0.0906671	0.0647121	0.106092	0.217157	0.229864	-0.0578856	0.159071	0.0973787	-0.000981581	0.144351	-0.0590035	-0.043054	0.283369	0.0461617	0.0433979	-0.0380144	0.089605	0.105425	-0.0520032	0.0058704	-0.00234711	-0.0227414	0.104964	0.139573
38	0.46361	-0.0108115	0.0119713	0.140668	0.0154013	-0.0581462	0.0223778	-0.0255625	1	0.0585083	0.141007	0.0617221	0.0987537	0.187231	0.217218	0.162355	0.0374702	-0.044033	0.149955	0.0270475	0.0530943	0.139588	-0.033823	0.147183	0.153346	0.0640306	0.0463577	0.136927	0.114628	0.133507	-0.123851	0.147763	0.201453	0.265647	0.141939	0.104023	0.0745176	0.195932	0.0672765	-0.0217948	-0.0554221	0.0241346	-0.00259402	-0.117277	0.0123325	0.054455	0.0708857	0.0929125	0.0991036
39	0.174931	0.0602642	-0.0133678	0.0451186	0.202221	-0.130843	0.183879	0.215133	0.0585083	1	0.328421	0.377099	0.435845	0.509876	0.458217	0.475775	0.538412	0.227004	0.374219	0.28457	0.454722	0.259738	0.289783	0.414465	0.448412	0.47373	0.332253	0.513955	0.520785	0.329295	-0.00700116	0.440314	0.253278	0.159344	0.231262	0.0806003	0.0650364	0.414028	0.263835	0.0701083	-0.052027	0.0801726	0.381286	-0.126039	-0.0376563	0.0179475	0.186197	0.160492	0.12971
40	0.106265	0.0630135	0.0518215	0.294584	0.150678	-0.101294	0.215239	0.000555839	0.141007	0.328421	1	0.0393589	0.235484	0.439156	0.266829	0.317841	0.180509	0.122535	0.185539	0.0878222	0.0024128	0.109439	0.0120572	0.244744	0.328402	0.366459	0.279987	0.403165	0.326311	0.13047	0.0362604	0.264589	0.169377	0.158486	0.117461	0.190194	0.166661	0.185214	0.376861	0.0838916	0.0418607	0.149696	0.178676	-0.00130112	0.0532433	0.234328	0.208182	0.0438062	0.0399221
41	0.107141	-0.0952214	-0.149614	0.107486	0.133127	0.0457977	0.262679	0.14261	0.0617221	0.377099	0.0393589	1	0.188236	0.333904	0.424321	0.293413	0.308095	0.291081	0.241499	0.244802	0.493625	0.115769	0.258689	0.456058	0.404963	0.252713	0.319536	0.530288	0.460023	0.311604	0.0833787	0.490787	0.220209	0.138977	0.226018	-0.164475	-0.0434876	0.44805	0.273724	0.448631	0.231836	0.459291	0.329432	0.158559	0.27506	0.114454	0.0601107	0.177708	0.153298
42	0.184087	0.243719	0.147058	0.105605	0.135944	-0.069258	0.10568	0.195065	0.0987537	0.435845	0.235484	0.188236	1	0.405614	0.335468	0.357716	0.295781	0.168128	0.269136	0.188285	0.303855	0.162698	0.202915	0.326032	0.297368	0.435492	0.296527	0.412344	0.389651	0.217646	0.0795331	0.328698	0.289892	0.180813	0.155212	0.0640698	0.103493	0.273596	0.261877	0.14895	0.0674101	0.150392	0.278785	-0.00361803	0.132757	0.126034	0.195101	0.052428	0.0918103
43	0.243188	0.0353231	0.0506651	0.320695	0.228466	-0.168527	0.27937	0.140414	0.187231	0.509876	0.439156	0.333904	0.405614	1	0.79033	0.842403	0.417086	-0.107654	0.373142	0.320671	0.460085	0.290895	0.189858	0.517424	0.598315	0.465298	0.232905	0.482635	0.606186	0.51783	-0.401139	0.398784	0.319156	0.255157	0.37315	0.431587	0.383736	0.596173	0.458822	-0.101083	-0.328301	0.0825205	0.282249	-0.456806	-0.0385796	0.209795	0.320008	0.112769	0.0625309
44	0.275436	-0.122109	-0.0725313	0.277105	0.256044	-0.10712	0.342346	0.229073	0.217218	0.458217	0.266829	0.424321	0.335468	0.79033	1	0.782157	0.405881	-0.058281	0.479358	0.380218	0.658145	0.196986	0.22822	0.62746	0.602237	0.203623	0.147459	0.500918	0.508004	0.617763	-0.455222	0.433889	0.323687	0.286571	0.55654	0.31741	0.286407	0.803143	0.219047	-0.104905	-0.334564	0.0938966	0.328298	-0.45284	0.0453251	0.188079	0.281191	0.417972	0.332981
45	0.223056	-0.0477477	0.00636192	0.230462	0.241291	-0.147198	0.257263	0.203686	0.162355	0.475775	0.317841	0.293413	0.357716	0.842403	0.782157	1	0.426517	-0.151848	0.344536	0.355111	0.567264	0.266906	0.236666	0.462599	0.521565	0.372477	0.115971	0.3672	0.587334	0.542407	-0.491077	0.357489	0.316755	0.192394	0.344622	0.390556	0.33411	0.595492	0.374449	-0.188584	-0.412576	0.034987	0.229812	-0.527648	-0.125949	0.126261	0.270901	0.0930291	0.0419836
46	0.0501068	0.0605129	-0.0124643	-0.00706087	0.110805	-0.114986	0.0771651	0.176239	0.0374702	0.538412	0.180509	0.308095	0.295781	0.417086	0.405881	0.426517	1	0.0728833	0.282464	0.337565	0.493064	0.141707	0.316898	0.33162	0.3948	0.310128	0.175577	0.378426	0.466624	0.357749	-0.0537805	0.315455	0.193409	0.136343	0.238962	0.107297	0.0926175	0.359387	0.136807	0.0405511	-0.101963	0.061923	0.20212	-0.154881	-0.041639	0.0458793	0.103068	0.0863439	0.108375
47	-0.0030152	0.105434	-0.0639893	0.0422559	0.0132316	0.0563301	0.169865	-0.0103493	-0.044033	0.227004	0.122535	0.291081	0.168128	-0.107654	-0.058281	-0.151848	0.0728833	1	0.0114971	0.104432	0.0411189	-0.0493765	0.120053	0.124243	0.10977	0.18496	0.41113	0.436677	0.0886485	-0.00983596	0.5584	0.37243	0.196319	-0.00453769	0.0625593	-0.437042	-0.360442	0.0559052	0.0947489	0.509686	0.578727	0.438234	0.296602	0.575816	0.437519	0.132468	-0.00725421	0.125234	0.200259
48	0.0841802	-0.105509	-0.11763	0.0205081	0.219982	-0.0559867	0.143275	0.194481	0.149955	0.374219	0.185539	0.241499	0.269136	0.373142	0.479358	0.344536	0.282464	0.0114971	1	0.248248	0.447824	0.128098	0.155026	0.320757	0.298176	0.160555	0.085573	0.301357	0.371516	0.283431	-0.192779	0.266284	0.200684	0.0977812	0.258292	0.0418451	0.0776195	0.373998	0.197442	0.0131869	-0.144559	0.0926445	0.224888	-0.18447	-0.01542	0.102069	0.0730601	0.159623	0.153962
49	0.0225229	-0.0814234	-0.0753973	0.0701073	0.0887061	-0.0454367	0.113552	0.171461	0.0270475	0.28457	0.0878222	0.244802	0.188285	0.320671	0.380218	0.355111	0.337565	0.104432	0.248248	1	0.433368	0.0955453	0.210963	0.167901	0.265231	0.140328	0.0488366	0.275463	0.314315	0.249877	-0.167562	0.232359	0.215197	0.0647365	0.221966	0.0592443	0.0364455	0.319835	0.126308	0.00663864	-0.117028	0.0675419	0.184067	-0.170947	-0.0100326	0.0232991	0.0481037	0.0966725	0.0921269
50	0.0457304	-0.284354	-0.296695	-0.0454391	0.186222	-0.0112672	0.174225	0.364626	0.0530943	0.454722	0.0024128	0.493625	0.303855	0.460085	0.658145	0.567264	0.493064	0.0411189	0.447824	0.433368	1	0.096333	0.456582	0.466413	0.443951	0.151445	0.0580718	0.379077	0.666291	0.511279	-0.306882	0.46976	0.28868	0.0437946	0.286898	-0.0485989	-0.0185535	0.650188	0.227614	0.088513	-0.212059	0.216502	0.338365	-0.27189	-0.0192522	0.0107548	0.0171807	0.132996	0.18435
51	0.258857	0.0897076	0.0993816	0.0661545	0.0511263	-0.125734	0.0649074	0.0212725	0.139588	0.259738	0.109439	0.115769	0.162698	0.290895	0.196986	0.266906	0.141707	-0.0493765	0.128098	0.0955453	0.096333	1	0.0384537	0.17844	0.160251	0.244224	0.122175	0.118578	0.225025	0.127935	-0.117889	0.049613	0.200967	0.270806	0.124932	0.228221	0.185491	0.129172	0.111079	-0.0511874	-0.116533	-0.0124831	0.0726508	-0.185224	-0.132738	0.0241199	0.12672	0.026259	-0.0276848
52	-0.0070439	-0.00756756	0.00789493	-0.0587087	0.0932794	-0.0693401	0.042635	0.140045	-0.033823	0.289783	0.0120572	0.258689	0.202915	0.189858	0.22822	0.236666	0.316898	0.120053	0.155026	0.210963	0.456582	0.0384537	1	0.10206	0.210839	0.192793	0.109936	0.233837	0.343618	0.302058	0.0199557	0.226089	0.221917	0.0365248	0.118782	-0.0616379	-0.0806246	0.275986	0.059451	0.0869983	-0.0198384	0.0819157	0.21207	-0.0549174	-0.031469	0.0215931	0.00228537	0.0446779	0.128273
53	0.194201	0.0155382	0.00792671	0.229219	0.224649	-0.0414686	0.258157	0.142963	0.147183	0.414465	0.244744	0.456058	0.326032	0.517424	0.62746	0.462599	0.33162	0.124243	0.320757	0.167901	0.466413	0.17844	0.10206	1	0.377512	0.274842	0.273171	0.476927	0.412631	0.373922	-0.136868	0.46817	0.290421	0.237626	0.394594	0.105453	0.149409	0.591076	0.175927	0.158735	-0.0376464	0.232361	0.308932	-0.131087	0.169852	0.218995	0.272461	0.307411	0.312792
54	0.16547	-0.0618436	-0.0597546	0.26375	0.126325	-0.0742541	0.204067	0.178193	0.153346	0.448412	0.328402	0.404963	0.297368	0.598315	0.602237	0.521565	0.3948	0.10977	0.298176	0.265231	0.443951	0.160251	0.210839	0.377512	1	0.240058	0.252499	0.532226	0.524975	0.443542	-0.152299	0.460299	0.262676	0.216829	0.351256	0.110174	0.0873382	0.492445	0.36363	0.152168	-0.0548082	0.18747	0.30412	-0.133692	0.0797933	0.224544	0.217705	0.167188	0.161927
55	0.233399	0.340589	0.185292	0.208415	0.138048	-0.190467	0.0849519	0.0906671	0.0640306	0.47373	0.366459	0.252713	0.435492	0.465298	0.203623	0.372477	0.310128	0.18496	0.160555	0.140328	0.151445	0.244224	0.192793	0.274842	0.240058	1	0.353655	0.439871	0.473353	0.189961	0.18196	0.341083	0.278668	0.171013	0.0855765	0.092948	0.0777847	0.167025	0.41908	0.207195	0.139401	0.256839	0.273098	0.0744516	0.0639445	0.178924	0.192181	-0.0329465	-0.0181794
56	0.103181	0.171814	0.0681801	0.190293	-0.0231106	-0.0480703	0.158332	0.0647121	0.0463577	0.332253	0.279987	0.319536	0.296527	0.232905	0.147459	0.115971	0.175577	0.41113	0.085573	0.0488366	0.0580718	0.122175	0.109936	0.273171	0.252499	0.353655	1	0.372572	0.239176	0.120912	0.439144	0.423942	0.256167	0.0925148	0.169823	-0.203098	-0.185408	0.202976	0.248895	0.456258	0.437766	0.419346	0.347014	0.403643	0.336826	0.237533	0.151797	0.14133	0.170819
57	0.197408	0.0587082	-0.0702454	0.239821	0.153267	-0.0304361	0.294701	0.106092	0.136927	0.513955	0.403165	0.530288	0.412344	0.482635	0.500918	0.3672	0.378426	0.436677	0.301357	0.275463	0.379077	0.118578	0.233837	0.476927	0.532226	0.439871	0.372572	1	0.507315	0.349342	0.303613	0.645081	0.36948	0.215648	0.319658	-0.112439	-0.112898	0.485209	0.373297	0.439628	0.356509	0.482465	0.470846	0.294461	0.398317	0.283559	0.211346	0.233616	0.283212
58	0.116528	-0.267682	-0.281838	0.0600153	0.258866	-0.0736484	0.235558	0.217157	0.114628	0.520785	0.326311	0.460023	0.389651	0.606186	0.508004	0.587334	0.466624	0.0886485	0.371516	0.314315	0.666291	0.225025	0.343618	0.412631	0.524975	0.473353	0.239176	0.507315	1	0.382061	-0.150989	0.526704	0.36136	0.0996797	0.167304	0.0822668	0.0383724	0.432119	0.594163	0.230832	-0.132298	0.332746	0.368671	-0.155814	-0.0493381	0.103994	0.16061	-0.123488	-0.0416393
59	0.16344	-0.0156932	0.00859479	0.135006	0.14183	-0.132114	0.145413	0.229864	0.133507	0.329295	0.13047	0.311604	0.217646	0.51783	0.617763	0.542407	0.357749	-0.00983596	0.283431	0.249877	0.511279	0.127935	0.302058	0.373922	0.443542	0.189961	0.120912	0.349342	0.382061	1	-0.286327	0.314941	0.175914	0.201618	0.378754	0.152121	0.10351	0.570884	0.151991	-0.0570011	-0.217737	0.103325	0.139013	-0.275018	0.0222065	0.118545	0.141461	0.233442	0.191793
60	-0.0251978	0.312079	0.103855	0.000430972	-0.117467	0.0742099	-0.112874	-0.0578856	-0.123851	-0.00700116	0.0362604	0.0833787	0.0795331	-0.401139	-0.455222	-0.491077	-0.0537805	0.5584	-0.192779	-0.167562	-0.306882	-0.117889	0.0199557	-0.136868	-0.152299	0.18196	0.439144	0.303613	-0.150989	-0.286327	1	0.190668	0.0347728	-0.0264511	-0.158977	-0.495781	-0.457533	-0.28056	-0.0382562	0.600976	0.83531	0.410532	0.189553	0.885821	0.506692	0.0981334	-0.11146	-0.0453309	0.111062
61	0.107363	-0.099042	-0.196876	0.195181	0.147417	0.0147759	0.250642	0.159071	0.147763	0.440314	0.264589	0.490787	0.328698	0.398784	0.433889	0.357489	0.315455	0.37243	0.266284	0.232359	0.46976	0.049613	0.226089	0.46817	0.460299	0.341083	0.423942	0.645081	0.526704	0.314941	0.190668	1	0.290856	0.0807098	0.186793	-0.278676	-0.243042	0.472836	0.434221	0.490472	0.303351	0.577487	0.416573	0.263091	0.399759	0.222381	0.124631	0.111123	0.161346
62	0.167301	0.0246308	-0.0477355	0.163875	0.0438476	-0.0776344	0.134985	0.0973787	0.201453	0.253278	0.169377	0.220209	0.289892	0.319156	0.323687	0.316755	0.193409	0.196319	0.200684	0.215197	0.28868	0.200967	0.221917	0.290421	0.262676	0.278668	0.256167	0.36948	0.36136	0.175914	0.0347728	0.290856	1	0.125935	0.24069	-0.023462	-0.0402693	0.233346	0.255969	0.134847	0.0391548	0.208225	0.223324	0.0127391	0.105529	0.19132	0.0991067	0.0809951	0.0596984
63	0.230499	0.113246	0.123281	0.204733	0.0479299	-0.114012	0.0436755	-0.000981581	0.265647	0.159344	0.158486	0.138977	0.180813	0.255157	0.286571	0.192394	0.136343	-0.00453769	0.0977812	0.0647365	0.0437946	0.270806	0.0365248	0.237626	0.216829	0.171013	0.0925148	0.215648	0.0996797	0.201618	-0.0264511	0.0807098	0.125935	1	0.151105	0.248396	0.186597	0.229748	-0.0285056	-0.0384381	-0.0446796	-0.00989056	0.0729464	-0.0965135	0.00086672	0.123937	0.168411	0.270908	0.148808
64	0.144723	0.0791725	0.089132	0.18744	0.0914184	-0.107739	0.212672	0.144351	0.141939	0.231262	0.117461	0.226018	0.155212	0.37315	0.55654	0.344622	0.238962	0.0625593	0.258292	0.221966	0.286898	0.124932	0.118782	0.394594	0.351256	0.0855765	0.169823	0.319658	0.167304	0.378754	-0.158977	0.186793	0.24069	0.151105	1	0.123676	0.115222	0.482893	-0.0594647	-0.0292603	-0.116365	0.0331293	0.198114	-0.189964	0.0911012	0.130807	0.223592	0.457722	0.348701
65	0.219059	0.0259196	0.171776	0.117707	0.129565	-0.155454	0.101637	-0.0590035	0.104023	0.0806003	0.190194	-0.164475	0.0640698	0.431587	0.31741	0.390556	0.107297	-0.437042	0.0418451	0.0592443	-0.0485989	0.228221	-0.0616379	0.105453	0.110174	0.092948	-0.203098	-0.112439	0.0822668	0.152121	-0.495781	-0.278676	-0.023462	0.248396	0.123676	1	0.677042	0.0949421	0.0177456	-0.540482	-0.581097	-0.453745	-0.134844	-0.651667	-0.421155	-0.0444984	0.21597	0.0772856	-0.0621438
66	0.188571	0.0914759	0.215057	0.0750841	0.130033	-0.0433513	0.0879582	-0.043054	0.0745176	0.0650364	0.166661	-0.0434876	0.103493	0.383736	0.286407	0.33411	0.0926175	-0.360442	0.0776195	0.0364455	-0.0185535	0.185491	-0.0806246	0.149409	0.0873382	0.0777847	-0.185408	-0.112898	0.0383724	0.10351	-0.457533	-0.243042	-0.0402693	0.186597	0.115222	0.677042	1	0.0717481	0.00911253	-0.357631	-0.458697	-0.337843	-0.118708	-0.542493	-0.290957	-0.0537619	0.217729	0.0704039	-0.0486087
67	0.144148	-0.0804238	-0.104432	0.194981	0.179262	-0.0826096	0.266797	0.283369	0.195932	0.414028	0.185214	0.44805	0.273596	0.596173	0.803143	0.595492	0.359387	0.0559052	0.373998	0.319835	0.650188	0.129172	0.275986	0.591076	0.492445	0.167025	0.202976	0.485209	0.432119	0.570884	-0.28056	0.472836	0.233346	0.229748	0.482893	0.0949421	0.0717481	1	0.0467023	0.0495803	-0.149	0.209888	0.299076	-0.234427	0.165093	0.184953	0.178877	0.447701	0.388178
68	0.0419153	-0.181278	-0.22119	0.134448	0.161183	0.00204582	0.190691	0.0461617	0.0672765	0.263835	0.376861	0.273724	0.261877	0.458822	0.219047	0.374449	0.136807	0.0947489	0.197442	0.126308	0.227614	0.111079	0.059451	0.175927	0.36363	0.41908	0.248895	0.373297	0.594163	0.151991	-0.0382562	0.434221	0.255969	-0.0285056	-0.0594647	0.0177456	0.00911253	0.0467023	1	0.215389	0.0572699	0.405002	0.257319	0.0305179	0.097605	0.171577	0.131719	-0.27961	-0.248954
69	-0.0842246	-0.00280437	-0.138386	0.0981296	0.00824636	0.15117	0.11814	0.0433979	-0.0217948	0.0701083	0.0838916	0.448631	0.14895	-0.101083	-0.104905	-0.188584	0.0405511	0.509686	0.0131869	0.00663864	0.088513	-0.0511874	0.0869983	0.158735	0.152168	0.207195	0.456258	0.439628	0.230832	-0.0570011	0.600976	0.490472	0.134847	-0.0384381	-0.0292603	-0.540482	-0.357631	0.0495803	0.215389	1	0.709735	0.680881	0.340936	0.723403	0.546803	0.199242	-0.0192667	-0.0273534	0.101606
70	-0.0529946	0.246851	0.0365822	0.0614603	-0.126242	0.123499	-0.0381489	-0.0380144	-0.0554221	-0.052027	0.0418607	0.231836	0.0674101	-0.328301	-0.334564	-0.412576	-0.101963	0.578727	-0.144559	-0.117028	-0.212059	-0.116533	-0.0198384	-0.0376464	-0.0548082	0.139401	0.437766	0.356509	-0.132298	-0.217737	0.83531	0.303351	0.0391548	-0.0446796	-0.116365	-0.581097	-0.458697	-0.149	0.0572699	0.709735	1	0.527706	0.237755	0.892453	0.64113	0.152716	-0.113496	0.0155335	0.1543
71	0.00215646	-0.0707149	-0.24106	0.107399	0.0590997	0.0898295	0.165559	0.089605	0.0241346	0.0801726	0.149696	0.459291	0.150392	0.0825205	0.0938966	0.034987	0.061923	0.438234	0.0926445	0.0675419	0.216502	-0.0124831	0.0819157	0.232361	0.18747	0.256839	0.419346	0.482465	0.332746	0.103325	0.410532	0.577487	0.208225	-0.00989056	0.0331293	-0.453745	-0.337843	0.209888	0.405002	0.680881	0.527706	1	0.284846	0.560488	0.521724	0.262859	0.0313763	-0.017332	0.0839211
72	0.037112	-0.0241631	-0.0699677	0.0833619	0.0777664	0.00430259	0.20308	0.105425	-0.00259402	0.381286	0.178676	0.329432	0.278785	0.282249	0.328298	0.229812	0.20212	0.296602	0.224888	0.184067	0.338365	0.0726508	0.21207	0.308932	0.30412	0.273098	0.347014	0.470846	0.368671	0.139013	0.189553	0.416573	0.223324	0.0729464	0.198114	-0.134844	-0.118708	0.299076	0.257319	0.340936	0.237755	0.284846	1	0.124851	0.27485	0.180565	0.14789	0.188438	0.234418
73	-0.123866	0.161349	-0.0448473	0.0219443	-0.141209	0.156087	-0.0600313	-0.0520032	-0.117277	-0.126039	-0.00130112	0.158559	-0.00361803	-0.456806	-0.45284	-0.527648	-0.154881	0.575816	-0.18447	-0.170947	-0.27189	-0.185224	-0.0549174	-0.131087	-0.133692	0.0744516	0.403643	0.294461	-0.155814	-0.275018	0.885821	0.263091	0.0127391	-0.0965135	-0.189964	-0.651667	-0.542493	-0.234427	0.0305179	0.723403	0.892453	0.560488	0.124851	1	0.607513	0.136342	-0.140015	-0.037957	0.11487
74	-0.0338229	0.156914	-0.0183482	0.163042	-0.0419702	0.11589	0.0742273	0.0058704	0.0123325	-0.0376563	0.0532433	0.27506	0.132757	-0.0385796	0.0453251	-0.125949	-0.041639	0.437519	-0.01542	-0.0100326	-0.0192522	-0.132738	-0.031469	0.169852	0.0797933	0.0639445	0.336826	0.398317	-0.0493381	0.0222065	0.506692	0.399759	0.105529	0.00086672	0.0911012	-0.421155	-0.290957	0.165093	0.097605	0.546803	0.64113	0.521724	0.27485	0.607513	1	0.227276	-0.0346697	0.166023	0.252564
75	0.126322	0.107551	0.040015	0.301062	-0.0688114	0.00657146	0.134433	-0.00234711	0.054455	0.0179475	0.234328	0.114454	0.126034	0.209795	0.188079	0.126261	0.0458793	0.132468	0.102069	0.0232991	0.0107548	0.0241199	0.0215931	0.218995	0.224544	0.178924	0.237533	0.283559	0.103994	0.118545	0.0981334	0.222381	0.19132	0.123937	0.130807	-0.0444984	-0.0537619	0.184953	0.171577	0.199242	0.152716	0.262859	0.180565	0.136342	0.227276	1	0.0766923	0.14182	0.116957
76	0.163297	0.0179425	0.0493388	0.151906	0.074298	-0.118216	0.141012	-0.0227414	0.0708857	0.186197	0.208182	0.0601107	0.195101	0.320008	0.281191	0.270901	0.103068	-0.00725421	0.0730601	0.0481037	0.0171807	0.12672	0.00228537	0.272461	0.217705	0.192181	0.151797	0.211346	0.16061	0.141461	-0.11146	0.124631	0.0991067	0.168411	0.223592	0.21597	0.217729	0.178877	0.131719	-0.0192667	-0.113496	0.0313763	0.14789	-0.140015	-0.0346697	0.0766923	1	0.0926627	0.0636305
77	0.14379	0.154424	0.0951351	0.232106	0.0163796	-0.10574	0.215499	0.104964	0.0929125	0.160492	0.0438062	0.177708	0.052428	0.112769	0.417972	0.0930291	0.0863439	0.125234	0.159623	0.0966725	0.132996	0.026259	0.0446779	0.307411	0.167188	-0.0329465	0.14133	0.233616	-0.123488	0.233442	-0.0453309	0.111123	0.0809951	0.270908	0.457722	0.0772856	0.0704039	0.447701	-0.27961	-0.0273534	0.0155335	-0.017332	0.188438	-0.037957	0.166023	0.14182	0.0926627	1	0.531454
78	0.162104	0.0972046	0.067111	0.115815	0.0929031	-0.0217886	0.0778161	0.139573	0.0991036	0.12971	0.0399221	0.153298	0.0918103	0.0625309	0.332981	0.0419836	0.108375	0.200259	0.153962	0.0921269	0.18435	-0.0276848	0.128273	0.312792	0.161927	-0.0181794	0.170819	0.283212	-0.0416393	0.191793	0.111062	0.161346	0.0596984	0.148808	0.348701	-0.0621438	-0.0486087	0.388178	-0.248954	0.101606	0.1543	0.0839211	0.234418	0.11487	0.252564	0.116957	0.0636305	0.531454	1
79	0.0881945	-0.216309	-0.142287	0.00779724	0.0941416	-0.0492597	0.187577	0.168856	0.12073	0.226937	-0.0385142	0.175221	0.103415	0.476655	0.667338	0.581232	0.255513	-0.251947	0.348309	0.371011	0.577441	0.113095	0.141305	0.32703	0.275184	-0.0431737	-0.114672	0.0481941	0.266763	0.429891	-0.623531	0.135642	0.145547	0.106176	0.363403	0.280994	0.299779	0.543178	0.0253533	-0.330552	-0.505419	-0.124318	0.0880851	-0.597201	-0.158439	-0.0192569	0.0936946	0.244495	-0.00980691
80	0.0222185	-0.0152824	-0.0247195	0.0884852	0.0256274	-0.00587172	0.1227	0.00781451	0.0486342	0.179096	0.125087	0.13829	0.169709	0.32697	0.246879	0.280421	0.0757612	-0.0255836	0.142444	0.0915619	0.173495	0.0990828	0.0892876	0.16251	0.19295	0.169231	0.117822	0.170873	0.190524	0.173596	-0.156635	0.198498	0.0945502	0.000977921	0.0979559	0.00679918	0.0169339	0.229805	0.243804	0.0176343	-0.0276969	0.130094	0.140161	-0.0918488	0.0975337	0.09807	0.093268	-0.0163632	-0.0384647
81	-0.0236214	-0.158923	-0.250159	0.07567	0.06261	0.163372	0.230678	0.231645	0.0260034	0.106655	-0.0474551	0.505481	0.0718804	0.0208747	0.405483	0.0655877	0.138494	0.353337	0.23184	0.20594	0.464428	-0.121696	0.143198	0.40114	0.256648	-0.116303	0.23074	0.425571	0.141028	0.261871	0.160683	0.46351	0.165259	0.0524805	0.316433	-0.391128	-0.21572	0.518586	-0.0411695	0.478865	0.35416	0.468862	0.351077	0.322246	0.48831	0.159047	-0.0350508	0.452248	0.475962
82	-0.0066699	-0.283049	-0.324431	0.171011	0.147209	0.155984	0.275094	0.13995	0.140879	0.119803	0.121644	0.465723	0.198438	0.382536	0.489464	0.344303	0.101513	0.125124	0.288417	0.1716	0.466211	0.00449992	0.0683824	0.363836	0.356485	0.038837	0.199662	0.385305	0.409117	0.256617	-0.124847	0.513739	0.218936	0.01133	0.176434	-0.138712	0.00302119	0.492825	0.394031	0.387584	0.122077	0.481801	0.294428	0.0725443	0.339325	0.161571	0.0382946	0.0824121	0.151567
83	0.0446535	-0.203189	-0.192537	0.227789	0.169089	-0.0133408	0.258894	0.167944	0.0740508	0.239632	0.221051	0.332205	0.233662	0.565958	0.582808	0.547497	0.178261	-0.0520677	0.275366	0.180056	0.457384	0.154017	0.0320128	0.387431	0.367955	0.170447	0.141278	0.29649	0.413162	0.354223	-0.348829	0.40824	0.168866	0.105042	0.218025	0.097324	0.175775	0.498246	0.393776	0.0877701	-0.126588	0.273271	0.242001	-0.209585	0.153714	0.122201	0.139888	0.079742	0.0381114
84	-0.122217	-0.112024	-0.207059	-0.0406359	0.0794901	0.174366	0.044239	0.0751719	-0.022222	0.0165255	0.0460219	0.206187	0.152217	0.177015	0.105883	0.171608	0.0420858	0.046888	0.11183	0.08591	0.242441	-0.0763492	0.0272763	0.0502874	0.159618	0.107919	0.120533	0.176285	0.275377	0.0702925	0.0116898	0.292628	0.105765	-0.198051	-0.0956766	-0.212199	-0.0751918	0.125197	0.365404	0.27737	0.15026	0.358314	0.1029	0.135186	0.24394	0.0640046	-0.0873825	-0.224205	-0.0805902
85	-0.21228	0.00159016	0.0178411	-0.219531	-0.137199	0.0515023	-0.325283	-0.161068	-0.154702	-0.294027	-0.113497	-0.414874	-0.161395	-0.323823	-0.6582	-0.295901	-0.241092	-0.195684	-0.28841	-0.229979	-0.392536	-0.0946821	-0.166662	-0.547354	-0.381452	-0.0384588	-0.231649	-0.470147	-0.133667	-0.383647	0.0692796	-0.367145	-0.227758	-0.288408	-0.519458	-0.0544699	-0.117849	-0.64139	0.131205	-0.164503	-0.0630055	-0.189931	-0.304934	0.023856	-0.267855	-0.222624	-0.215914	-0.701924	-0.560525
86	-0.146452	-0.334946	-0.369468	-0.0838041	0.031177	0.139335	0.038043	-0.00954387	-0.030068	-0.0226227	0.107865	0.14627	0.0594138	0.0563327	-0.16698	0.0343148	-0.028734	0.0210357	0.0191977	-0.00987398	0.109265	-0.0191281	-0.0348176	-0.136823	0.0584344	0.175713	0.0985637	0.0776311	0.438559	-0.103404	0.0428421	0.218128	0.0358742	-0.209987	-0.326789	-0.153691	-0.139744	-0.169362	0.584942	0.318419	0.115483	0.362614	0.0734487	0.173073	0.0408126	-0.01121	-0.0937548	-0.542677	-0.389483
87	-0.205352	0.23709	0.152859	-0.0670091	-0.116334	0.179126	-0.225762	-0.0339672	-0.15662	-0.30991	-0.213542	0.00336987	-0.081454	-0.49596	-0.506646	-0.491153	-0.203231	0.230619	-0.248922	-0.202631	-0.251746	-0.21821	-0.054539	-0.215806	-0.284945	-0.0854483	0.0408782	-0.0953291	-0.277338	-0.277676	0.468294	-0.0309754	-0.14876	-0.21977	-0.263089	-0.477576	-0.350245	-0.340138	-0.106528	0.395156	0.526127	0.235718	-0.0602137	0.55309	0.320953	-0.00904983	-0.19136	-0.214491	-0.0846555
88	0.0657288	-0.129625	-0.113712	0.0840485	0.0322691	0.0528186	0.0926355	0.0939934	0.139766	0.15956	0.181232	0.215961	0.137845	0.202202	0.187991	0.120901	0.139654	0.133157	0.171712	0.0672311	0.185498	0.00845917	0.084883	0.200393	0.207922	0.0752244	0.208408	0.311534	0.268706	0.109901	0.0851592	0.338037	0.10996	0.05716	0.058872	-0.101782	-0.0631067	0.198695	0.248633	0.267775	0.163924	0.255552	0.234323	0.146619	0.228271	0.100282	0.0820391	0.000236309	0.0353379
89	-0.121244	0.242769	0.078103	-0.00383401	-0.119483	0.0922219	-0.087318	-0.0859758	-0.085269	-0.253755	-0.108266	-0.0354389	-0.129723	-0.529031	-0.462808	-0.568292	-0.205621	0.412987	-0.235271	-0.202645	-0.36753	-0.207168	-0.111498	-0.174513	-0.24486	-0.0771941	0.205239	0.0888734	-0.356475	-0.315943	0.688286	0.0404969	-0.0800644	-0.0964682	-0.13698	-0.490439	-0.393209	-0.255046	-0.19516	0.481975	0.683887	0.30575	0.0362963	0.740387	0.470307	0.0715948	-0.133826	0.0869588	0.141308
90	0.0801128	0.0267905	0.0803146	0.178158	0.0712124	-0.0838865	0.188931	0.15019	0.103188	0.227664	0.199841	0.124699	0.177044	0.386534	0.420795	0.358272	0.151619	-0.0346406	0.13288	0.1494	0.179066	0.0783617	0.0860368	0.291536	0.315783	0.157141	0.118313	0.201763	0.170451	0.317814	-0.239186	0.128299	0.116836	0.114795	0.311578	0.227709	0.232744	0.32539	0.070132	-0.0967322	-0.198417	-0.0290852	0.156486	-0.266168	-0.0331533	0.193921	0.132415	0.253438	0.163379
91	0.242822	-0.341462	-0.250757	0.261362	0.166568	-0.0496174	0.421021	-0.118675	0.228104	0.196023	0.42613	0.180134	0.106703	0.529913	0.52845	0.42548	0.0943604	-0.0684113	0.201961	0.101146	0.0426762	0.139315	-0.128255	0.289988	0.368206	0.103419	0.17455	0.381428	0.341889	0.20339	-0.272088	0.24153	0.176085	0.241448	0.252931	0.398614	0.227601	0.311076	0.35106	-0.0720418	-0.224429	0.0992325	0.165299	-0.237205	-0.0201852	0.213589	0.309934	0.18883	0.0343212
92	0.17942	-0.346431	-0.308429	0.270378	0.186358	0.00964155	0.450658	0.0395361	0.180333	0.278261	0.36007	0.428348	0.177076	0.588667	0.695681	0.497302	0.198684	0.0843195	0.324313	0.232549	0.372417	0.0983853	0.0509561	0.463816	0.497546	0.143445	0.285714	0.562618	0.482089	0.376093	-0.219605	0.473204	0.244289	0.198941	0.379377	0.182025	0.115931	0.558916	0.382425	0.172005	-0.0697609	0.297798	0.356739	-0.117705	0.181211	0.2774	0.278685	0.317416	0.20129
93	-0.0305129	-0.200655	-0.0124049	-0.173136	0.0292822	-0.00793385	-0.146952	-0.0644622	-0.0154692	-0.231488	-0.163466	-0.412037	-0.192198	0.0510154	-0.0202954	0.150619	-0.127732	-0.612987	-0.0792581	-0.0448432	-0.0571721	0.0205077	-0.145012	-0.235457	-0.186365	-0.290799	-0.531469	-0.619722	-0.139204	-0.0454888	-0.695334	-0.508224	-0.194811	-0.0998622	-0.134527	0.524757	0.466578	-0.17253	-0.111959	-0.72134	-0.744791	-0.57552	-0.398361	-0.737936	-0.579278	-0.279786	-0.0405394	-0.279233	-0.335371
94	0.0279996	0.0220862	0.105941	-0.0201123	0.0656467	0.114093	0.0132724	-0.0842092	0.00723503	-0.0846173	0.0497624	-0.063817	0.0163827	0.209924	0.10771	0.179721	-0.0297928	-0.338307	-0.00417205	-0.033002	-0.0468719	0.0314487	-0.11454	-0.00867774	-0.0232525	-0.0555726	-0.24321	-0.188775	-0.0299174	-0.0293396	-0.368432	-0.263896	-0.100144	0.0551526	-0.0238758	0.561417	0.770445	-0.028851	0.0507969	-0.261725	-0.325984	-0.243521	-0.174056	-0.395859	-0.18575	-0.119395	0.0643489	-0.109466	-0.160178
95	-0.104923	-0.500511	-0.503255	-0.0316649	0.0989404	0.202435	0.265638	0.156995	0.0313381	0.0833572	-0.0306606	0.51387	0.0244282	0.0624471	0.335068	0.112353	0.120828	0.242048	0.251491	0.198289	0.55725	-0.0793917	0.166474	0.304119	0.276883	-0.108712	0.145904	0.334381	0.400277	0.215742	-0.0249792	0.490802	0.149059	-0.0482209	0.161776	-0.344391	-0.214634	0.397336	0.232262	0.49863	0.205702	0.520274	0.308977	0.207892	0.326757	0.106357	-0.0455867	0.147849	0.188485
96	-0.0468395	-0.599786	-0.532036	-0.040773	0.164451	0.179271	0.251379	0.0665504	0.0568512	0.0455469	0.0759426	0.393284	0.0295828	0.183785	0.230867	0.225249	0.0560947	-0.0145692	0.193808	0.153979	0.47612	0.0373429	0.0895634	0.203646	0.22493	-0.0121381	0.00589979	0.159573	0.57266	0.130274	-0.242135	0.356734	0.14659	-0.0816004	-0.0537922	-0.07453	0.00203484	0.195253	0.489338	0.348386	-0.0743166	0.40504	0.166163	-0.037329	0.0432092	0.0640159	-0.00604498	-0.214846	-0.170276
97	-0.14969	-0.50033	-0.506177	-0.107863	0.0480346	0.241256	0.172175	0.0126553	-0.0315474	-0.0941557	-0.0585274	0.400662	-0.0649686	-0.177998	-0.0775653	-0.140067	-0.0373896	0.213575	0.0636019	0.0443474	0.311561	-0.0810537	0.0886187	0.0984609	0.0649244	-0.0850524	0.0828838	0.148255	0.373618	-0.0603701	0.141812	0.35632	0.0836605	-0.148914	-0.139597	-0.378535	-0.255871	0.00576097	0.326761	0.612804	0.279719	0.544219	0.165854	0.355711	0.24063	0.0714858	-0.0967373	-0.203827	-0.101938
98	-0.244229	0.0609501	-0.0671043	-0.0820169	-0.123533	0.27143	-0.117549	-0.0493722	-0.167841	-0.293049	-0.133214	0.0717536	-0.0892271	-0.417911	-0.424514	-0.431585	-0.217718	0.31132	-0.1776	-0.154528	-0.170821	-0.254563	-0.124635	-0.215225	-0.226099	-0.123865	0.143452	0.0466316	-0.197505	-0.277869	0.577588	0.117128	-0.113492	-0.230936	-0.279249	-0.531714	-0.311105	-0.244261	0.0475047	0.545944	0.662969	0.424193	0.04978	0.698377	0.535062	-0.0169464	-0.269182	-0.223008	-0.0468359
99	-0.234594	-0.0151789	-0.147882	-0.0286462	-0.0264347	0.224922	-0.0730002	0.00999198	-0.11621	-0.248329	-0.0509487	0.0959047	-0.0368141	-0.214764	-0.243458	-0.216115	-0.178713	0.221665	-0.062755	-0.113396	-0.0585601	-0.193393	-0.122169	-0.108859	-0.115588	-0.0252328	0.14909	0.0434155	-0.0454255	-0.165912	0.349286	0.20119	-0.0549735	-0.20405	-0.209663	-0.462273	-0.233643	-0.0976015	0.208905	0.515694	0.503154	0.486874	0.0948332	0.533687	0.474131	0.0509281	-0.140798	-0.218969	-0.0727161
100	-0.137016	-0.0660465	-0.140198	0.0807207	-0.0482284	0.234419	0.107289	-0.0321543	-0.100835	-0.127036	-4.55209e-05	0.226613	0.0421122	-0.105702	-0.11353	-0.164497	-0.117561	0.30587	-0.0240265	-0.0331343	0.0152067	-0.0940681	-0.0313635	0.0054297	0.0112993	-0.0128232	0.243038	0.188492	0.0583673	-0.0895108	0.323734	0.278934	0.028506	-0.150111	-0.0783071	-0.400694	-0.194049	0.0133195	0.197457	0.530444	0.487018	0.506003	0.155219	0.490824	0.461186	0.158654	-0.102545	-0.0890166	0.0217402
101	-0.0629764	-0.32369	-0.382294	0.0133775	0.0203644	0.180449	0.172562	0.0438217	0.0186624	-0.0516001	0.0327421	0.327864	0.0326269	-0.0423601	0.0414662	-0.0161806	-0.0191624	0.23141	0.0864526	0.0638731	0.261371	-0.0561614	0.0579962	0.150152	0.114114	-0.0203966	0.147477	0.259861	0.323066	0.0250622	0.164071	0.392935	0.175612	-0.0653073	-0.015611	-0.337586	-0.242457	0.117838	0.308919	0.55192	0.324215	0.53749	0.191091	0.347804	0.310777	0.174942	-0.080597	-0.0990782	-0.0121679
102	-0.197879	0.189021	0.0677726	-0.0741301	-0.157238	0.0978608	-0.148348	-0.0271821	-0.162823	-0.259571	-0.166488	-0.0175106	-0.0991506	-0.464056	-0.459328	-0.48793	-0.150263	0.335954	-0.225047	-0.207094	-0.259598	-0.221131	-0.0679742	-0.23906	-0.243565	-0.0602773	0.181011	0.0129016	-0.252468	-0.257297	0.621946	0.0652899	-0.0988663	-0.18396	-0.201746	-0.505997	-0.380949	-0.258169	-0.100852	0.443144	0.597226	0.315252	0.0370272	0.666857	0.400322	0.0276492	-0.153547	-0.0947338	0.0289258
103	-0.130277	0.332713	0.274178	-0.119268	-0.200602	0.0734692	-0.24426	-0.0372477	-0.119718	-0.370907	-0.377316	-0.256527	-0.263492	-0.633813	-0.427932	-0.568303	-0.276764	0.0957345	-0.258018	-0.197738	-0.371993	-0.202453	-0.115884	-0.255308	-0.426916	-0.335531	-0.144143	-0.331713	-0.693697	-0.261076	0.293527	-0.332028	-0.243377	-0.0701477	-0.0853501	-0.26243	-0.181001	-0.270475	-0.621353	-0.0214117	0.279828	-0.176908	-0.196573	0.304161	0.158474	-0.151889	-0.220211	0.258482	0.234328
104	-0.0493666	0.253556	0.161574	0.0115245	-0.146302	0.0716207	-0.0922331	0.0378946	-0.0742688	-0.184445	-0.238256	0.0240786	-0.0981753	-0.425174	-0.147866	-0.405096	-0.138173	0.260233	-0.0865616	-0.109	-0.120978	-0.184885	-0.0191964	0.0252519	-0.149266	-0.206019	0.0815904	0.0190174	-0.418774	-0.0954425	0.385887	-0.00596237	-0.0811606	-0.00445952	0.118504	-0.399865	-0.280291	0.0439976	-0.446087	0.236144	0.448035	0.116355	0.0593052	0.443129	0.365124	0.0261148	-0.143386	0.413882	0.427503
105	-0.0293519	-0.0940402	-0.0146203	-0.0517981	0.0544257	0.00300405	-0.0798001	0.121878	0.0324298	-0.156345	-0.120917	-0.251919	-0.0709344	0.188139	0.186723	0.28135	-0.0528975	-0.507241	0.0652	0.0891826	0.147766	0.032832	-0.0413045	-0.0965656	-0.0380906	-0.156625	-0.384967	-0.393975	-0.0233748	0.12936	-0.635063	-0.2773	-0.110348	-0.0422616	0.0331507	0.389956	0.376517	0.101211	-0.011943	-0.493229	-0.577353	-0.305622	-0.207087	-0.600189	-0.332713	-0.132419	-0.0112649	-0.0711686	-0.127909
106	0.108942	0.0875418	0.167453	0.0295977	0.0384202	-0.120679	-0.0168509	0.125068	0.0531117	-0.0127712	-0.038415	-0.131914	0.0500974	0.160878	0.205585	0.264111	-0.0155136	-0.213275	0.0193065	0.0207553	0.091773	0.0440408	0.0271823	0.0800055	0.028765	-0.00417801	-0.170791	-0.16611	-0.0495257	0.209219	-0.332527	-0.120625	-0.0272612	0.0252382	0.100992	0.242894	0.15142	0.125032	-0.108167	-0.310903	-0.328513	-0.218222	-0.114975	-0.37054	-0.147374	-0.0379251	0.00811593	0.0614934	-0.0117561
107	0.0579143	-0.292292	-0.378851	0.147181	0.122516	0.0561349	0.358106	0.151066	0.0978587	0.238787	0.142067	0.461077	0.0851681	0.205582	0.492757	0.173863	0.156453	0.308979	0.297192	0.201908	0.42907	-0.0153567	0.11469	0.392595	0.354927	0.0185237	0.319441	0.536595	0.31053	0.264433	0.0697689	0.52874	0.243363	0.123042	0.322493	-0.236155	-0.205922	0.543884	0.160445	0.385375	0.236104	0.473379	0.392956	0.233502	0.366002	0.214002	0.0700069	0.494291	0.434032
108	0.186828	-0.275421	-0.278517	0.228468	0.205304	0.0584958	0.339193	0.234261	0.197077	0.30061	0.171338	0.46185	0.236376	0.500253	0.753154	0.511722	0.249441	0.0942464	0.406799	0.350092	0.616194	0.0927186	0.154438	0.517674	0.479655	0.0984227	0.1814	0.504315	0.449143	0.457671	-0.238724	0.561717	0.271258	0.190164	0.428739	-0.0106505	0.0219225	0.713695	0.264389	0.187674	-0.0372882	0.376118	0.366977	-0.10672	0.260883	0.20577	0.140017	0.375734	0.35588
109	-0.0327139	0.045983	-0.063405	0.01724	-0.0204967	0.0919642	0.111403	0.179455	-0.00702309	0.032584	-0.164615	0.329675	0.00251566	-0.179332	0.240498	-0.14095	0.0720862	0.348749	0.13422	0.0727791	0.293017	-0.168258	0.115245	0.279744	0.093716	-0.190098	0.18688	0.285768	-0.14095	0.178301	0.255359	0.267897	0.0597859	0.0639936	0.294042	-0.418249	-0.277325	0.406948	-0.326787	0.348178	0.386114	0.299446	0.250853	0.362086	0.457689	0.0977323	-0.104432	0.577604	0.565631
110	0.0778022	-0.302473	-0.248176	0.101539	0.127818	0.0983155	0.285624	0.144575	0.101849	0.16769	-0.0102308	0.395911	0.0750992	0.346183	0.681509	0.378856	0.179213	0.0338124	0.331101	0.332136	0.556951	-0.0104676	0.106336	0.426519	0.33283	-0.149848	0.0155498	0.300426	0.229339	0.346715	-0.336461	0.33645	0.136822	0.075926	0.452748	0.0135491	0.124102	0.626355	0.0184867	0.0394683	-0.131379	0.164777	0.273436	-0.209593	0.224221	0.0622061	0.117775	0.442026	0.365722
111	-0.00158658	-0.392636	-0.23818	-0.0628588	0.115448	0.00897746	0.11372	0.0848488	0.0434198	0.0677211	0.0304604	-0.0458514	-0.0173316	0.379997	0.352943	0.461065	0.103767	-0.473283	0.142335	0.182319	0.322813	0.0780481	0.00369912	0.0553541	0.155706	-0.099798	-0.319297	-0.221598	0.303689	0.211263	-0.739055	-0.0748509	-0.0318267	-0.0579708	0.00873734	0.415635	0.369209	0.195019	0.207591	-0.458778	-0.686074	-0.240378	-0.0993298	-0.707218	-0.433883	-0.13478	0.0390271	-0.214648	-0.250291
112	0.109242	-0.0240262	0.00801783	0.280287	0.136331	0.0276822	0.18097	0.0474647	0.188239	0.0332311	0.252275	0.193239	0.174978	0.518762	0.477096	0.446857	0.0470742	-0.0722435	0.223831	0.122494	0.192465	0.0616085	-0.0814793	0.271803	0.305509	0.101583	0.140526	0.23848	0.204962	0.267431	-0.246882	0.286426	0.193559	0.103044	0.182905	0.143148	0.232653	0.373931	0.33916	0.0621873	-0.0501606	0.215262	0.172279	-0.141533	0.256089	0.19741	0.109122	0.0702804	0.0879827
113	0.0179685	0.130483	0.0380612	0.248139	-0.0602664	0.00987873	0.0797503	0.0388673	-0.0421902	0.046723	0.108868	0.164588	0.0926048	0.0542739	0.0543952	-0.00170013	0.000571717	0.25842	0.0227925	-0.0357673	-0.00428502	0.0236602	0.0431707	0.13514	0.154082	0.231048	0.34466	0.254437	0.0725213	0.0924642	0.300104	0.27087	0.16129	0.0608565	0.150235	-0.233362	-0.189949	0.111845	0.212352	0.363723	0.356437	0.361995	0.210543	0.351866	0.35239	0.219019	0.148516	0.059829	0.110445
114	-0.0571723	-0.298133	-0.36375	-0.0594183	0.0819049	0.0671415	0.110389	-0.0242169	-0.0240128	0.113884	0.227423	0.222144	0.138686	0.0296353	-0.211474	-0.0326528	0.0636578	0.193759	0.00931161	-0.00662148	0.097647	0.0565546	0.0754303	-0.0394335	0.120796	0.32394	0.239585	0.251129	0.585329	-0.12812	0.281337	0.310074	0.136598	-0.0946444	-0.283224	-0.172853	-0.191399	-0.186903	0.597489	0.491154	0.246017	0.462437	0.173126	0.33749	0.0499771	0.0871443	0.00145457	-0.454332	-0.324735
115	-0.102494	-0.0299328	-0.10865	0.00606784	0.00754608	0.0792376	-0.154103	-0.0724705	-0.0470793	-0.126482	0.091706	-0.00681063	0.0660369	-0.11041	-0.345075	-0.153565	-0.106948	0.118896	-0.10362	-0.0840289	-0.129861	0.0222859	-0.107701	-0.178453	-0.0754736	0.184254	0.141108	0.032172	0.192778	-0.197474	0.308319	0.127628	0.0146961	-0.126086	-0.315883	-0.215953	-0.20609	-0.278844	0.371443	0.391162	0.312217	0.355187	0.0325899	0.372064	0.144781	0.0918875	-0.102502	-0.466065	-0.285797
116	-0.0604539	0.213294	0.196263	-0.0071705	0.00837406	-0.0452966	-0.126626	0.0598495	-0.0759804	-0.173257	-0.0639564	-0.10755	-0.0369402	-0.223875	-0.261714	-0.222739	-0.113646	0.0478128	-0.149503	-0.108345	-0.178262	-0.128751	-0.0889286	-0.136666	-0.180086	0.034657	0.00444866	-0.132363	-0.155923	-0.15041	0.236528	-0.0831537	-0.0874662	-0.139544	-0.103647	-0.129677	-0.0616006	-0.193416	-0.0885869	0.148512	0.217971	0.0604661	-0.00831164	0.228292	0.136557	-0.00427067	-0.036332	-0.0771509	-0.00186777
117	0.117379	-0.16587	-0.186438	0.241348	0.0819287	-0.0165315	0.302619	0.0881741	0.211232	0.195915	0.202442	0.31283	0.091967	0.404116	0.583222	0.397534	0.138037	0.0402424	0.293974	0.219122	0.327404	0.0679672	-0.0094905	0.365852	0.404968	0.0161779	0.152487	0.353229	0.225565	0.34574	-0.259808	0.378528	0.17303	0.176127	0.357008	0.0452939	0.0714098	0.553678	0.188519	0.0783817	-0.05138	0.223613	0.192761	-0.122985	0.198375	0.233275	0.182257	0.401751	0.271947
118	0.176986	0.0276838	0.0475918	0.125597	0.0566882	-0.103155	0.05879	0.186692	0.0593525	0.204417	0.0336077	0.198587	0.163919	0.377001	0.434702	0.391739	0.194109	-0.0875274	0.177016	0.218287	0.357482	0.124668	0.192377	0.274728	0.24145	0.141282	0.0728923	0.159462	0.209254	0.323737	-0.246306	0.131003	0.143108	0.19457	0.246653	0.149995	0.163771	0.382909	0.0123373	-0.11343	-0.208592	-0.00948308	0.0658796	-0.267137	-0.0363997	0.046149	0.156112	0.221766	0.213956
119	0.209003	-0.213594	-0.0548631	0.17699	0.145127	-0.0791242	0.25985	-0.13543	0.202817	0.0467707	0.312136	-0.104699	0.017208	0.432274	0.37881	0.373003	0.0259227	-0.315904	0.131685	0.061289	-0.0803442	0.140715	-0.152611	0.105558	0.179411	0.0375238	-0.09584	0.0533292	0.184412	0.140886	-0.445304	-0.0845827	0.0884718	0.201813	0.173806	0.58625	0.383316	0.118928	0.21428	-0.386222	-0.470263	-0.233017	-0.033179	-0.478615	-0.290644	0.0971081	0.213765	0.0683102	-0.100983
120	0.201692	-0.362002	-0.316723	0.231181	0.1848	-0.0265563	0.426172	-0.0366551	0.175156	0.297738	0.436923	0.385628	0.194841	0.520372	0.489062	0.393789	0.187755	0.110696	0.223283	0.144985	0.20151	0.150318	0.0129098	0.360989	0.451315	0.254267	0.309882	0.545415	0.564658	0.199374	-0.0867282	0.435028	0.246431	0.221378	0.225058	0.216714	0.104329	0.323465	0.480696	0.235531	-0.0263895	0.315288	0.303935	-0.0332546	0.0859785	0.248209	0.304217	0.118582	0.0232407
121	0.121688	-0.0573997	0.030171	0.123187	0.0777367	0.0760387	0.136087	-0.110767	0.0760879	-0.0451051	0.231093	0.0113306	0.0897847	0.389168	0.277628	0.300829	-0.0199664	-0.254404	0.0513223	0.0084928	-0.0576267	0.0417428	-0.160938	0.114494	0.122364	0.0583852	-0.050631	0.0492068	0.104631	0.0688889	-0.29787	-0.0709632	-0.0052126	0.0957751	0.0714119	0.519456	0.642831	0.0988175	0.223342	-0.15988	-0.248854	-0.0587087	-0.0340521	-0.295873	-0.0504507	0.0524007	0.146575	-0.0288642	-0.101422
122	0.254208	-0.0887278	-0.0184555	0.20871	0.157537	-0.114039	0.192825	0.144668	0.221516	0.231008	0.153854	0.186698	0.228394	0.56807	0.674163	0.562773	0.205584	-0.23747	0.355717	0.242599	0.39962	0.141199	0.0965575	0.381271	0.384582	0.123378	0.0351713	0.202996	0.341266	0.43979	-0.452345	0.231315	0.163545	0.266497	0.37163	0.369511	0.329067	0.507243	0.167732	-0.211381	-0.363457	-0.029047	0.168223	-0.46011	-0.0596615	0.14018	0.182866	0.249474	0.179948
123	-0.0756469	0.20274	0.0760014	0.0153296	-0.144499	0.0954907	-0.02423	0.0438478	-0.0891377	-0.136232	-0.2188	0.0998286	-0.131288	-0.448912	-0.11625	-0.426315	-0.115302	0.41638	-0.0862006	-0.0610366	-0.0902138	-0.205366	-0.00474596	0.0228259	-0.1333	-0.218798	0.171192	0.135827	-0.428389	-0.0754557	0.484736	0.0739803	-0.0478856	0.00211988	0.15274	-0.500989	-0.381176	0.0906062	-0.432458	0.328618	0.553824	0.219274	0.11221	0.561108	0.478455	0.0794312	-0.133006	0.515	0.497605
124	-0.0163663	0.362339	0.255119	0.00438405	-0.139444	0.0616913	-0.0807196	0.0640172	-0.0459908	-0.149187	-0.268282	0.0599655	-0.0991239	-0.438905	-0.0997632	-0.414705	-0.0983268	0.293356	-0.0808648	-0.087015	-0.104587	-0.187592	0.00644525	0.0592872	-0.166373	-0.232786	0.0900231	0.0371264	-0.49748	-0.0617436	0.390938	-0.0452638	-0.0997078	0.0574063	0.192393	-0.349772	-0.189273	0.0816856	-0.5724	0.200503	0.431532	0.0447579	0.0568691	0.410248	0.371749	0.0310528	-0.110565	0.565782	0.520694
125	0.0822484	-0.158478	-0.00643898	-0.0679048	0.110306	-0.126092	-0.0172371	0.0797824	0.0748979	0.0189226	-0.0412573	-0.174624	-0.0288056	0.284631	0.313503	0.343028	0.0778571	-0.496176	0.179217	0.131059	0.206319	0.0805198	-0.0161928	0.0371797	0.0900801	-0.124329	-0.378732	-0.27964	0.0833244	0.173173	-0.656513	-0.24952	-0.0155744	0.0182397	0.122813	0.46196	0.415302	0.147796	-0.0199662	-0.591994	-0.686199	-0.419441	-0.187975	-0.723731	-0.467547	-0.155342	0.0751395	-0.0407398	-0.0923545
126	-0.200864	0.0166814	-0.102111	-0.124583	-0.159328	0.213394	-0.114015	-0.0968828	-0.161915	-0.268479	-0.200218	0.117011	-0.128268	-0.593118	-0.54123	-0.582534	-0.207869	0.395378	-0.224073	-0.179375	-0.193318	-0.206876	-0.0286694	-0.169302	-0.263099	-0.114981	0.147039	-0.00265648	-0.197458	-0.343658	0.609976	0.0988163	-0.0753971	-0.203357	-0.260276	-0.600204	-0.453879	-0.334395	-0.0726776	0.622743	0.655317	0.408573	0.0298793	0.730351	0.390571	0.0361224	-0.233362	-0.163881	-0.0316454
127	-0.00960953	-0.0253646	-0.0652432	0.0728209	0.0013085	0.0580351	0.0301574	0.0582329	0.0239086	-0.116933	0.0349155	0.150992	-0.000603054	-0.0447343	-0.0767977	-0.0682024	-0.116489	0.0949753	-0.0473309	-0.0348178	-0.00725332	0.0121558	-0.0427788	0.0206883	0.011072	0.0827619	0.101813	0.0556028	0.120181	-0.0487935	0.116777	0.153884	0.0758206	-0.0281458	-0.062296	-0.19727	-0.129542	-0.0437759	0.217452	0.326055	0.216281	0.276842	0.08847	0.237565	0.157294	0.110628	-0.0489419	-0.0560923	-0.0722372
128	-0.0637868	0.187564	0.0112954	0.0922498	-0.0911528	0.0981002	-0.0389544	-0.042945	-0.0255613	-0.147085	0.0288963	0.146458	0.053201	-0.258698	-0.284881	-0.34437	-0.107238	0.429874	-0.119945	-0.113495	-0.219391	-0.108903	-0.0582281	-0.0488001	-0.0629534	0.140304	0.406502	0.269475	-0.0759617	-0.148423	0.711099	0.275562	0.0491883	-0.0355375	-0.124882	-0.468502	-0.353002	-0.147854	0.142999	0.627214	0.73856	0.560587	0.192783	0.767423	0.567774	0.185584	-0.0887959	-0.0420722	0.0756575
129	0.135051	-0.221514	-0.222161	0.260632	0.164942	0.0287103	0.306767	0.0955802	0.158027	0.209604	0.193388	0.406634	0.158731	0.507969	0.635005	0.471238	0.15319	0.0467152	0.374245	0.216837	0.47238	0.0955192	0.121476	0.417512	0.438549	0.130224	0.194409	0.422039	0.437421	0.378787	-0.199056	0.465785	0.367868	0.143297	0.306997	0.040218	0.0814992	0.526748	0.345766	0.209094	-0.0467552	0.329339	0.294265	-0.100717	0.201083	0.248922	0.177877	0.250576	0.187778
130	0.223951	-0.0402331	-0.0435364	0.287204	0.251469	-0.0642319	0.302317	0.157876	0.214009	0.393202	0.294088	0.275473	0.267261	0.616657	0.697268	0.572261	0.280154	-0.00595659	0.336665	0.30634	0.375826	0.13346	0.10258	0.473842	0.469677	0.213677	0.128662	0.377916	0.371299	0.388865	-0.328632	0.360269	0.236326	0.2139	0.399285	0.213281	0.192364	0.580722	0.215858	-0.0537955	-0.230549	0.132943	0.225756	-0.30122	0.050873	0.177207	0.228782	0.291608	0.235351
131	-0.0265769	0.437556	0.403742	-0.0538122	-0.134669	-0.0408437	-0.22826	0.041766	-0.106662	-0.237871	-0.308055	-0.226029	-0.1674	-0.444194	-0.269955	-0.388777	-0.147709	-0.00933394	-0.234328	-0.160859	-0.262591	-0.0890289	-0.0291617	-0.135233	-0.316096	-0.210654	-0.12957	-0.31312	-0.576309	-0.125319	0.162393	-0.357223	-0.214346	0.030736	0.0188944	-0.024806	0.0737652	-0.144366	-0.606791	-0.12586	0.111727	-0.263039	-0.176586	0.0967314	0.0279816	-0.109008	-0.123416	0.344033	0.256852
132	0.0812354	0.155806	0.179018	0.0785227	0.0798478	-0.116372	-0.0346122	0.163108	0.0811864	0.0868163	-0.0157118	-0.0378047	0.0804357	0.172758	0.266377	0.18655	0.072604	-0.163301	0.114313	0.0861312	0.136039	0.0917657	0.0338147	0.142939	0.131318	-0.00999122	-0.0933193	-0.0593166	-0.0481026	0.129498	-0.261618	-0.0728002	-0.0362183	0.149011	0.263338	0.220434	0.249476	0.200662	-0.156166	-0.238561	-0.211274	-0.1973	-0.0223801	-0.311673	-0.115327	-0.0396935	0.104636	0.254377	0.249368
133	0.00537205	0.0744159	0.106456	-0.0568796	0.00537852	-0.0572243	-0.0917465	0.01001	0.0222222	-0.179928	-0.144356	-0.298532	-0.107131	-0.0801139	0.00066663	-0.00940764	-0.0831499	-0.269649	-0.055243	-0.0416998	-0.12122	0.0535541	-0.0999485	-0.0933696	-0.143797	-0.169527	-0.282371	-0.355265	-0.270626	0.0139062	-0.343404	-0.347346	-0.0996474	0.0397286	0.0481316	0.219108	0.223988	-0.0111845	-0.275697	-0.414743	-0.358757	-0.326929	-0.285634	-0.352655	-0.260872	-0.0853665	0.00294418	0.127879	0.0197471
134	0.113573	-0.0822745	0.0152932	0.11145	0.14152	-0.161463	0.0999119	0.134671	0.158565	0.232152	0.150215	0.0999135	0.209149	0.525385	0.53052	0.553339	0.227761	-0.221666	0.267309	0.270585	0.373546	0.158855	0.150265	0.216763	0.335186	0.144927	-0.0820137	0.116703	0.33675	0.330114	-0.485038	0.108458	0.134855	0.1389	0.2215	0.348963	0.266004	0.426139	0.189492	-0.316396	-0.438018	-0.133562	0.122574	-0.503122	-0.196558	0.0666415	0.109084	0.118316	0.0137623
135	0.140391	-0.161037	-0.24028	0.17436	0.134153	0.0265912	0.35719	0.18504	0.112641	0.385896	0.161847	0.539501	0.216592	0.346154	0.666833	0.339998	0.330551	0.333942	0.351028	0.323615	0.565731	0.00852687	0.231521	0.564313	0.444722	0.101088	0.349562	0.642034	0.370863	0.406051	0.0223963	0.574793	0.294122	0.189732	0.462398	-0.156049	-0.107225	0.679542	0.0990396	0.327284	0.177341	0.38667	0.431744	0.121316	0.36408	0.215089	0.141697	0.570408	0.530697
136	0.185659	-0.204322	-0.204129	0.214821	0.182415	-0.0806579	0.363563	0.1811	0.164812	0.450678	0.297788	0.432342	0.299993	0.697882	0.825844	0.67131	0.396385	0.0116444	0.462253	0.352039	0.583651	0.188398	0.193452	0.526825	0.56569	0.210362	0.200106	0.474488	0.514871	0.52271	-0.387704	0.476927	0.283854	0.262581	0.443416	0.200647	0.19323	0.70108	0.314536	-0.00492581	-0.244688	0.186598	0.298809	-0.336639	0.0547068	0.202025	0.248609	0.349459	0.234305
137	-0.0975566	0.388276	0.278761	-0.0558667	-0.186202	0.0598704	-0.168913	-0.0199774	-0.121056	-0.250153	-0.309919	-0.070606	-0.194155	-0.63723	-0.380446	-0.612013	-0.198867	0.316875	-0.220618	-0.187902	-0.314314	-0.208101	-0.0555562	-0.113977	-0.326215	-0.250083	0.0522264	-0.098077	-0.621094	-0.245005	0.512764	-0.173264	-0.163792	-0.0223691	0.0216437	-0.419912	-0.274303	-0.171906	-0.596757	0.224829	0.509801	0.0143779	-0.0405164	0.518529	0.330269	-0.0202974	-0.157987	0.395614	0.377714
138	-0.0870373	0.368121	0.242153	-0.014573	-0.176712	0.110547	-0.127375	-0.0205375	-0.102209	-0.243296	-0.261806	0.000516647	-0.138189	-0.56792	-0.303517	-0.56395	-0.190974	0.362032	-0.185897	-0.170337	-0.271569	-0.225403	-0.0512664	-0.0711291	-0.265901	-0.221872	0.134184	0.00911853	-0.566842	-0.203484	0.569361	-0.0690497	-0.117421	-0.00728237	0.0588222	-0.449628	-0.26566	-0.091851	-0.513131	0.323442	0.595793	0.130628	0.0239504	0.598888	0.450083	0.0350917	-0.160749	0.413794	0.417973
139	0.0139368	-0.111146	0.08655	-0.168504	-0.026251	-0.105149	-0.194802	-0.107172	0.0267727	-0.215577	-0.164033	-0.488526	-0.24211	-0.0548626	-0.144597	0.0346735	-0.150927	-0.60055	-0.130632	-0.0956096	-0.211738	0.0534452	-0.136014	-0.311058	-0.245425	-0.253143	-0.546891	-0.65246	-0.248206	-0.103748	-0.62051	-0.596556	-0.206993	-0.0340449	-0.159102	0.522387	0.398002	-0.281065	-0.2078	-0.768158	-0.719403	-0.681932	-0.444913	-0.708823	-0.65369	-0.268286	-0.00684203	-0.234408	-0.335089
140	-0.00938502	-0.232537	-0.062979	-0.0970343	0.0355014	-0.0497035	-0.0292996	-0.130882	0.0111324	-0.111392	-0.00496765	-0.363515	-0.12772	0.160301	0.0469126	0.231876	-0.0594751	-0.527586	-0.0150432	-0.0023504	-0.0747578	0.0789196	-0.142876	-0.166355	-0.0885424	-0.194879	-0.431325	-0.45843	-0.0403702	-0.0107103	-0.687793	-0.416009	-0.124693	-0.0633833	-0.0864392	0.521937	0.411694	-0.117855	0.0197575	-0.677416	-0.721738	-0.523943	-0.321425	-0.730023	-0.576631	-0.171323	0.0391396	-0.277018	-0.35254
141	0.127173	-0.105661	-0.124937	0.0645576	0.130649	-0.0757377	0.20775	0.216017	0.173873	0.358134	0.0898181	0.329342	0.25809	0.474245	0.627141	0.518917	0.274892	0.0311879	0.328379	0.268018	0.545328	0.0884762	0.227674	0.446196	0.35431	0.156339	0.156869	0.362874	0.39295	0.482099	-0.257616	0.402049	0.283643	0.140544	0.403558	0.0340154	0.00382581	0.602775	0.180037	0.0442624	-0.133737	0.209231	0.305484	-0.210986	0.130663	0.155545	0.124793	0.299063	0.195349
142	0.0427444	0.163931	0.0667782	0.123796	-0.00834515	0.0318106	-0.0194896	0.076465	0.0218269	-0.00882415	0.0616686	0.191441	0.075939	-0.000578924	0.0369608	-0.0442748	0.040047	0.259359	-0.013478	0.00368327	0.0200384	-0.0298886	0.0434439	0.10034	0.131454	0.121192	0.173988	0.264336	0.0433654	0.0914587	0.335496	0.221665	0.101164	0.0737587	0.0593552	-0.256157	-0.187234	0.148369	0.044296	0.340081	0.360977	0.341955	0.20186	0.351741	0.337225	0.128383	0.00460159	0.128806	0.225036
143	0.0954798	-0.144266	-0.143869	0.283505	0.124564	-0.0178854	0.264295	0.11156	0.177398	0.295199	0.303422	0.343202	0.241725	0.482081	0.568461	0.45669	0.168115	0.104599	0.30273	0.202066	0.363979	0.12994	0.0638828	0.41088	0.441764	0.186697	0.276267	0.469031	0.358014	0.330525	-0.147144	0.468658	0.269666	0.145446	0.251971	-0.0136851	0.0227204	0.490119	0.333004	0.214584	0.038719	0.327539	0.293245	-0.0199916	0.203524	0.254408	0.194514	0.251147	0.198823
144	0.0396786	-0.0567947	-0.133315	0.0838601	0.0543221	0.0571991	0.167437	0.0827072	0.0603128	0.12725	0.0216045	0.461553	0.0649935	-0.0165705	0.183253	-0.0589508	0.0467036	0.439338	0.166931	0.121825	0.232748	-0.0377523	0.102436	0.284396	0.188442	0.0481165	0.316312	0.429998	0.162827	0.133796	0.314205	0.442192	0.155633	0.085009	0.180449	-0.340464	-0.275374	0.300196	0.106093	0.510965	0.43529	0.510401	0.293438	0.427996	0.435233	0.234317	-0.0103567	0.27795	0.293477
145	0.238124	-0.0636584	-0.0900422	0.310276	0.215902	-0.0282495	0.294173	0.122259	0.17473	0.194618	0.202865	0.31235	0.181468	0.430005	0.627801	0.39522	0.157106	0.0750923	0.295663	0.183894	0.372457	0.0978268	0.130782	0.447183	0.414507	0.146258	0.195872	0.427414	0.283611	0.3694	-0.142053	0.419065	0.216909	0.181462	0.393381	0.0490007	0.104369	0.568849	0.150971	0.153429	-0.000609614	0.267174	0.343336	-0.0644431	0.251362	0.225636	0.214729	0.411614	0.349309
146	0.295699	-0.0967062	-0.00737971	0.269314	0.135696	-0.119064	0.284322	0.120697	0.215493	0.323442	0.222422	0.333047	0.267198	0.577643	0.731447	0.559845	0.245821	-0.0176617	0.293163	0.24995	0.428973	0.187151	0.130062	0.490923	0.42442	0.168297	0.201097	0.36089	0.319977	0.469084	-0.326983	0.324951	0.271897	0.270299	0.472225	0.226252	0.203745	0.596973	0.167071	-0.046331	-0.205009	0.118594	0.282326	-0.309356	0.0316402	0.192222	0.303779	0.393673	0.298767
147	0.0879768	0.373684	0.302518	0.0877448	-0.00539438	-0.14833	-0.0581009	0.143724	0.0309996	0.0795377	-0.0536233	-0.0611054	0.0800861	-0.0444497	0.0808902	-0.0158126	0.0396979	-0.0234147	0.0189369	0.000557202	-0.0460514	0.035614	-0.0114134	0.110963	-0.0224688	0.031567	0.0162768	-0.0365022	-0.25127	0.0697229	0.00991637	-0.120443	-0.0071546	0.210791	0.16898	0.106536	0.117617	0.151402	-0.372809	-0.165857	-0.0145231	-0.192104	-0.0203146	-0.0598591	-0.00763859	0.008845	0.063797	0.418667	0.358395
148	0.155215	-0.055921	-0.035291	0.198796	0.194125	-0.091966	0.241907	0.141436	0.1454	0.306555	0.147357	0.278165	0.249239	0.573803	0.729041	0.579649	0.309285	-0.076946	0.350044	0.340351	0.49036	0.171725	0.210341	0.464396	0.413788	0.107642	0.0262423	0.317424	0.304542	0.453295	-0.413741	0.257952	0.227046	0.202327	0.451732	0.257875	0.271895	0.612553	0.0852943	-0.147642	-0.311302	-0.00370396	0.224758	-0.406963	0.0146562	0.100645	0.191613	0.348725	0.263192
149	-0.0349066	0.3043	0.374951	-0.166277	-0.0748981	-0.147797	-0.334914	-0.00614512	-0.0722079	-0.233337	-0.261679	-0.454197	-0.205199	-0.280941	-0.348559	-0.182683	-0.159537	-0.32197	-0.24096	-0.152516	-0.290955	0.0496412	-0.0781725	-0.295165	-0.313135	-0.110538	-0.349362	-0.574731	-0.396038	-0.181191	-0.199383	-0.495396	-0.192397	-0.0489213	-0.185573	0.162383	0.130471	-0.350232	-0.38379	-0.43374	-0.297799	-0.48707	-0.363009	-0.289434	-0.350075	-0.197736	-0.0643685	-0.0849885	-0.125416
150	0.125201	-0.16089	-0.261897	0.178476	0.123211	0.0140058	0.396008	0.161838	0.112461	0.424165	0.200733	0.575389	0.231959	0.301469	0.587236	0.251631	0.309982	0.420904	0.340989	0.256943	0.485312	0.0290208	0.203366	0.522934	0.440596	0.142233	0.413984	0.689994	0.36898	0.346876	0.146274	0.604687	0.3012	0.197337	0.431637	-0.219759	-0.174513	0.629796	0.123762	0.413891	0.282763	0.459389	0.474983	0.234696	0.399711	0.246106	0.151851	0.55819	0.49905
151	-0.0298252	0.386558	0.266525	0.000849236	-0.165713	0.0334116	-0.108238	0.00787535	-0.0794381	-0.159546	-0.214673	-0.0084479	-0.119551	-0.543319	-0.283106	-0.541656	-0.146951	0.374592	-0.181242	-0.158141	-0.27817	-0.179974	-0.0425009	-0.041953	-0.229619	-0.158914	0.148222	0.0393249	-0.52059	-0.17914	0.556357	-0.0790482	-0.1017	0.0310768	0.0936902	-0.398803	-0.294257	-0.0851289	-0.521786	0.257659	0.540637	0.0771272	0.0418622	0.547582	0.361344	0.0390973	-0.094743	0.466963	0.438231
152	0.0173134	0.37415	0.263567	0.0882233	-0.10178	0.0207943	-0.0227587	0.0540481	-0.0140413	-0.0598539	-0.147753	0.104114	-0.0541545	-0.326307	-0.0380481	-0.348799	-0.0656633	0.335592	-0.058317	-0.0520606	-0.120494	-0.139182	0.0175209	0.0990758	-0.0882941	-0.133744	0.185213	0.137386	-0.437636	-0.0324158	0.409502	0.00990655	-0.0194225	0.118879	0.229779	-0.295328	-0.150487	0.127228	-0.478516	0.237773	0.446502	0.0903057	0.118424	0.4181	0.384068	0.0761612	-0.0283308	0.589371	0.549093
153	0.0239641	0.0327617	0.12803	-0.10312	-0.0204211	-0.148313	-0.20563	-0.0328193	-0.0538632	-0.132528	-0.0713768	-0.405049	-0.0689393	-0.0542473	-0.229516	0.0128499	-0.0989682	-0.341248	-0.11635	-0.0911557	-0.191812	0.103606	-0.0502982	-0.27658	-0.201961	0.0066986	-0.259863	-0.426259	-0.091251	-0.0943121	-0.279633	-0.379283	-0.142834	-0.0186718	-0.221034	0.304602	0.182985	-0.28777	-0.0432692	-0.454768	-0.419283	-0.397844	-0.293835	-0.387212	-0.480263	-0.0983795	-0.0241879	-0.294378	-0.320071
154	-0.0868994	-0.27992	-0.0871567	-0.255025	-0.0799859	-0.021615	-0.183636	-0.145186	-0.0493225	-0.270645	-0.234064	-0.543695	-0.337456	-0.229882	-0.257219	-0.0905008	-0.205852	-0.533287	-0.162774	-0.117794	-0.219354	-0.0495783	-0.184155	-0.407317	-0.34251	-0.412001	-0.558879	-0.694509	-0.286082	-0.179532	-0.546805	-0.594532	-0.262613	-0.175206	-0.240881	0.345566	0.178374	-0.358858	-0.220286	-0.735949	-0.65848	-0.643038	-0.445671	-0.600316	-0.6289	-0.317767	-0.115983	-0.31487	-0.365317
155	0.0251269	-0.161022	0.0347574	-0.0823133	0.0808541	-0.137447	-0.0834688	-0.0116924	0.0305166	-0.0758353	-0.0354377	-0.338053	-0.119646	0.202505	0.116328	0.292743	-0.0531947	-0.555992	0.00795396	0.0274692	0.0165556	0.0917474	-0.084967	-0.0990938	-0.0536319	-0.1022	-0.408295	-0.457438	-0.007509	0.109118	-0.69297	-0.354664	-0.105999	-0.0482702	-0.0238045	0.479818	0.34247	-0.0257699	-0.00164938	-0.664388	-0.729307	-0.491239	-0.276605	-0.741073	-0.529119	-0.173391	0.0849259	-0.214911	-0.281132
156	0.0502497	-0.187812	-0.165982	0.114711	0.147646	-0.0827811	0.230596	0.10075	0.104318	0.336029	0.25486	0.280054	0.215081	0.522878	0.471799	0.476875	0.213783	-0.0267802	0.301812	0.211151	0.381751	0.162864	0.139179	0.322136	0.370791	0.233068	0.153098	0.308525	0.451345	0.275464	-0.30085	0.364455	0.217842	0.104466	0.202637	0.148807	0.169093	0.434458	0.35242	0.0306306	-0.193129	0.172992	0.213344	-0.246165	-0.0503133	0.142652	0.171941	0.0828886	0.0292128
157	0.0895962	-0.152325	-0.177386	0.253511	0.136391	-0.0227053	0.220772	0.0899958	0.103687	0.20957	0.300686	0.325717	0.165185	0.495468	0.436143	0.440777	0.127209	0.048022	0.165315	0.214162	0.290225	0.115045	0.00174258	0.322611	0.369451	0.224076	0.212747	0.364433	0.399237	0.274781	-0.214991	0.386515	0.290878	0.0619324	0.204732	0.0272747	0.0741763	0.353572	0.490247	0.181481	-0.0191372	0.362424	0.181147	-0.069475	0.159072	0.212159	0.180322	0.0721977	0.00655102
158	0.181065	-0.159693	-0.08588	0.295844	0.17721	-0.033177	0.288412	0.17228	0.153392	0.279476	0.234983	0.378972	0.238016	0.571155	0.717064	0.513957	0.196303	0.00581677	0.312525	0.233077	0.44232	0.147864	0.147205	0.50737	0.478925	0.164378	0.192207	0.425072	0.408375	0.482496	-0.280364	0.450364	0.255865	0.279325	0.414195	0.197374	0.147465	0.640508	0.233126	0.0756297	-0.165162	0.238378	0.318987	-0.228789	0.142935	0.266043	0.203973	0.370163	0.269242
159	0.200098	-0.163768	-0.164208	0.236112	0.190445	-0.0153511	0.302377	0.217905	0.221861	0.273033	0.176537	0.381699	0.258385	0.57385	0.782803	0.557363	0.275682	0.023574	0.410799	0.32103	0.518915	0.139304	0.145866	0.530034	0.484056	0.0730327	0.19171	0.44674	0.382281	0.479496	-0.288405	0.432233	0.297893	0.220292	0.451531	0.151882	0.135584	0.669853	0.182232	0.0834789	-0.128205	0.236647	0.304241	-0.222958	0.18077	0.224659	0.246387	0.388811	0.334861
160	0.254806	-0.113377	-0.0673743	0.272814	0.216482	-0.0704246	0.290787	0.1775	0.186368	0.365847	0.225704	0.409903	0.207147	0.61218	0.760086	0.605957	0.30436	-0.0197082	0.356465	0.289123	0.520491	0.159676	0.221904	0.518232	0.471206	0.173101	0.168036	0.411346	0.428082	0.513002	-0.312196	0.381257	0.236322	0.271249	0.438493	0.221977	0.18138	0.648556	0.217216	-0.000342312	-0.215145	0.150724	0.280962	-0.298755	0.0442853	0.221781	0.19088	0.358251	0.296264
161	0.0175789	0.0771465	0.169988	-0.0492787	-0.0176127	-0.168011	-0.127761	0.0982391	-0.0121028	-0.0806149	-0.136572	-0.268262	-0.0196808	0.119029	0.116123	0.199699	-0.0361066	-0.416009	0.0430789	0.0257898	0.0381126	0.099509	-0.0515297	-0.0612444	-0.0857825	-0.106816	-0.358465	-0.374543	-0.156722	0.143167	-0.52116	-0.300496	-0.0947389	0.0523048	0.0581353	0.319185	0.326225	0.061093	-0.204846	-0.521659	-0.497502	-0.417026	-0.222707	-0.550389	-0.329042	-0.133234	0.0448704	0.054414	-0.0360628
162	0.203775	0.154702	0.163391	0.133891	0.0841741	-0.0968835	0.0891577	0.134017	0.201383	0.141155	0.0168773	0.146432	0.164579	0.286631	0.53015	0.312592	0.175196	-0.0518222	0.203385	0.153285	0.303556	0.128941	0.140682	0.395942	0.239929	-0.00759258	0.0141505	0.183256	0.00780786	0.391134	-0.229417	0.12148	0.139892	0.255113	0.436543	0.189712	0.239006	0.489001	-0.21603	-0.137753	-0.176855	-0.065342	0.140093	-0.257608	0.0378347	0.134029	0.179597	0.517108	0.403448
163	-0.00551261	0.289978	0.329378	-0.0202159	-0.0674553	-0.126536	-0.134187	0.100947	-0.0931117	-0.0480386	-0.119747	-0.19478	-0.0366496	-0.166391	-0.113851	-0.12164	-0.0236727	-0.103098	-0.0848708	-0.0428093	-0.10602	0.0207688	0.00272982	-0.0830418	-0.110575	-0.00903101	-0.100464	-0.236879	-0.251958	-0.0846824	-0.0162265	-0.287551	-0.157313	0.0607394	0.0831877	0.152373	0.182471	-0.0825644	-0.336954	-0.209976	-0.0782279	-0.265647	-0.0697101	-0.117093	-0.14536	-0.115484	-0.0286105	0.235688	0.113628
164	-0.0509915	0.354465	0.204007	-0.0202956	-0.155616	0.0703	-0.0719821	0.0110217	-0.104293	-0.100093	-0.212743	0.0656781	-0.0807377	-0.519832	-0.253556	-0.523722	-0.091291	0.417403	-0.128485	-0.127297	-0.19347	-0.194594	0.0192074	-0.00934429	-0.209954	-0.142493	0.199946	0.101651	-0.46245	-0.163592	0.591686	-0.00838956	-0.0751588	0.022852	0.0940312	-0.44838	-0.317233	-0.0381835	-0.48544	0.335776	0.584213	0.133642	0.0849069	0.594293	0.414521	0.0276787	-0.116285	0.457924	0.456959
165	-0.0621949	-0.0752442	0.0968524	-0.201918	-0.0612789	-0.127706	-0.253454	-0.108331	-0.0391904	-0.250856	-0.221702	-0.558839	-0.263446	-0.188631	-0.297053	-0.062026	-0.181991	-0.522916	-0.180476	-0.120112	-0.262004	0.0480739	-0.134919	-0.38553	-0.339048	-0.235644	-0.518795	-0.698576	-0.284404	-0.172683	-0.499749	-0.586526	-0.235842	-0.113015	-0.244382	0.358963	0.204768	-0.384369	-0.222754	-0.701899	-0.617206	-0.646759	-0.440499	-0.582769	-0.625827	-0.252364	-0.0814571	-0.30651	-0.371665
166	0.0438908	0.314175	0.221133	0.123929	-0.0210294	-0.031211	-0.00919798	0.0892106	0.00136863	0.043742	-0.0412786	0.125002	0.0310518	-0.21714	0.0019159	-0.248546	0.0297323	0.33688	-0.0274746	0.00767226	-0.0951219	-0.0504687	0.0914751	0.0880325	0.0170443	0.0170338	0.217555	0.227481	-0.25756	0.0641303	0.37334	0.0987722	0.0461114	0.100121	0.209237	-0.263613	-0.17356	0.150544	-0.287672	0.206165	0.366639	0.109479	0.130965	0.361373	0.293842	0.110174	0.0496124	0.480542	0.394534
167	-0.118465	-0.19711	-0.0169608	-0.25948	-0.0964253	-0.0500669	-0.255682	-0.147672	-0.0737114	-0.312858	-0.252599	-0.591817	-0.332391	-0.27406	-0.371175	-0.138672	-0.240631	-0.522946	-0.2067	-0.155061	-0.28091	-0.0395442	-0.175321	-0.474253	-0.391114	-0.355615	-0.55316	-0.742733	-0.312512	-0.224645	-0.485239	-0.607183	-0.282921	-0.203533	-0.317706	0.276452	0.107567	-0.443573	-0.209465	-0.695061	-0.607638	-0.625671	-0.477723	-0.540997	-0.618773	-0.312533	-0.139919	-0.403592	-0.421434
168	-0.0973156	-0.138832	0.0429219	-0.246344	-0.0821104	-0.0526266	-0.266577	-0.149253	-0.0770271	-0.303595	-0.221656	-0.590801	-0.295352	-0.241819	-0.379578	-0.128143	-0.226748	-0.538717	-0.216922	-0.165622	-0.307331	-0.0236773	-0.173918	-0.468205	-0.389343	-0.291921	-0.529681	-0.738686	-0.296097	-0.235061	-0.464031	-0.635036	-0.279734	-0.175671	-0.319499	0.356349	0.225047	-0.466143	-0.17612	-0.687746	-0.598534	-0.626869	-0.476498	-0.545733	-0.628401	-0.30576	-0.120966	-0.424178	-0.434926
169	0.0383186	-0.0317203	0.0437435	-0.040219	3.03787e-06	-0.084136	-0.0578399	0.0695903	0.0238382	-0.0115769	-0.0631632	-0.172951	-0.0364658	0.119187	0.143946	0.205993	0.0893735	-0.310175	0.0825195	0.103557	0.142444	0.0522214	0.0565751	0.00575714	-0.0213553	-0.0896651	-0.235769	-0.29435	-0.0228052	0.144638	-0.468756	-0.219032	-0.0153742	-0.0378293	0.0915208	0.246114	0.216076	0.121082	-0.0803459	-0.462668	-0.457151	-0.319644	-0.156986	-0.48247	-0.346652	-0.140634	0.0445747	0.0116731	-0.0384098
170	0.100156	-0.119722	-0.101065	0.0930305	0.192293	-0.113696	0.120182	0.143256	0.12165	0.304419	0.203464	0.131306	0.204751	0.524862	0.495991	0.527481	0.238425	-0.191448	0.331141	0.212633	0.372324	0.175033	0.124456	0.29522	0.330043	0.202341	-0.020228	0.158286	0.39802	0.320769	-0.440311	0.226242	0.144137	0.119073	0.206601	0.260928	0.231062	0.427446	0.244647	-0.195717	-0.364205	-0.0199056	0.15031	-0.428067	-0.143527	0.0246984	0.134303	0.0512693	0.0421348
171	0.0773284	-0.123201	-0.15744	0.280505	0.171063	-0.0292745	0.302443	0.220249	0.114016	0.195697	0.265558	0.37443	0.229944	0.501432	0.600984	0.452783	0.133623	0.060533	0.371587	0.250241	0.422514	0.108508	0.0995564	0.410836	0.436531	0.166092	0.260701	0.436789	0.380225	0.394724	-0.186083	0.421118	0.275096	0.132739	0.352857	-0.00440879	0.0533574	0.547631	0.365051	0.203668	-0.0120289	0.377749	0.286246	-0.055953	0.249724	0.2726	0.163107	0.295624	0.203081
172	0.228922	-0.16506	-0.161184	0.191706	0.159815	-0.0480241	0.262808	0.209639	0.173756	0.440135	0.222314	0.446388	0.283869	0.612865	0.751813	0.608247	0.372418	0.0318228	0.390528	0.376034	0.614693	0.175803	0.19877	0.544195	0.519172	0.220331	0.169596	0.493942	0.510016	0.500823	-0.30046	0.527516	0.292465	0.263086	0.424646	0.0914816	0.10979	0.689305	0.287796	0.0783519	-0.152843	0.259605	0.324849	-0.23441	0.135629	0.181483	0.185551	0.305357	0.241135
173	0.042589	-0.0628124	-0.106819	0.221668	0.098053	-0.0298357	0.29068	0.0781298	0.104292	0.15487	0.161105	0.260864	0.169695	0.420909	0.540314	0.401433	0.131967	0.0352564	0.225001	0.148983	0.330528	0.0461959	0.0766542	0.372081	0.369397	0.087095	0.191798	0.342735	0.209907	0.354551	-0.211067	0.323914	0.332614	0.122327	0.30887	0.0548044	0.0327581	0.48559	0.232569	0.0599395	-0.0457036	0.233325	0.255564	-0.107469	0.178763	0.178783	0.135816	0.286118	0.26401
174	0.201201	-0.108817	-0.123611	0.263456	0.228648	-0.0352268	0.329687	0.184631	0.216177	0.361922	0.207023	0.447122	0.281837	0.551157	0.737301	0.52645	0.282026	0.186839	0.408075	0.351175	0.514274	0.141776	0.200881	0.517803	0.485472	0.150345	0.251505	0.519898	0.404373	0.453432	-0.179211	0.490764	0.314338	0.227774	0.476359	0.0566774	0.075619	0.673039	0.202817	0.168936	-0.0207375	0.30145	0.379727	-0.125197	0.248803	0.217157	0.141396	0.419836	0.381573
175	0.0861085	0.0703457	0.00337857	0.164844	0.0619717	-0.0457453	0.128593	0.104715	0.0515838	0.136592	0.0922035	0.308016	0.141438	0.29076	0.445156	0.310685	0.169008	0.060185	0.175312	0.165064	0.258655	0.0817223	0.127917	0.321251	0.253848	0.0706666	0.175825	0.286675	0.117195	0.27297	-0.0427544	0.234385	0.223673	0.154911	0.313464	0.0288814	0.0814771	0.438979	0.0277366	0.0990963	0.0395949	0.197096	0.186982	-0.00431814	0.204869	0.0765574	0.0818423	0.367545	0.289735
176	0.225222	0.0331163	0.00666175	0.204717	0.16012	-0.0251627	0.272097	0.164364	0.131054	0.264188	0.125586	0.249546	0.17202	0.380274	0.586484	0.362653	0.243631	0.144978	0.311976	0.278108	0.359584	0.0930047	0.109703	0.495439	0.335574	0.116545	0.183451	0.36087	0.197876	0.377144	-0.116827	0.332627	0.206355	0.185696	0.508015	0.0541433	0.0684745	0.569834	0.0112038	0.0748859	-0.00999241	0.169481	0.270637	-0.0923169	0.209603	0.211345	0.200452	0.455158	0.405967
177	-0.0504054	0.056786	0.148095	-0.174919	-0.0708581	-0.163682	-0.267074	-0.0864261	-0.0615131	-0.178383	-0.162825	-0.495771	-0.149124	-0.105624	-0.252872	-0.0342846	-0.113981	-0.448815	-0.155145	-0.0954176	-0.234985	0.0897513	-0.0905321	-0.34126	-0.265104	-0.102949	-0.374426	-0.57182	-0.22921	-0.11222	-0.380513	-0.483084	-0.206722	-0.0612272	-0.215015	0.326168	0.201073	-0.329081	-0.162062	-0.595307	-0.523798	-0.545638	-0.36	-0.500941	-0.536558	-0.197401	-0.021763	-0.254936	-0.329031
178	-0.0132065	0.412547	0.296879	0.0413165	-0.124625	0.0224583	-0.0982557	0.0109883	-0.0581439	-0.129773	-0.197074	0.0283115	-0.073479	-0.457444	-0.217582	-0.479287	-0.101788	0.36297	-0.13232	-0.143947	-0.253513	-0.144194	0.00763979	-0.00101137	-0.166971	-0.108407	0.172966	0.0859013	-0.495375	-0.138658	0.522645	-0.0380417	-0.0758322	0.0539852	0.134103	-0.374226	-0.264027	-0.0294523	-0.490334	0.289983	0.532571	0.110122	0.0624847	0.519165	0.377825	0.0723627	-0.0655671	0.475365	0.451506
179	0.0604873	0.0228069	0.108271	-0.0492341	0.0491809	-0.175722	-0.119388	-0.0318176	0.00321531	-0.0942995	-0.0272653	-0.344738	-0.0841038	0.0458537	-0.068898	0.112293	-0.0620995	-0.365067	-0.0501567	-0.052838	-0.129433	0.138404	-0.0896562	-0.150141	-0.0986111	-0.0199773	-0.268713	-0.373985	-0.0638634	-0.00555114	-0.37675	-0.316113	-0.112443	-0.0023802	-0.0455195	0.344466	0.228268	-0.170667	-0.0416015	-0.448247	-0.470033	-0.39308	-0.228143	-0.463368	-0.44861	-0.0836782	0.0715974	-0.169662	-0.241185
180	-0.074175	0.0478254	0.213718	-0.227822	-0.0818847	-0.10631	-0.288698	-0.10262	-0.063023	-0.280786	-0.247796	-0.583257	-0.271042	-0.247161	-0.365881	-0.138267	-0.201813	-0.543536	-0.232425	-0.169248	-0.331044	0.0305905	-0.142387	-0.420991	-0.39191	-0.254373	-0.551747	-0.766488	-0.382565	-0.221742	-0.47846	-0.685602	-0.300913	-0.0999459	-0.253892	0.415849	0.337847	-0.440415	-0.322793	-0.709277	-0.610399	-0.709621	-0.498983	-0.585298	-0.64513	-0.299264	-0.075956	-0.264161	-0.34267
181	-0.0863841	-0.0759736	0.0960928	-0.221083	-0.062531	-0.103598	-0.278324	-0.11488	-0.057835	-0.295798	-0.218735	-0.594554	-0.27681	-0.21485	-0.368312	-0.101251	-0.226812	-0.551785	-0.210209	-0.159903	-0.307195	0.0247599	-0.160865	-0.455773	-0.370833	-0.246551	-0.534359	-0.747458	-0.297433	-0.219554	-0.488374	-0.627689	-0.27562	-0.156867	-0.306561	0.353546	0.214839	-0.450965	-0.186351	-0.688241	-0.616961	-0.628095	-0.479143	-0.566824	-0.639322	-0.284512	-0.0938619	-0.385452	-0.427831
182	-0.0844948	-0.0183175	0.144171	-0.236887	-0.0655981	-0.128555	-0.290649	-0.109348	-0.0506981	-0.252101	-0.231372	-0.576568	-0.262553	-0.218219	-0.357571	-0.10509	-0.192944	-0.508097	-0.205296	-0.14831	-0.294125	0.0515455	-0.119599	-0.421693	-0.363756	-0.220468	-0.517367	-0.723093	-0.31286	-0.197674	-0.463205	-0.603122	-0.270334	-0.110629	-0.268329	0.33165	0.183843	-0.421992	-0.262322	-0.671835	-0.593488	-0.651347	-0.475824	-0.554061	-0.62155	-0.270068	-0.0797802	-0.316794	-0.365229
183	-0.0321975	0.0498001	0.114378	-0.16143	-0.040411	-0.148435	-0.238454	-0.00599323	-0.0416525	-0.121691	-0.142563	-0.388805	-0.158371	-0.145635	-0.189786	-0.0416422	-0.0879799	-0.339708	-0.115385	-0.10577	-0.16514	0.114268	-0.0614874	-0.22746	-0.215124	-0.10617	-0.285915	-0.485606	-0.222794	-0.056245	-0.322937	-0.385871	-0.176092	-0.0124204	-0.135398	0.170752	0.129862	-0.192905	-0.243558	-0.434887	-0.415442	-0.397968	-0.289414	-0.371912	-0.404371	-0.160346	-0.0188967	-0.0866455	-0.152151
184	0.0852759	-0.156283	-0.106092	0.135878	0.157756	-0.0788019	0.259335	0.195995	0.11327	0.29043	0.155816	0.327117	0.1901	0.518915	0.666245	0.5146	0.278164	-0.00160464	0.330918	0.323165	0.512126	0.109926	0.177239	0.418124	0.423847	0.12468	0.0605262	0.33468	0.382691	0.474965	-0.354488	0.312387	0.200316	0.114083	0.353892	0.140376	0.0986216	0.609454	0.193057	-0.0215598	-0.221436	0.117368	0.264685	-0.294628	0.0288872	0.160637	0.206629	0.278422	0.242553
185	0.0950752	-0.146064	-0.193784	0.281472	0.111771	-0.00684804	0.347679	0.0998159	0.144312	0.23091	0.257221	0.424251	0.183079	0.409466	0.598664	0.354143	0.156548	0.193495	0.303449	0.230789	0.363375	0.10455	0.122675	0.442459	0.424157	0.145352	0.283427	0.50501	0.305972	0.388625	-0.092556	0.482583	0.247494	0.227735	0.357184	-0.075403	0.00141212	0.574506	0.23361	0.261173	0.0884068	0.389733	0.303228	0.0463456	0.315666	0.252971	0.144906	0.400802	0.369334
186	0.135726	-0.224996	-0.248216	0.260934	0.214717	-0.0466518	0.375828	0.152424	0.181631	0.393403	0.278203	0.429187	0.254722	0.638702	0.765975	0.586948	0.280522	0.0501002	0.385138	0.341444	0.53565	0.122254	0.124046	0.531255	0.50993	0.16014	0.236153	0.487561	0.46961	0.429608	-0.312859	0.514103	0.288391	0.186244	0.465042	0.102785	0.112189	0.649488	0.320883	0.106959	-0.137185	0.276176	0.362416	-0.217352	0.181693	0.211861	0.261691	0.370818	0.258425
187	0.10723	0.00338558	-0.0432947	0.199769	0.111912	-0.0408997	0.202741	0.0845664	0.112499	0.13795	0.187176	0.243383	0.115575	0.335715	0.471267	0.283788	0.0927593	0.0979282	0.183321	0.139331	0.202029	0.114945	0.0123	0.293491	0.263322	0.105353	0.181953	0.320237	0.107205	0.261471	-0.0981957	0.306985	0.145531	0.170949	0.320938	0.00122276	0.027813	0.461892	0.118774	0.0989263	0.0603798	0.25656	0.283294	-0.0171243	0.255616	0.24135	0.143123	0.368392	0.30274
188	0.224844	-0.0894568	-0.105749	0.240621	0.108166	-0.0142317	0.334187	0.0737763	0.251852	0.213767	0.166393	0.425704	0.214099	0.375107	0.595306	0.337245	0.164046	0.186043	0.288401	0.199867	0.30364	0.11138	0.140841	0.448844	0.380293	0.0918796	0.269423	0.490653	0.241133	0.353556	-0.0292033	0.431545	0.219117	0.301809	0.41535	0.00234455	0.0217465	0.57539	0.105901	0.226642	0.117278	0.30841	0.310256	0.0396998	0.349231	0.243114	0.19053	0.491309	0.416057
189	0.0490658	0.117529	0.059845	0.163198	0.0295224	-0.0151218	0.0669519	0.172694	0.0563388	0.00146597	0.0334283	0.159179	0.119101	0.160648	0.267421	0.151209	0.0311773	0.0524571	0.139542	0.136188	0.188154	0.0200624	0.0862096	0.174582	0.143514	0.0951414	0.0595461	0.191364	0.0592658	0.229254	0.000538116	0.260767	0.159533	0.112652	0.157049	-0.103223	-0.0492341	0.317292	0.0583835	0.128191	0.083309	0.19769	0.145145	0.0646697	0.233869	0.164579	0.0884614	0.21234	0.198598
190	0.0577459	0.094205	-0.0423845	0.111085	-0.00591855	0.0275665	0.194716	0.160674	0.087403	0.193514	0.0588878	0.346287	0.164122	0.098562	0.365291	0.0698429	0.146061	0.371433	0.198202	0.138633	0.271448	-0.065351	0.100915	0.35294	0.25417	0.0382766	0.332442	0.46974	0.036848	0.20514	0.236653	0.379	0.137874	0.141094	0.382072	-0.292756	-0.191316	0.497028	-0.0813008	0.326058	0.377714	0.333129	0.347496	0.309354	0.466145	0.191396	0.0479672	0.560347	0.496091
191	0.169816	0.0852308	0.137218	0.0978767	-0.000176868	-0.134563	0.0193369	-0.00667463	0.0965879	-0.0597803	0.00894887	-0.101726	0.094907	0.210924	0.236245	0.231233	-0.00426127	-0.147271	0.104743	0.0731871	0.0475629	0.0996858	0.0578312	0.000130885	0.0707203	0.042468	-0.0995166	-0.0375225	-0.00426146	0.18705	-0.2415	-0.0664074	0.0175157	0.0570848	0.149399	0.206552	0.137667	0.121976	0.00987138	-0.241072	-0.229247	-0.107762	-0.0344144	-0.265077	-0.0685164	0.0972837	0.123137	0.0775792	0.0626821
192	-0.0499208	-0.0489839	0.0890438	-0.0896318	-0.0229223	-0.0706711	-0.211669	0.0211876	-0.000695896	-0.165543	-0.0911105	-0.402667	-0.113574	0.00106186	-0.171905	0.0854716	-0.102522	-0.502979	-0.113682	-0.0729971	-0.109412	0.0605987	-0.103367	-0.238664	-0.172205	-0.0818346	-0.383613	-0.530565	-0.0769789	-0.0666808	-0.473734	-0.404991	-0.135056	-0.0794281	-0.203223	0.380712	0.316469	-0.257032	0.0241883	-0.527477	-0.536489	-0.454846	-0.347747	-0.52794	-0.518084	-0.20271	-0.0403516	-0.326197	-0.382193
193	-0.0398586	0.056103	0.160971	-0.114475	-0.0103172	-0.134005	-0.220265	-0.0837361	-0.0361754	-0.201421	-0.0942566	-0.452647	-0.156136	-0.069364	-0.277452	-0.0125404	-0.180347	-0.458647	-0.155587	-0.13359	-0.255037	0.0691217	-0.0764984	-0.321211	-0.22816	-0.0554122	-0.370038	-0.557989	-0.163032	-0.149003	-0.369955	-0.45323	-0.177687	-0.0689674	-0.234014	0.330045	0.238312	-0.331072	-0.0872952	-0.493665	-0.473915	-0.466838	-0.347855	-0.436574	-0.491642	-0.131563	0.0176525	-0.331233	-0.34642
194	-0.116585	-0.198938	-0.0184299	-0.254995	-0.0896468	-0.0322922	-0.242021	-0.139306	-0.0740567	-0.310959	-0.239048	-0.577369	-0.326713	-0.269783	-0.362562	-0.141251	-0.238607	-0.536565	-0.206206	-0.160065	-0.286273	-0.0502747	-0.195656	-0.467729	-0.391802	-0.357178	-0.552108	-0.741169	-0.307452	-0.234625	-0.489375	-0.632716	-0.292639	-0.190808	-0.318297	0.336758	0.203325	-0.445797	-0.186878	-0.698984	-0.608912	-0.625579	-0.47243	-0.546609	-0.625101	-0.32542	-0.141069	-0.393795	-0.421352
195	-0.0297372	-0.00273425	0.121118	-0.140687	-0.0100443	-0.0681629	-0.19838	-0.0428788	-0.0259846	-0.149124	-0.122575	-0.414242	-0.178811	-0.104462	-0.171935	-0.0247276	-0.139934	-0.425551	-0.108761	-0.108068	-0.172543	0.0562515	-0.116183	-0.223042	-0.254561	-0.179179	-0.395742	-0.54216	-0.230711	-0.083946	-0.445376	-0.463377	-0.184891	-0.0604616	-0.14459	0.337674	0.305204	-0.211097	-0.195292	-0.570659	-0.503606	-0.506377	-0.339892	-0.494063	-0.493909	-0.224385	-0.0211873	-0.139896	-0.224369
196	-0.0742522	-0.148542	0.00637076	-0.186332	-0.0538298	-0.0840673	-0.225855	-0.110622	-0.0192807	-0.260752	-0.177972	-0.553033	-0.252957	-0.147129	-0.277022	-0.0362678	-0.190719	-0.52681	-0.159412	-0.115324	-0.230357	-0.00201624	-0.155294	-0.405081	-0.304268	-0.254433	-0.490482	-0.665302	-0.218138	-0.162862	-0.502043	-0.536241	-0.237078	-0.137782	-0.269161	0.334328	0.161266	-0.361471	-0.118916	-0.661299	-0.62003	-0.555652	-0.411835	-0.565761	-0.604932	-0.254607	-0.0817203	-0.39167	-0.403497
197	-0.0377036	0.106803	-0.00647893	0.0700835	-0.071956	0.0948587	0.0296685	0.0388019	0.0102055	-0.0668691	-0.0790893	0.106558	-0.0758558	-0.235477	0.0101601	-0.234843	-0.080934	0.252069	-0.00723062	-0.0023072	-0.0187431	-0.116659	-0.0174491	0.0757704	-0.0178634	-0.13048	0.122968	0.135343	-0.234816	0.00609234	0.243172	0.0989802	0.032572	0.0234175	0.136419	-0.348351	-0.27702	0.165868	-0.230931	0.231658	0.316687	0.201773	0.124107	0.344168	0.303578	0.113223	-0.0408418	0.428559	0.351829
198	0.065205	-0.125327	-0.121429	0.0285388	0.088613	-0.123071	0.141762	0.0691006	0.065574	0.177301	0.0340353	0.0774456	0.145975	0.276795	0.3523	0.307429	0.172364	-0.0859293	0.208284	0.191757	0.317429	0.127133	0.119517	0.202544	0.158414	0.10356	0.0308055	0.0788185	0.258009	0.278119	-0.265622	0.159937	0.210971	0.0542534	0.176031	0.104387	0.0793104	0.338206	0.0975731	-0.135554	-0.252259	0.060702	0.0674569	-0.257378	-0.063898	0.0205943	0.047196	0.156318	0.0971022
199	0.105585	-0.0796791	-0.110144	0.244062	0.0934644	0.0364451	0.232666	0.059777	0.245623	0.140382	0.143582	0.354662	0.132765	0.258008	0.458278	0.217942	0.107308	0.1918	0.235585	0.150123	0.275682	0.0589251	0.0674227	0.352883	0.273013	0.0855902	0.223336	0.385695	0.158	0.273965	-0.0319675	0.372375	0.177065	0.199312	0.291296	-0.118451	-0.0604295	0.4529	0.117709	0.239227	0.139021	0.34943	0.296945	0.0935278	0.294818	0.201554	0.14762	0.43169	0.312382
200	0.172907	-0.125908	-0.126335	0.331565	0.109706	0.00676048	0.362311	0.10643	0.141472	0.299847	0.257988	0.419527	0.217498	0.442054	0.633948	0.419229	0.212192	0.187084	0.293006	0.238462	0.396977	0.0501483	0.1448	0.480915	0.460002	0.119055	0.272791	0.549537	0.283893	0.409095	-0.0797048	0.497371	0.261405	0.184453	0.418648	-0.0559518	-0.0271991	0.593338	0.190823	0.244763	0.0914521	0.328892	0.341988	0.029745	0.307758	0.240699	0.220029	0.425438	0.343553
201	0.104811	-0.060837	-0.116801	0.22038	0.132183	0.0307647	0.288717	0.172904	0.0796766	0.212886	0.11207	0.362624	0.16695	0.3169	0.561852	0.308871	0.203927	0.179807	0.329303	0.210938	0.402003	0.0433989	0.153998	0.421775	0.359659	0.0575006	0.286931	0.432338	0.212669	0.360383	-0.0398529	0.434175	0.242412	0.142504	0.386893	-0.0924208	-0.0389383	0.559114	0.103602	0.225382	0.127971	0.334613	0.360075	0.0545379	0.323033	0.250558	0.13677	0.467381	0.377384
202	0.102516	-0.0092847	-0.0822611	0.216837	0.0853974	-0.0103603	0.320266	0.126465	0.1595	0.249909	0.166343	0.391868	0.21267	0.345522	0.607293	0.32365	0.181616	0.214174	0.282572	0.144773	0.350351	0.0307523	0.0911651	0.494128	0.360285	0.074738	0.311065	0.480379	0.164191	0.389887	-0.0240145	0.432888	0.21644	0.200246	0.477662	-0.0504575	0.00948232	0.62783	0.0125746	0.210356	0.134409	0.298391	0.327197	0.067532	0.360996	0.201658	0.185788	0.545397	0.425127
203	0.0685438	0.00507659	-0.0190261	0.237303	0.0821283	-0.0658043	0.168194	-0.00559687	0.0959204	0.0392965	0.190989	0.0761166	0.0973235	0.27457	0.22093	0.275097	0.0401906	-0.0580583	0.089111	0.156359	0.114737	0.045533	-0.0139233	0.140284	0.187118	0.14117	0.0828651	0.120194	0.191095	0.141118	-0.152848	0.179115	0.103342	0.132436	0.059975	0.07507	0.117646	0.192886	0.216911	0.110168	-0.0738339	0.145232	0.0885269	-0.101934	0.0666928	0.184444	0.0638707	0.0525885	0.0173197
204	-0.0130243	0.255689	0.16827	0.0372388	-0.0777806	0.0427859	-0.0908414	0.0415347	-0.0054159	-0.13398	-0.207762	0.0970389	-0.0568781	-0.287293	-0.0117772	-0.280774	-0.0881762	0.268949	-0.0198313	-0.0294632	-0.0472147	-0.137733	0.0382231	0.0842265	-0.0701485	-0.130141	0.124794	0.0975321	-0.381357	-0.00372575	0.353229	0.0571254	-0.014516	0.0605686	0.230239	-0.290028	-0.211865	0.12798	-0.367627	0.227031	0.388993	0.162944	0.0767042	0.382397	0.367105	0.0491898	-0.058498	0.449869	0.430605
205	-0.0391773	0.0797856	0.176744	-0.02344	-0.000487094	-0.122772	-0.154602	-0.0980664	0.00459273	-0.242479	-0.0457143	-0.381981	-0.133392	-0.026415	-0.182408	-0.00269186	-0.190306	-0.434386	-0.112367	-0.0968005	-0.284481	0.109979	-0.157341	-0.262001	-0.194889	-0.070347	-0.297839	-0.497619	-0.229596	-0.0562873	-0.395856	-0.380518	-0.179057	-0.000167769	-0.146638	0.330448	0.313309	-0.255679	-0.0507373	-0.436686	-0.416293	-0.361676	-0.303109	-0.413235	-0.363833	-0.0759815	0.0470301	-0.180046	-0.262704
206	0.0867965	-0.00753714	0.100148	0.0250605	0.00802214	-0.0891483	0.00293731	-0.0473193	0.00423626	-0.1256	-0.00583104	-0.189455	-0.0269016	0.0694006	0.0458536	0.104607	-0.113325	-0.282998	-0.0314172	-0.0307607	-0.0998935	0.049691	-0.0609307	-0.0152865	-0.0455852	-0.0663089	-0.187238	-0.252591	-0.0766883	-0.0289208	-0.306154	-0.249972	-0.056421	0.0821827	0.0319561	0.285619	0.286282	-0.042708	-0.0712712	-0.3198	-0.333705	-0.281951	-0.131548	-0.340922	-0.269833	-0.0192036	0.095518	0.00263188	-0.0889739
207	0.0140235	0.203207	0.226016	0.151047	0.0162982	-0.0693952	-0.00282397	0.0153202	0.0925418	-0.184854	0.0415472	-0.134964	-0.0580638	-0.0154674	0.033015	-0.00276411	-0.101488	-0.0622288	-0.0305015	-0.025242	-0.16817	0.0295986	-0.0281767	0.0578232	-0.0605319	-0.00785388	-0.0360837	-0.0751285	-0.228708	0.0606463	-0.0366475	-0.0561988	-0.017357	0.128282	0.114657	0.05003	0.0371376	0.0709243	-0.100508	-0.0452051	0.00981282	-0.019087	-0.0324746	-0.014658	0.0850291	0.205312	0.0552741	0.198956	0.114899
208	-0.105894	-0.181989	-0.0126714	-0.229991	-0.0867799	-0.0455647	-0.257976	-0.135803	-0.0718701	-0.301663	-0.225992	-0.576341	-0.299799	-0.233904	-0.364241	-0.11527	-0.218933	-0.519705	-0.196804	-0.144396	-0.270352	-0.0407198	-0.168587	-0.469922	-0.357368	-0.313188	-0.51598	-0.712757	-0.269107	-0.205774	-0.457728	-0.59234	-0.259278	-0.196936	-0.325153	0.285062	0.112583	-0.441494	-0.144455	-0.663825	-0.583619	-0.580054	-0.450826	-0.519889	-0.616956	-0.284678	-0.135592	-0.432011	-0.434579
209	-0.0025438	-0.0100465	-0.0346069	0.0161351	-0.0286068	-0.0702713	-0.0653327	0.0352801	-0.0315522	-0.034855	-0.0770393	-0.118356	-0.0518871	-0.0176068	0.0369721	0.0463539	-0.0173749	-0.158481	-0.0252965	0.0253966	0.0951049	-0.0135899	0.0597305	-0.00948197	-0.064583	0.0163203	-0.115683	-0.179803	-0.00810615	0.0602137	-0.201207	-0.104836	-0.0149878	-0.0296015	0.00593222	0.0680708	-0.00791414	0.0330617	-0.0667193	-0.202419	-0.223679	-0.103907	0.00709883	-0.216626	-0.191491	-0.00182934	0.0719157	0.0146674	-0.0200685
210	-0.112236	-0.10144	0.079802	-0.253134	-0.0788703	-0.0981067	-0.283829	-0.114394	-0.056365	-0.266706	-0.238622	-0.561877	-0.273877	-0.226108	-0.354861	-0.103894	-0.210093	-0.503769	-0.200723	-0.141439	-0.274781	0.0195443	-0.130237	-0.439109	-0.355954	-0.261101	-0.529773	-0.712478	-0.291427	-0.199952	-0.482876	-0.569394	-0.267391	-0.162817	-0.294963	0.262912	0.0973293	-0.418934	-0.236306	-0.663675	-0.593081	-0.629493	-0.465877	-0.54287	-0.597002	-0.289712	-0.0994738	-0.365571	-0.400907
211	-0.0699866	0.208068	0.26058	-0.121646	-0.159395	-0.049123	-0.279398	-0.013669	0.00265118	-0.346564	-0.312659	-0.367365	-0.272969	-0.457303	-0.36138	-0.387445	-0.291839	-0.125491	-0.210501	-0.189134	-0.340301	-0.0710431	-0.107441	-0.274115	-0.37223	-0.252783	-0.241442	-0.45101	-0.563086	-0.186408	-0.0205152	-0.377882	-0.218545	-0.0338102	-0.0968597	-0.132745	-0.123834	-0.236299	-0.488428	-0.235239	-0.0230849	-0.319716	-0.297266	0.00943826	-0.0898059	-0.117378	-0.0885611	0.153105	0.0865896
212	-0.0253727	-0.230433	-0.0903611	-0.170157	0.00835218	-0.0581721	-0.0598752	0.0411077	-0.0144505	-0.0270662	-0.120319	-0.23997	-0.0805386	0.0818171	0.15691	0.209058	0.0331784	-0.402051	0.109564	0.108238	0.174346	0.024214	0.015293	-0.0890801	-0.0510623	-0.160352	-0.363872	-0.35314	0.0214244	0.143504	-0.592902	-0.237649	-0.0597149	-0.0384532	0.0848297	0.297818	0.203776	0.0851706	-0.101983	-0.515134	-0.613536	-0.38597	-0.207574	-0.599129	-0.492897	-0.157509	0.00834224	-0.0107715	-0.106849
213	0.0640951	-0.00401304	-0.0766986	0.206007	0.00656886	0.104421	0.15585	0.124258	0.0275763	0.0434896	0.016472	0.320784	0.033222	0.0564093	0.340751	0.066327	0.0304709	0.271051	0.105044	0.0925177	0.236493	-0.0583051	0.0623957	0.32515	0.225382	-0.0408268	0.251605	0.353324	0.026333	0.262036	0.14531	0.358639	0.174146	0.100186	0.332359	-0.278815	-0.202941	0.423745	-0.047758	0.332292	0.290605	0.371678	0.24933	0.267177	0.413297	0.232568	0.0765593	0.452413	0.39091
214	0.10347	-0.0170141	-0.0514941	0.203049	0.0446812	0.00347021	0.203392	0.144354	0.19613	0.252711	0.104595	0.312568	0.126096	0.269387	0.514192	0.257377	0.189098	0.223592	0.268708	0.208861	0.335027	0.0714299	0.118367	0.409322	0.31038	0.0298461	0.271633	0.422065	0.146525	0.24964	0.00736823	0.390387	0.21445	0.172588	0.407902	-0.0864597	-0.0501816	0.553985	-0.0119043	0.211633	0.139782	0.253763	0.318111	0.0736982	0.283322	0.205573	0.0873556	0.498239	0.412071
215	0.108731	-0.0449464	-0.0482915	0.276505	0.120162	-0.0133903	0.291957	0.0352936	0.102981	0.0894113	0.185142	0.244073	0.0800868	0.325499	0.431335	0.289247	0.047313	0.0805751	0.170117	0.1405	0.126585	0.0486984	-0.0600202	0.294213	0.254602	0.101711	0.187351	0.313441	0.115058	0.221321	-0.115881	0.283449	0.176672	0.111925	0.237342	0.0231313	0.0598155	0.39644	0.182549	0.124938	0.0400435	0.283098	0.185823	-0.00528026	0.236726	0.248142	0.179567	0.297712	0.182588
216	0.132355	-0.0771764	-0.164423	0.181097	0.0760822	0.03796	0.298508	0.082107	0.169918	0.251312	0.136334	0.418782	0.179594	0.243488	0.492952	0.226765	0.1898	0.283137	0.281269	0.214335	0.398796	0.0130125	0.156725	0.423635	0.324999	0.0808105	0.253106	0.498606	0.209477	0.242173	0.0420691	0.492461	0.238582	0.107872	0.326006	-0.18717	-0.0687972	0.534431	0.0803048	0.295526	0.236902	0.3349	0.337623	0.146802	0.361223	0.137343	0.0777982	0.469189	0.412707
217	0.0643004	-0.00671568	0.0319528	0.194237	0.034263	-0.0213902	0.0869125	0.0328958	0.102834	0.0555307	0.114351	0.0973731	0.0639421	0.226816	0.228748	0.257528	0.0017745	-0.0597152	0.14512	0.0236747	0.0744444	0.128898	-0.0581858	0.106927	0.211378	0.107207	0.103959	0.056404	0.113926	0.125923	-0.156935	0.157945	0.0613318	0.0998051	0.101243	0.0327673	0.0697293	0.19782	0.194874	0.0285192	-0.040579	0.157839	0.0742213	-0.0712419	0.0488691	0.138202	0.0544629	0.107505	0.0238334
218	-0.0837551	0.166485	0.17307	0.058222	0.0534349	-0.0545754	-0.128484	0.0136691	0.00750813	-0.213633	0.0775798	-0.154409	-0.0076076	0.0993639	-0.16391	0.0513729	-0.182163	-0.170833	-0.0876399	-0.139127	-0.22291	0.0708216	-0.181825	-0.150006	-0.0509478	0.144234	-0.0343152	-0.162211	-0.00699385	-0.0548087	-0.066084	-0.0705105	-0.0360559	-0.00736507	-0.20528	0.0642577	0.149963	-0.181463	0.244354	0.0189159	-0.00284365	0.0671214	-0.0882791	-0.00364368	-0.0107837	0.0228864	-0.00697411	-0.285965	-0.229974
219	-0.0438753	0.0974026	0.138517	-0.0345257	0.0563756	-0.0855149	-0.127601	0.0697703	-0.00350968	-0.0742293	-0.0257136	-0.220024	0.0222535	0.0894449	-0.068073	0.144363	-0.000103823	-0.274123	-0.0461637	-0.0334675	-0.0399982	0.0724487	-0.0358604	-0.135574	-0.0818929	0.094697	-0.197689	-0.317955	0.017013	-0.00905542	-0.285505	-0.235976	-0.0831764	-0.0505686	-0.110612	0.279687	0.275245	-0.109521	0.0439217	-0.264621	-0.310123	-0.21093	-0.111721	-0.323157	-0.29872	-0.0712046	-0.00507967	-0.230065	-0.183295
220	-0.0520626	-0.0665491	0.0175697	-0.0357017	-0.0419039	-0.0311316	-0.0634698	-0.0776688	-0.05893	-0.129525	-0.0197922	-0.350158	-0.111605	0.0381405	-0.0830836	0.0754194	-0.159798	-0.358077	-0.124429	-0.124386	-0.153378	0.0573474	-0.148724	-0.243346	-0.0816296	-0.125482	-0.255745	-0.36115	-0.113466	-0.000415269	-0.387167	-0.333351	-0.0944433	-0.0479978	-0.112501	0.333979	0.22768	-0.172571	0.0351148	-0.453308	-0.410841	-0.33416	-0.235788	-0.413889	-0.351524	-0.0851941	-0.00589953	-0.178827	-0.254908
221	0.00949119	0.11062	0.178374	0.0257259	0.0305298	-0.131239	-0.102846	0.05456	-0.0363479	-0.208142	-0.0882483	-0.249648	-0.10361	-0.0452114	-0.0763389	0.0290004	-0.103199	-0.30219	-0.109445	-0.0681982	-0.145641	0.102391	-0.0772869	-0.1618	-0.0983857	-0.0334248	-0.196172	-0.321329	-0.168608	-0.0299927	-0.234853	-0.269213	-0.105802	0.0390014	-0.0131868	0.183349	0.148025	-0.0985344	-0.0919794	-0.270128	-0.228973	-0.192306	-0.161671	-0.235203	-0.225944	-0.0629091	0.0695285	-0.0728435	-0.101767
222	0.0768853	0.00510204	0.155534	0.016472	0.0142813	-0.124431	-0.108528	-0.0872625	0.0865984	-0.209676	-0.0508004	-0.309301	-0.15403	0.0239316	-0.0931396	0.0588846	-0.141599	-0.407531	-0.0902919	-0.0554485	-0.204195	0.0996112	-0.0963779	-0.175573	-0.152304	-0.0478099	-0.256547	-0.419655	-0.122554	-0.0624503	-0.37801	-0.352587	-0.065241	-0.0087384	-0.0710328	0.316482	0.274016	-0.224243	0.00639728	-0.405298	-0.404458	-0.310347	-0.250586	-0.414278	-0.381113	0.00643381	0.0396074	-0.185346	-0.21209
223	-0.0294036	0.0386483	-0.0615816	0.0600118	0.0274425	0.0141733	0.106405	0.160792	0.0224877	0.0515294	0.00140733	0.135777	0.118278	-0.0530456	0.106222	-0.0310473	0.0159606	0.213655	0.109297	0.0791247	0.155268	-0.00934479	0.0781457	0.137577	0.0430765	0.0608821	0.174453	0.209443	0.0551488	0.0939009	0.194539	0.232104	0.0978988	0.0111468	0.111966	-0.284323	-0.231498	0.225281	-0.0233429	0.324215	0.238944	0.296899	0.198578	0.271969	0.275501	0.100908	-0.00732168	0.239353	0.260105
224	0.117851	0.0486217	0.0527241	0.140312	-0.0120942	0.00506505	0.0483517	0.107442	0.0494509	-0.0175416	-0.00611276	0.109766	-0.000301944	-0.0257567	0.168445	-0.0151848	-0.0273871	0.118749	0.00083157	0.0318871	0.0507118	-0.0418734	-0.00144918	0.159485	0.0615617	-0.0580141	0.104241	0.11463	-0.0817907	0.0998684	0.0714481	0.16237	0.0283416	0.0822447	0.182693	-0.116319	-0.0670164	0.228741	-0.135165	0.119048	0.11774	0.153111	0.13486	0.103486	0.133178	0.162064	0.0139281	0.332186	0.257828
225	-0.0121011	0.147748	0.0232474	0.110395	-0.0729604	0.0944156	0.088987	0.088689	-0.0314959	-0.0419337	-0.0727747	0.197446	-0.0323519	-0.206576	0.055822	-0.212139	-0.0719247	0.339006	0.0102432	-0.00567326	-0.00341257	-0.14079	-0.0364365	0.163907	0.0325328	-0.0876315	0.218695	0.270977	-0.200584	0.037037	0.351041	0.211535	0.029621	0.0470158	0.19466	-0.389796	-0.307031	0.194127	-0.200994	0.374183	0.460118	0.324267	0.201094	0.454729	0.446994	0.152649	-0.0660475	0.463341	0.424748
226	0.0660527	0.0564454	0.035307	0.177242	0.0149562	0.03122	0.0870643	0.057583	0.0367672	0.0389879	0.0323435	0.170228	-0.0107707	0.0480208	0.240458	0.0575196	0.0587398	0.149271	0.0917538	0.137775	0.127052	-0.0296135	0.0440162	0.188981	0.137222	-0.0332863	0.126381	0.185527	-0.0409812	0.166178	0.0335705	0.186314	0.107874	0.0229159	0.252643	-0.145759	-0.0759791	0.295606	-0.104944	0.149718	0.132621	0.150867	0.155517	0.104225	0.189505	0.164696	0.0710777	0.335431	0.288929
227	0.008961	0.10355	0.014204	0.171142	-0.0773956	0.0634746	0.112202	0.073173	0.0536848	-0.0152279	-0.0245859	0.222182	0.0483651	-0.0632631	0.181469	-0.0766457	-0.026638	0.330814	0.0732125	0.0525664	0.0571465	-0.110513	0.0300024	0.219245	0.114664	-0.079719	0.242609	0.313475	-0.155149	0.104533	0.307462	0.280069	0.122477	0.113896	0.236419	-0.347642	-0.282656	0.302447	-0.153214	0.335959	0.416443	0.298522	0.220222	0.407973	0.484098	0.194552	-0.00304361	0.427141	0.419274
228	0.0589013	-0.0247409	-0.0939218	0.227596	0.0289474	0.0199663	0.249314	0.0316077	0.0799006	0.0692192	0.081749	0.284146	0.033387	0.11234	0.367298	0.0751575	0.0383322	0.239066	0.183026	0.128104	0.113813	-0.0500243	-0.0385992	0.284784	0.210151	-0.049014	0.217179	0.320248	-0.0359154	0.149137	0.0830797	0.27455	0.113666	0.116243	0.357648	-0.180424	-0.0961091	0.401856	-0.0274421	0.217077	0.214409	0.302862	0.225431	0.197753	0.361832	0.244397	0.123177	0.488959	0.37747
229	0.044755	-0.0715407	-0.132147	0.176155	0.0402631	0.0245833	0.222423	0.110644	0.0266234	0.205831	0.103971	0.31786	0.101133	0.167241	0.369306	0.117094	0.0498696	0.308148	0.196271	0.141536	0.178772	0.0245777	0.0438224	0.29342	0.24022	0.0183686	0.259298	0.425643	0.059724	0.198241	0.0928351	0.36347	0.175845	0.112749	0.315218	-0.199792	-0.116639	0.431094	0.0603396	0.282743	0.253893	0.338385	0.296205	0.211476	0.363004	0.247923	0.0889491	0.462565	0.437667
230	0.0205101	0.00610889	-0.0861868	0.182961	0.00918335	0.0411962	0.165021	0.0202702	0.0479411	0.0255903	0.00771955	0.261671	0.0396568	0.0420688	0.288015	0.0487829	0.0636844	0.23896	0.0801501	0.0958377	0.114739	-0.0852033	0.0280422	0.254006	0.186258	-0.0366323	0.232427	0.342149	-0.0503035	0.211348	0.157132	0.281463	0.114685	0.122975	0.300809	-0.16508	-0.115399	0.340077	-0.0872215	0.252806	0.278306	0.231518	0.231642	0.248852	0.380203	0.160679	0.0872329	0.436339	0.388663
231	0.125218	-0.0940843	-0.0810026	0.151354	0.161954	-0.0205513	0.222462	0.0737783	0.142485	0.101362	0.122738	0.23429	0.121727	0.30517	0.388515	0.338794	0.0616463	-0.00555841	0.205719	0.184652	0.251811	0.0848505	0.0326589	0.293536	0.262058	0.0689767	0.0278262	0.205081	0.206111	0.222644	-0.215233	0.225396	0.166784	0.16729	0.190561	0.073875	0.149578	0.370431	0.141323	0.0172756	-0.0922595	0.152512	0.102571	-0.136722	0.0809996	0.117201	0.168873	0.182465	0.0814403
232	-0.02707	0.124375	0.125593	0.0720372	-0.0812116	0.0223073	0.0803125	-0.0316479	-0.0421725	-0.0749556	-0.021001	-0.00201017	-0.037811	-0.0944603	-0.0217076	-0.134535	-0.0631812	0.0577549	-0.0396295	-0.0496677	-0.138696	-0.0452004	-0.0547415	0.031534	-0.00882564	-0.0578945	0.112215	0.0336914	-0.207405	-0.0179015	0.124367	-0.0212212	0.0142396	0.0452812	0.0977094	-0.00346885	0.0509715	0.0404021	-0.119809	0.0825139	0.181175	0.0300218	0.104476	0.148898	0.171304	0.0925075	0.0138404	0.250439	0.206413
233	0.0528829	-0.0376929	0.021394	0.0194268	0.0338585	-0.0874518	0.0252446	0.0534936	0.0443621	-0.0123416	0.0880551	-0.104025	0.0328987	0.162374	0.118699	0.200136	0.089073	-0.148375	0.0442404	0.0481635	0.0676321	0.110045	0.00741854	-0.0125984	0.0821775	0.0955154	-0.0605161	-0.107698	0.140126	0.158561	-0.234524	-0.0255056	0.00508063	0.0490994	0.031423	0.218004	0.128604	0.0773627	0.0847091	-0.117443	-0.265431	-0.0937148	-0.039896	-0.246579	-0.202811	0.00930316	0.0296038	-0.0600394	-0.116436
234	-0.0422553	0.0297423	0.172777	-0.0985892	0.00351998	-0.0633746	-0.235037	-0.0808276	-0.0362066	-0.302671	-0.180585	-0.481487	-0.187539	-0.108109	-0.263813	-0.0357224	-0.200818	-0.499861	-0.164299	-0.128097	-0.260049	0.0286375	-0.144199	-0.339338	-0.307107	-0.187302	-0.430358	-0.637739	-0.266326	-0.166011	-0.419284	-0.52783	-0.217384	-0.086429	-0.205969	0.391151	0.321029	-0.35182	-0.121558	-0.545548	-0.496424	-0.49221	-0.385418	-0.482507	-0.496261	-0.176595	-0.0791171	-0.276724	-0.304519
235	-0.0475344	0.121554	0.0592118	-0.00935345	-0.0158409	0.0698518	-0.0565515	0.00927183	-0.0294107	-0.163009	-0.099684	-0.0977478	-0.121966	-0.27926	-0.16214	-0.281232	-0.168403	0.135048	-0.0835447	-0.123507	-0.195947	-0.101733	-0.0519164	-0.0814067	-0.160966	-0.1085	0.020326	-0.0469855	-0.283762	-0.0898739	0.208894	-0.0644162	-0.0706726	-0.00144128	0.0214963	-0.236005	-0.144488	-0.0362933	-0.22682	0.131937	0.227185	0.104416	-0.0295597	0.267528	0.168982	0.0368626	-0.0447401	0.210845	0.169881
236	0.00211082	-0.101296	-0.103396	-0.091405	0.0472015	-0.00259781	-0.0366887	0.0139317	-0.0157059	-0.00144221	0.0157066	-0.00749881	0.0482064	0.0264767	-0.0588555	0.0508108	0.0458114	-0.0742482	0.0608352	0.0145741	0.0720955	0.0879637	-0.00484662	-0.0613808	0.0375433	0.106036	-0.0803141	-0.022412	0.192306	-0.06561	-0.0768349	-0.0510363	-0.0138268	0.0122381	-0.0923476	0.0903414	0.054426	-0.07328	0.183714	-0.0312927	-0.104264	0.0447926	-0.034307	-0.0749188	-0.173014	-0.0750611	-0.0206429	-0.144225	-0.164348
237	-0.0492615	0.0974808	0.0185192	0.0414529	-0.0858745	0.118087	-0.0147525	-0.00455824	-0.0246988	-0.140322	-0.126311	0.0204088	-0.124408	-0.312277	-0.12967	-0.31247	-0.132507	0.224031	-0.0757774	-0.0473887	-0.123342	-0.14237	-0.051739	-0.0289093	-0.117234	-0.141574	0.0864692	0.0355378	-0.275462	-0.0818755	0.263475	0.00801735	-0.0448263	-0.0164669	0.0453804	-0.333488	-0.25804	0.0226656	-0.235111	0.213307	0.314829	0.154709	0.0487143	0.355085	0.252104	0.0248895	-0.0669729	0.306568	0.273421
238	0.0628805	0.0388734	-0.0253751	0.187786	0.0326367	0.02788	0.181102	0.0568105	0.0869785	0.0684521	0.0762429	0.182619	0.0674066	0.0669651	0.273272	0.0429393	0.0232177	0.204841	0.0962798	0.0642177	0.119084	0.0170061	0.0218778	0.276034	0.168906	0.0373704	0.226964	0.310218	0.0204693	0.162489	0.13271	0.244801	0.134177	0.130067	0.252439	-0.185004	-0.11843	0.334526	-0.036791	0.221078	0.233963	0.245457	0.20515	0.205697	0.301404	0.137125	0.0572678	0.375928	0.347255
239	-0.062647	0.103866	0.00542074	0.0126968	-0.0939547	0.124028	-0.0309068	-0.00471534	-0.0372302	-0.110893	-0.1321	0.0433813	-0.117338	-0.313578	-0.133764	-0.312603	-0.100078	0.245712	-0.0695911	-0.0500558	-0.0948651	-0.146111	-0.0361557	-0.0259297	-0.10926	-0.136244	0.0899408	0.058785	-0.261055	-0.073941	0.282354	0.0274131	-0.0394151	-0.0351231	0.0282268	-0.357058	-0.279084	0.028057	-0.232734	0.223566	0.329862	0.162983	0.0575585	0.368669	0.258037	0.0191033	-0.0872263	0.297401	0.265502
240	-0.0322483	0.0837059	-0.0420606	0.106763	-0.0605877	0.104985	0.0885627	0.00780902	-0.0276458	-0.0625179	-0.0452469	0.141892	-0.0598514	-0.25	-0.0263295	-0.280605	-0.0925212	0.355538	-0.00515487	-0.0485782	-0.0923471	-0.146334	-0.048391	0.0963151	-0.0311312	-0.10768	0.207935	0.200123	-0.226159	-0.0714025	0.361185	0.160883	0.0159413	0.0248566	0.117018	-0.390211	-0.292444	0.120691	-0.185795	0.348288	0.444086	0.297394	0.165153	0.467038	0.392465	0.131594	-0.0320819	0.417095	0.363558
241	-0.068017	0.155891	0.0422999	0.108352	-0.094234	0.0914131	-0.00298006	0.0483621	-0.00653524	-0.16796	-0.154666	0.0604133	-0.130926	-0.315557	-0.0925164	-0.328576	-0.114227	0.308323	-0.0786395	-0.0412228	-0.113663	-0.129911	-0.00772208	0.0110712	-0.0884011	-0.137657	0.17806	0.137407	-0.279518	-0.032114	0.397736	0.108781	0.0236398	0.0812282	0.128786	-0.384766	-0.316704	0.0834765	-0.26483	0.351124	0.449518	0.28663	0.137001	0.48206	0.406839	0.127767	-0.0924468	0.396142	0.35717
242	0.0187028	0.0839351	-0.028966	0.0654541	-0.0130888	0.0618127	0.108286	0.142646	0.0316385	-0.00781117	-0.11126	0.276266	-0.00236289	-0.16978	0.144003	-0.173798	0.00029529	0.323779	0.11743	0.0727934	0.140442	-0.104008	0.0497907	0.196488	0.0454423	-0.110878	0.229823	0.271203	-0.151488	0.0673275	0.318389	0.251807	0.0995578	0.0168933	0.276676	-0.376383	-0.250902	0.277894	-0.209251	0.330523	0.41811	0.297465	0.20494	0.41773	0.444073	0.12935	-0.0816834	0.475357	0.474447
243	0.0133574	0.0973036	-0.0139469	0.176192	-0.00616886	0.0114499	0.115336	0.116364	0.0902851	0.0186426	0.0399038	0.170274	-0.018192	-0.0326855	0.155082	-0.0380016	0.0173719	0.290174	0.0815945	-0.0129586	0.0502584	-0.0173416	0.0269699	0.176842	0.119166	0.00865417	0.268707	0.283264	-0.0787396	0.157003	0.209263	0.266098	0.118574	0.101589	0.206025	-0.302974	-0.220127	0.256442	-0.0674556	0.313211	0.331856	0.30532	0.156428	0.330277	0.387421	0.195733	0.043945	0.39391	0.37958
244	0.0623403	0.109029	0.00896571	0.201309	-0.0228135	0.0547062	0.142376	0.0251111	0.0840905	0.0248856	-0.00560995	0.200477	0.00367942	-0.110376	0.172354	-0.114729	-0.00257803	0.308071	0.0493777	0.0499523	0.0499155	-0.110346	0.0107985	0.187506	0.0678243	-0.0628634	0.212409	0.295404	-0.167275	0.0928809	0.308217	0.237632	0.0454081	0.12732	0.28883	-0.271099	-0.184913	0.27362	-0.192713	0.26889	0.384037	0.253893	0.203695	0.363206	0.446941	0.171705	0.0255649	0.496146	0.425597
245	-0.040008	-0.0163958	-0.0733898	0.112956	0.015586	-0.0596254	0.117746	0.0597732	0.0399565	0.076827	0.168111	0.195747	0.0702078	0.199273	0.196505	0.181116	0.120298	0.131967	0.086573	0.105834	0.117206	0.0131796	0.0488319	0.1463	0.185171	0.0910625	0.240814	0.191161	0.163118	0.138947	0.00371392	0.225631	0.0794516	0.0539322	0.10283	-0.0748146	-0.0466073	0.234759	0.17169	0.172514	0.0932322	0.242551	0.171262	0.07447	0.198386	0.141936	0.0710176	0.0982581	0.0771131
246	-0.0286434	0.14913	0.0263875	0.024631	-0.0722244	0.135701	0.0541278	0.00697151	-0.01012	-0.112537	-0.17405	0.120334	-0.0954215	-0.352946	-0.0778443	-0.35315	-0.0891834	0.364347	-0.0133708	-0.00352474	-0.0997883	-0.167896	-0.0288805	0.0232725	-0.127106	-0.181386	0.147822	0.161291	-0.354998	-0.0676465	0.453637	0.12375	-0.019121	-0.010577	0.137753	-0.429617	-0.297405	0.0942338	-0.340736	0.333177	0.506537	0.236226	0.129172	0.518766	0.450149	0.0729015	-0.132893	0.412929	0.400121
247	0.109885	-0.0527009	-0.0180362	0.187832	0.0592291	-0.0487649	0.171244	-0.0495089	0.0776972	-0.0433412	0.12327	0.102608	-0.0760143	0.183658	0.165515	0.140013	-0.0973805	-0.0747097	0.0645318	0.00649689	-0.112823	0.138627	-0.134314	0.0622821	0.157156	0.03814	0.127133	0.0596367	-0.0150056	0.064128	-0.133053	0.0724639	0.05843	0.0855695	0.104646	0.0719594	0.115982	0.0808513	0.169939	0.0220868	-0.0116465	0.0923791	0.0460353	-0.0563843	0.0753159	0.219722	0.0999987	0.075604	0.0333
248	-0.0412005	-0.150207	-0.0640444	-0.106994	0.0344183	-0.0259978	-0.0822903	0.0330764	0.0422296	-0.0936462	-0.0479537	-0.295195	-0.0841177	0.0703562	-0.0196357	0.123461	-0.0675866	-0.410671	0.03091	-0.0128646	-0.011847	0.0518613	-0.0782245	-0.157351	-0.11621	-0.0924799	-0.320744	-0.365154	-0.0127841	0.00189299	-0.443702	-0.297166	-0.0896287	-0.0336788	-0.133849	0.373301	0.279376	-0.0733576	0.0436377	-0.459583	-0.49165	-0.344503	-0.247788	-0.471166	-0.439589	-0.112133	-0.0381716	-0.266512	-0.246825
249	0.126041	0.0532468	0.0443966	0.200705	0.0568497	-0.0622435	0.0692781	0.111317	0.0966648	0.00360378	0.0556642	0.103636	0.0837069	0.140621	0.300833	0.137341	0.022082	0.0614133	0.0845141	0.0933798	0.140172	0.071074	0.097187	0.204979	0.193793	0.0768353	0.0836309	0.177803	0.0896451	0.275452	0.0090266	0.133394	0.109369	0.242624	0.222208	0.0506663	0.0101207	0.286062	-0.0385084	0.0883001	0.0213834	0.181602	0.160235	0.00397672	0.108271	0.209193	0.114513	0.280434	0.251058
250	-0.0331439	-0.171886	-0.136619	0.00106782	0.0377896	0.00953488	0.0207999	-0.0663443	0.0124304	-0.0205619	0.0454712	-0.136709	0.0164944	0.129086	0.0516854	0.126107	-0.023185	-0.206825	-0.0118416	0.0620192	-0.00521164	0.0749765	-0.0514495	-0.0826058	0.0196406	-0.0358328	-0.0798889	-0.102038	0.0880832	0.0417426	-0.224396	-0.110254	-0.0284325	-0.0335563	-0.030697	0.258855	0.124803	-0.0364276	0.133096	-0.197061	-0.279039	-0.127951	0.00646117	-0.235807	-0.198182	-0.0349596	-0.0130558	-0.142319	-0.209528
251	0.034334	0.143855	0.0165264	0.0805265	-0.0763704	0.12355	0.0245016	-0.0491728	0.0866793	-0.13516	-0.100962	0.0840175	-0.133256	-0.325074	-0.112408	-0.340879	-0.148201	0.35526	-0.0786725	-0.0764498	-0.161065	-0.128021	-0.0880874	0.0251852	-0.101121	-0.128309	0.170356	0.151254	-0.316395	-0.0778877	0.416688	0.090771	0.00921834	0.0101121	0.125246	-0.410145	-0.317466	0.0525644	-0.259881	0.338866	0.476813	0.278377	0.094129	0.503139	0.403247	0.097145	-0.079047	0.338236	0.332542
252	-0.0597701	0.061894	0.0314128	0.0169711	-0.0355231	0.0186241	-0.0395847	0.0476333	-0.0386508	-0.0994739	-0.075922	-0.0266017	-0.0561797	-0.189029	-0.105677	-0.18627	-0.0831549	0.125999	-0.00169181	-0.0379526	-0.029849	-0.110602	0.0438777	-0.0334209	-0.083976	-0.0211232	0.114014	0.0163783	-0.122617	0.0237759	0.216132	0.012692	-0.0206977	-0.0672458	0.0724228	-0.213183	-0.208541	0.0144481	-0.116586	0.177884	0.209542	0.125332	0.0610797	0.256013	0.18155	0.0284718	-0.0756915	0.164553	0.208635
253	-0.088315	0.170037	0.0468987	0.0289717	-0.125964	0.150865	-0.0232915	-0.00527139	-0.0821175	-0.121938	-0.147477	0.071285	-0.103887	-0.407245	-0.197603	-0.413072	-0.133205	0.365206	-0.0957599	-0.0790345	-0.153359	-0.174939	-0.0419342	-0.0148846	-0.132946	-0.142252	0.182339	0.101391	-0.329882	-0.128136	0.442525	0.068046	-0.0347483	-0.0412585	0.0273824	-0.470082	-0.36007	-0.00105138	-0.274677	0.34963	0.495951	0.234755	0.107941	0.535235	0.373105	0.0620209	-0.099884	0.332214	0.317799
254	0.00888091	0.203478	0.110498	0.115533	-0.111625	0.0962574	-0.00233305	0.0348075	-0.0278077	-0.155784	-0.138016	0.0611482	-0.134479	-0.337349	-0.0808304	-0.333813	-0.133316	0.279361	-0.0697994	-0.0807764	-0.124155	-0.1382	-0.0334782	0.0185654	-0.0948297	-0.144595	0.154397	0.113414	-0.330618	-0.0659425	0.383613	0.0424735	-0.0341761	0.0120918	0.135353	-0.360046	-0.284748	0.0588741	-0.328311	0.278863	0.42223	0.187926	0.0981498	0.442156	0.35237	0.0946209	-0.0865812	0.411637	0.400088
255	-0.0586316	0.152253	0.0523031	0.112046	-0.120111	0.0954246	0.0169114	-0.0311215	0.0015857	-0.187825	-0.095893	0.0803734	-0.133462	-0.355088	-0.119113	-0.379615	-0.183423	0.342153	-0.0971856	-0.081933	-0.183902	-0.189113	-0.100838	0.030293	-0.107804	-0.157371	0.20412	0.133027	-0.347413	-0.104782	0.411335	0.0959524	-0.0186479	-0.00489683	0.110554	-0.436294	-0.34642	0.0526828	-0.251024	0.366195	0.508341	0.29615	0.13516	0.529538	0.435891	0.13791	-0.0208393	0.404066	0.370414
256	0.0229587	-0.0178494	-0.111678	0.203202	0.072876	0.0882534	0.209026	0.102355	0.0621425	0.020907	0.0524914	0.367939	0.081868	0.109928	0.319284	0.0842208	0.045773	0.260419	0.140797	0.0956655	0.214677	-0.0338632	0.066124	0.336647	0.198837	0.0247023	0.235148	0.357556	0.105604	0.240724	0.122349	0.353116	0.11283	0.122947	0.252463	-0.222577	-0.137981	0.428997	0.0580875	0.382643	0.308233	0.442086	0.268095	0.273376	0.454555	0.238196	0.015536	0.376181	0.375409
257	0.0989648	0.111285	0.00180471	0.128132	-0.0248486	0.0235044	0.031573	0.0894205	0.0747761	0.0859391	-0.0113358	0.204604	0.058902	-0.0434531	0.12525	-0.0270481	-0.0230814	0.27198	0.0049351	0.0287403	0.107734	-0.0213887	0.0155658	0.156217	0.118709	0.034279	0.177076	0.218268	-0.0800689	0.0869988	0.202407	0.227873	0.0545396	0.0325237	0.12798	-0.305367	-0.241438	0.264842	-0.0840653	0.265249	0.325648	0.265689	0.215543	0.279236	0.341481	0.0851059	0.00932434	0.32589	0.311539
258	-0.100598	0.179882	0.05773	0.0149833	-0.125199	0.0648755	-0.0246992	0.00111617	-0.00865546	-0.143046	-0.115936	0.0768806	-0.0340491	-0.346616	-0.138332	-0.343928	-0.127434	0.305196	-0.0381105	-0.0850096	-0.101106	-0.126011	0.0178348	0.0263689	-0.120831	-0.131469	0.205354	0.122204	-0.288464	-0.0357346	0.411641	0.0852041	-0.0111202	0.0041261	0.0773641	-0.401182	-0.277709	0.0506589	-0.279516	0.326545	0.462184	0.212955	0.0860307	0.485155	0.371044	0.0751913	-0.0667496	0.340682	0.358661
259	0.0511995	0.180664	0.0986118	0.140512	-0.079965	0.0594403	0.0232569	0.011859	0.00537991	-0.0865835	-0.0819557	0.103426	-0.0484974	-0.261935	-0.0316454	-0.279676	-0.0911763	0.39713	-0.0782268	-0.050419	-0.113133	-0.139669	-0.0192078	0.0737964	-0.0488101	-0.0796014	0.213152	0.195462	-0.2859	-0.0160256	0.405116	0.126949	0.0243709	0.066175	0.146859	-0.347326	-0.327234	0.104372	-0.272336	0.301494	0.445282	0.192361	0.159446	0.446149	0.397112	0.0918413	-0.00409815	0.405009	0.394969
260	-0.00516064	0.225667	0.0792276	0.0396414	-0.115989	0.0900613	-0.00932837	-0.0127721	-0.0326383	-0.164158	-0.176788	0.085203	-0.11072	-0.435323	-0.148475	-0.441364	-0.145937	0.396175	-0.0932745	-0.114384	-0.187135	-0.15584	-0.0416131	0.0245391	-0.147836	-0.191896	0.217358	0.173578	-0.428708	-0.104543	0.573344	0.0887461	-0.0209877	0.0477552	0.10147	-0.424007	-0.330829	0.0224637	-0.389624	0.38383	0.596033	0.255458	0.112101	0.611857	0.483222	0.0873825	-0.105442	0.447411	0.415199
261	-0.0360145	0.0481029	-0.0140383	0.0416161	0.0335033	-0.0028192	0.0324473	0.131371	0.00594103	0.00947559	-0.0385246	0.149273	0.0584887	-0.0337429	0.141587	0.0203153	0.0100938	0.117003	0.038462	0.0336014	0.165643	-0.00964895	0.0619968	0.157371	0.0643925	-0.0238769	0.0985837	0.0982443	-0.0134748	0.121624	0.0635429	0.13432	0.0207124	-0.00564664	0.124168	-0.211973	-0.109122	0.224313	-0.0823478	0.156202	0.15758	0.169782	0.163138	0.12765	0.202575	0.03623	0.0990773	0.253435	0.299682
262	0.192049	-0.0524904	0.0225093	0.0501238	-0.0046493	-0.0471079	-0.0329799	-0.0110753	0.222048	-0.166091	-0.0276185	-0.202939	-0.040753	0.0806357	0.0393541	0.145679	-0.131066	-0.315291	-0.00515425	-0.0561312	-0.0615557	0.00475261	-0.0801306	-0.0486745	-0.0596255	-0.0523903	-0.228186	-0.268302	-0.0480243	0.0357429	-0.31349	-0.176084	-0.0464065	-0.0042496	-0.0387152	0.252995	0.228971	-0.0171867	0.0493078	-0.319621	-0.326522	-0.138552	-0.172072	-0.344858	-0.213631	-0.0291012	-0.0221111	-0.183057	-0.189759
263	-0.0474212	-0.0266292	-0.0619631	-0.00640677	0.0251096	-0.0193675	0.00775199	0.0230892	-0.047696	0.191145	0.0995136	0.0710125	0.00370599	0.0671895	0.0579311	0.0447291	0.0805965	0.0942372	0.0658565	0.117086	0.00808855	0.113036	0.0198378	-0.00623892	0.097895	0.0639142	0.143613	0.143054	0.0773396	-0.00805626	0.0591262	0.0704159	0.00877079	0.0427656	0.0708997	0.0310204	0.053952	0.0617378	0.11275	0.137119	0.0966364	0.097318	0.11848	0.0826459	0.0698622	0.0718991	0.0811869	0.0559016	0.054572
264	0.0945716	-0.0359294	0.0195041	0.147745	0.0321638	0.0107341	0.0736225	-0.0967212	0.0291433	-0.194776	0.0837979	-0.118803	-0.0211174	0.163017	0.0889124	0.150418	-0.137005	-0.270249	-0.0766085	-0.0617052	-0.145569	-0.0101567	-0.160437	-0.0424952	0.0211262	-0.0782358	-0.0866577	-0.151098	-0.019795	0.0185371	-0.258562	-0.134052	-0.0336782	0.00227807	-0.0234571	0.289881	0.322765	-0.0449464	0.143825	-0.170404	-0.217104	-0.0925912	-0.11008	-0.221777	-0.12733	0.0637473	0.0804708	-0.100903	-0.123392
265	0.0778876	0.0909939	0.00794053	0.139019	-0.0108513	0.0434296	0.0397783	0.025542	0.243594	-0.0668357	0.0329719	0.112829	-0.00195984	-0.0945899	0.104998	-0.105885	-0.0317327	0.249556	0.0476012	0.00476238	0.0082335	-0.0872382	-0.0223152	0.100401	0.0391914	-0.0210729	0.214553	0.246013	-0.103612	0.110335	0.268333	0.2043	0.083578	0.076373	0.218712	-0.277393	-0.22065	0.227847	-0.129269	0.268486	0.352148	0.26418	0.1389	0.332386	0.358542	0.129567	-0.020073	0.33858	0.31309
266	0.112512	0.0570805	0.00190471	0.163163	8.05461e-05	0.0171994	0.132093	0.00795749	0.106289	-0.0530997	0.0288355	0.166368	0.0135717	-0.00725726	0.155268	-0.0631561	-0.0856719	0.217501	0.0353575	-0.00235971	-0.0132592	0.0413249	-0.0317253	0.20749	0.0810941	-0.0205837	0.197128	0.249789	-0.0967023	0.0284984	0.201411	0.172404	0.101234	0.108945	0.186957	-0.115533	-0.0813376	0.207788	-0.0954227	0.226704	0.28056	0.194446	0.181135	0.259858	0.307247	0.185443	0.0669385	0.365516	0.318405
267	-0.0778186	0.181953	0.052296	0.0594573	-0.108045	0.0935439	-0.0163283	0.0604865	-0.0818773	-0.178867	-0.11486	0.113406	-0.0268408	-0.322558	-0.110943	-0.330192	-0.136228	0.315742	-0.0626179	-0.0681108	-0.0709106	-0.145835	-0.0240584	0.0469632	-0.0976217	-0.0857877	0.204905	0.126925	-0.232394	-0.0566883	0.411476	0.112963	0.00643442	-0.025718	0.0893198	-0.402345	-0.314134	0.0787708	-0.220144	0.387058	0.492518	0.312359	0.126787	0.522342	0.435661	0.120596	-0.0558232	0.349702	0.310899
268	0.02334	0.213514	0.0869792	0.115062	-0.128737	0.0855908	0.0656501	0.0189017	-0.0542625	-0.117264	-0.0617268	0.117127	-0.0671608	-0.311657	-0.067192	-0.329797	-0.0883146	0.375875	-0.0541727	-0.0689367	-0.130726	-0.164378	-0.0240348	0.0988146	-0.0491771	-0.0733781	0.266068	0.222802	-0.273493	-0.0375706	0.511727	0.130355	0.0268736	0.0509439	0.173356	-0.374485	-0.315047	0.0753193	-0.265597	0.38208	0.516394	0.298042	0.148392	0.54596	0.431836	0.205517	-0.0357206	0.427102	0.408745
269	-0.0684036	0.271041	0.139195	0.0569638	-0.142588	0.0792678	-0.0654515	0.0257857	-0.0809205	-0.20323	-0.189859	0.0414148	-0.083223	-0.46811	-0.221545	-0.4651	-0.152217	0.366055	-0.119342	-0.100674	-0.172835	-0.186076	-0.0218726	-0.0152766	-0.165781	-0.14506	0.182528	0.10558	-0.393466	-0.125265	0.527236	0.0585632	-0.0356206	-0.00338104	0.0577246	-0.489307	-0.371935	-0.021681	-0.355013	0.389178	0.581255	0.253638	0.112206	0.594608	0.44573	0.106064	-0.108983	0.387162	0.379852
270	-0.0278891	0.224307	0.109884	0.0563798	-0.13151	0.103393	-0.0105815	-0.0177783	-0.0343078	-0.193562	-0.162104	0.0991134	-0.102095	-0.424462	-0.164433	-0.437356	-0.143564	0.387214	-0.120462	-0.11014	-0.201229	-0.188611	-0.0500898	0.00130732	-0.138044	-0.166073	0.197136	0.155234	-0.383002	-0.0920028	0.521471	0.0673952	-0.0230714	0.0213703	0.140678	-0.423945	-0.344034	0.0139707	-0.363714	0.382363	0.55506	0.257422	0.109063	0.577735	0.47227	0.123375	-0.0612788	0.448615	0.388045
271	-0.000459897	0.226794	0.170914	0.0979643	-0.0346112	-0.0713112	0.00454734	0.0273569	-0.0316364	-0.102994	-0.0226927	0.0382304	-0.0150759	-0.12507	-0.0583211	-0.134473	-0.0803351	0.139997	-0.0532344	-0.0601761	-0.101162	0.035081	-0.0144556	0.0453416	-0.015467	0.0310712	0.0789817	0.0179445	-0.146728	0.00578757	0.115179	-0.0232737	0.0789223	0.0625132	0.0775586	-0.109248	-0.000658263	0.0294566	-0.109327	0.148708	0.159849	0.096361	0.0375436	0.171831	0.1026	0.129357	0.0223401	0.211181	0.143264
272	-0.0969063	0.330541	0.20175	0.0150221	-0.184167	0.0850905	-0.102208	0.000478467	-0.106419	-0.19328	-0.22938	0.0690905	-0.110989	-0.554268	-0.293278	-0.559739	-0.159723	0.426267	-0.15916	-0.141417	-0.223946	-0.213605	-0.0249361	-0.0248523	-0.213165	-0.16661	0.184217	0.0795551	-0.46819	-0.187936	0.57512	0.0113861	-0.0781687	-0.03516	0.0597784	-0.545404	-0.4173	-0.0817216	-0.435192	0.389466	0.619743	0.200929	0.0783449	0.631023	0.442538	0.0690021	-0.128058	0.389359	0.398945
273	-0.0173561	0.4011	0.291317	0.117618	-0.160588	0.028255	-0.0912238	0.0377016	-0.0443788	-0.183539	-0.169537	0.0514315	-0.0672601	-0.417665	-0.187758	-0.425936	-0.122603	0.341503	-0.13656	-0.106179	-0.212568	-0.126872	-0.0251673	0.0249532	-0.127369	-0.0899381	0.195459	0.095422	-0.409455	-0.112743	0.489476	0.0058614	-0.021886	0.0237856	0.127709	-0.428306	-0.326775	-0.0274573	-0.381867	0.326412	0.524248	0.162902	0.0595646	0.52149	0.393726	0.122616	-0.0643089	0.390916	0.398066
274	-0.0631724	0.273305	0.168456	0.0254195	-0.16195	0.0832414	-0.0765226	-0.0237888	-0.0529117	-0.22928	-0.21574	0.0194375	-0.137347	-0.53108	-0.265201	-0.512889	-0.184023	0.373435	-0.15226	-0.130753	-0.241133	-0.191219	-0.0547076	-0.0483107	-0.224781	-0.210851	0.151785	0.0477738	-0.484113	-0.172368	0.524363	0.00571838	-0.0819214	-0.0106186	0.0449418	-0.496559	-0.377866	-0.0696275	-0.422111	0.358525	0.578943	0.189784	0.0572029	0.593388	0.439153	0.0618212	-0.104997	0.39205	0.39389
275	-0.02683	0.192745	0.145988	0.100768	-0.110641	-0.000181174	-0.0324919	0.0265501	0.00150807	-0.143521	-0.0560544	0.0395271	-0.0434766	-0.204734	-0.104283	-0.231222	-0.165376	0.160402	-0.0953709	-0.0636633	-0.194258	-0.104539	-0.0783532	-0.0079457	-0.0680569	-0.065646	0.136946	0.0563648	-0.244913	-0.0567337	0.248483	0.0156186	-0.0119104	0.0635688	0.0587592	-0.268976	-0.184855	-0.0113368	-0.176829	0.18154	0.289787	0.159053	0.0630335	0.313708	0.23077	0.0796345	0.0813864	0.234133	0.242039
276	0.00635154	-0.0962852	-0.00456173	0.0363315	0.0852186	-0.00282355	0.0263282	-0.0734605	0.0436435	-0.192504	0.0982276	-0.214147	-0.083765	0.0334065	-0.107562	0.0140243	-0.129418	-0.204591	-0.0652197	-0.0369874	-0.204702	0.0389539	-0.180942	-0.172569	-0.0689149	-0.0210577	-0.139766	-0.198368	0.0234041	-0.130846	-0.157069	-0.195053	-0.0603736	-0.0498913	-0.149589	0.262549	0.224573	-0.210941	0.184612	-0.142295	-0.19118	-0.103583	-0.173543	-0.158386	-0.199876	0.0470056	0.0230606	-0.269199	-0.252525
277	-0.0491924	0.113079	0.0293037	0.010024	-0.000724949	0.00261572	-0.033524	0.108511	-0.0661271	-0.0313164	-0.0466136	0.0190998	0.0923332	-0.0457278	-0.0763154	-0.0150513	-0.0037601	0.052113	-0.0497228	0.0045716	0.0732742	0.00718741	0.0537283	0.0193463	0.0103283	0.111117	0.00622789	-0.0322978	0.041341	-0.0453457	0.0657693	0.083032	0.0597725	-0.0629127	-0.0553255	-0.140844	-0.0321695	-0.0399373	0.0907081	0.12261	0.104186	0.13346	0.0633197	0.108876	0.0430669	0.101248	-0.0163742	-0.0576752	0.0179553
278	0.0783981	-0.00880571	-0.015817	-0.00636323	0.0522579	-0.0261183	-0.089948	0.139257	0.124686	0.0405552	-0.0249951	0.0888237	0.111492	0.0813457	0.0740211	0.110095	0.137695	-0.0996196	0.157054	0.0226083	0.233783	0.101803	0.104085	0.110023	0.0715463	0.179565	-0.00653094	0.000277542	0.268363	0.0883415	-0.0476	0.0555513	0.135083	0.0158111	0.0275469	0.0566923	0.0632557	0.0747371	0.154093	0.0627914	-0.0500928	0.0932004	0.073528	-0.0641985	-0.120989	-0.00845267	0.0196796	-0.113815	-0.0483665
279	-0.00236727	0.0933579	0.0316265	0.127468	0.0471874	-0.0476948	-0.0241378	0.0391787	0.0643669	-0.00949791	0.131432	0.0978368	0.0880439	-0.0228794	-0.0202562	-0.056666	-0.079235	0.160369	0.0218807	0.00462193	-0.0691566	-0.0287657	-0.0242392	0.0452315	0.098021	0.12758	0.167503	0.150658	-0.00556365	0.00553711	0.207203	0.195779	0.0638837	0.000638351	0.0173661	-0.20899	-0.127941	0.0772942	0.134359	0.249041	0.318642	0.268844	0.140901	0.286593	0.240432	0.188161	0.087732	0.0899158	0.0881979
280	0.0664659	0.116415	0.0333813	0.21387	-0.0238805	-0.00343937	0.13836	0.128219	0.010822	-0.0572111	0.0849913	0.113564	0.0283284	0.128624	0.228464	0.08253	-0.0294788	0.154799	0.0501614	0.0523819	0.048473	0.0288484	-0.050353	0.200679	0.145531	0.0720383	0.218054	0.23798	0.0183836	0.175297	0.143229	0.209489	0.0513709	0.155013	0.225625	-0.074581	-0.100253	0.239219	0.00822762	0.166452	0.205744	0.285574	0.149782	0.181836	0.322005	0.229339	0.0635779	0.273312	0.234348
281	0.10765	0.215487	0.197379	0.207874	-0.00838291	-0.0155318	0.0101481	0.0397445	0.134266	-0.0918004	0.00870846	0.0384992	0.00428465	-0.072456	0.0630614	-0.0837789	-0.0751746	0.151004	0.0209566	-0.0256134	-0.05006	-0.0322202	-0.0252107	0.107909	0.0707565	0.0186345	0.144518	0.133243	-0.112491	0.0383059	0.198379	0.0824806	0.078283	0.100372	0.17585	-0.127344	-0.110582	0.133982	-0.0884042	0.177305	0.229474	0.128425	0.0920486	0.211338	0.250156	0.170472	0.0131449	0.284223	0.24483
282	0.0809401	0.0595031	-0.00916745	0.162662	-0.0578165	0.0730303	0.151271	-0.00427712	0.0590769	-0.158815	-0.0119213	0.133892	-0.0411799	-0.196844	0.0414177	-0.246867	-0.146821	0.281916	-0.0466579	-0.0342811	-0.116958	-0.125863	-0.0667172	0.121804	-0.0121144	-0.0941697	0.217868	0.234118	-0.168005	-0.0310343	0.38949	0.175609	0.0640392	0.130209	0.205546	-0.238398	-0.256018	0.132109	-0.1669	0.37737	0.418108	0.331245	0.201477	0.453674	0.445836	0.224704	0.0863603	0.410884	0.370288
283	0.109971	0.311154	0.212675	0.16279	-0.0545333	0.0207224	0.00365412	0.0330476	0.0314663	-0.0819328	-0.0775258	0.0906083	-0.00891842	-0.236099	-0.00181287	-0.232176	-0.0195477	0.277513	-0.0359061	0.00047114	-0.0969243	-0.0655865	0.0583468	0.108885	-0.018093	-0.0276221	0.186044	0.167786	-0.241333	0.0281094	0.345302	0.037112	0.097976	0.109207	0.244483	-0.257317	-0.191583	0.0878333	-0.292679	0.228825	0.344194	0.136193	0.106854	0.342674	0.26758	0.118188	0.0303773	0.420117	0.387252
284	-0.0593114	0.297144	0.161321	0.0410262	-0.163942	0.0680634	-0.0639017	-0.0127426	-0.060752	-0.209802	-0.181411	0.0566195	-0.134906	-0.517231	-0.258251	-0.529542	-0.185295	0.422448	-0.149282	-0.13645	-0.250814	-0.205144	-0.064195	-0.00310452	-0.190227	-0.154399	0.194066	0.120983	-0.459087	-0.173943	0.593735	0.0299445	-0.0715201	0.00477785	0.0939929	-0.501247	-0.394224	-0.054275	-0.403286	0.397708	0.633222	0.228955	0.103802	0.645649	0.483619	0.106368	-0.0977802	0.417214	0.405844
285	-0.0571805	0.135031	0.0440459	0.0226285	-0.0990927	0.0951978	-0.0402008	-0.00377642	-0.0576115	-0.118138	-0.130282	0.0151948	-0.11041	-0.334015	-0.171978	-0.337375	-0.118943	0.250365	-0.0957392	-0.0608366	-0.132502	-0.137146	-0.0418496	-0.0430702	-0.131272	-0.110687	0.091259	0.0306809	-0.270022	-0.104786	0.299787	-0.00347276	-0.0324521	-0.0429101	0.0225024	-0.348919	-0.279074	-0.0153779	-0.237541	0.219587	0.33728	0.145697	0.0521488	0.371477	0.237578	0.00932293	-0.0729116	0.274602	0.245154
286	-0.0851991	0.332723	0.202018	0.0213493	-0.169628	0.0903524	-0.0990759	-0.000160729	-0.099913	-0.193419	-0.216774	0.0561341	-0.118065	-0.549053	-0.299561	-0.553883	-0.163833	0.40561	-0.157683	-0.145118	-0.237251	-0.203164	-0.0353367	-0.0490496	-0.215561	-0.156861	0.180633	0.0845588	-0.455874	-0.190173	0.576703	-0.000589238	-0.0761024	-0.0196259	0.0418601	-0.524787	-0.399954	-0.0859361	-0.419424	0.384533	0.607604	0.201706	0.0953669	0.627481	0.427625	0.0561511	-0.132979	0.392075	0.401633
287	0.00301401	0.291476	0.234986	0.142143	-0.0796452	0.0450489	-0.0627865	-0.0210209	-0.00824443	-0.17284	-0.114334	0.00546097	-0.121592	-0.370715	-0.162442	-0.378791	-0.166444	0.302544	-0.14308	-0.0782973	-0.253238	-0.117538	-0.0403636	-0.00972983	-0.12621	-0.0899432	0.160542	0.0763485	-0.384158	-0.130873	0.422158	0.00134988	-0.0487423	0.0490398	0.12842	-0.301526	-0.22669	-0.0243983	-0.347303	0.272389	0.453796	0.119561	0.0555706	0.450107	0.31195	0.0698686	-0.0384869	0.349416	0.313685
288	-0.0391194	0.377873	0.246447	-0.00373438	-0.190656	0.0613411	-0.159193	-0.00540563	-0.0918811	-0.216241	-0.20533	-0.0485996	-0.126454	-0.542672	-0.354928	-0.539974	-0.178375	0.325158	-0.201614	-0.179069	-0.283405	-0.169115	0.00494287	-0.10945	-0.234665	-0.114118	0.149127	-0.00175161	-0.455281	-0.212484	0.567276	-0.0732135	-0.0687396	-0.0302646	0.0197416	-0.444814	-0.34373	-0.161849	-0.42098	0.306866	0.554225	0.128788	0.0100729	0.574731	0.335043	0.0652156	-0.109061	0.30981	0.336244
289	0.0340514	0.011031	-0.0287709	0.0489158	0.0392141	-0.050844	0.0541204	0.075767	0.0340456	0.185291	0.241361	0.0517367	0.143925	0.176321	0.153734	0.162201	0.0464207	0.0495197	0.0683077	0.0158635	-0.0252123	0.0285128	-0.127873	0.123796	0.161068	0.0910562	0.0784117	0.21752	0.0639858	0.0857382	-0.0291268	0.097381	0.0584837	0.0705937	0.101522	0.124846	0.101237	0.141109	0.134683	-0.0073568	-0.00192085	0.0657948	0.065439	0.00199878	0.0760648	0.121658	0.106864	0.104105	0.093747
290	0.14405	-0.0474921	0.0422351	0.0160133	0.0416154	-0.0208437	0.0469878	-0.067179	0.112568	-0.0530531	0.149846	-0.230638	-0.0248108	0.124872	-0.0643751	0.101043	-0.0564278	-0.213491	-0.0406984	-0.0689262	-0.182372	0.0757075	-0.120723	-0.157561	-0.0359212	0.0650235	-0.0760509	-0.155488	0.0944231	-0.0680235	-0.15046	-0.215586	-0.0268112	0.0425229	-0.0579115	0.426352	0.354475	-0.200868	0.130577	-0.270829	-0.276134	-0.214561	-0.101066	-0.265312	-0.279826	-0.0285347	0.0664834	-0.247935	-0.2352
291	0.0638767	0.0333143	0.00851408	0.0937535	0.0441399	-0.0398007	0.095767	0.0238359	0.0285874	-0.00856238	0.0547924	0.00625648	0.0526219	0.00971007	-0.00695399	-0.0105831	-0.0650567	0.0655581	-0.0433398	-0.0218916	-0.0877957	-0.0132693	-0.0247162	0.010874	0.0754518	0.0730277	0.111549	0.0737302	0.0523819	-0.00210861	0.0834958	0.0609063	0.0765209	0.0183208	0.0729151	-0.00485876	0.0133244	-0.027127	0.0917664	0.0867675	0.0765663	0.111305	0.0552172	0.0907188	0.0397948	0.0735684	0.105357	0.0180482	0.0279336
292	0.0941798	0.0190198	0.00163673	0.0608332	-0.00042026	-0.0328773	0.00461134	0.0999232	0.0834746	-0.026151	0.122816	-0.00937639	0.0985634	0.0512061	-0.0162214	0.0426311	-0.052055	0.0628487	0.016867	-0.00179027	-0.0072356	-0.0220272	-0.0156195	-0.0334831	0.0547378	0.170306	0.128843	0.0799066	0.140414	-0.0173592	0.100643	0.0846534	0.100346	0.0575331	-0.0887565	-0.00268305	-0.0446621	0.0304349	0.176147	0.162367	0.103545	0.182491	0.114124	0.138715	0.0774449	0.122919	0.0188471	-0.0618661	-0.0158011
293	-0.0202073	0.209186	0.0935303	0.0646635	-0.0199982	-0.0381592	-0.0952513	0.0543765	-0.0180067	0.0252924	0.0360494	-0.00182669	0.0538906	-0.0826442	-0.118499	-0.140923	0.00303843	0.126826	-0.0430424	-0.0480583	-0.0969496	0.00167488	0.0221196	-0.0270581	-0.0223277	0.19101	0.187135	0.105853	0.0038273	-0.0500271	0.332754	0.0178423	0.0530996	0.0663891	0.00441375	-0.138938	-0.119122	-0.0216203	0.0100574	0.154226	0.234222	0.137849	0.0592893	0.291063	0.121254	0.0884222	0.0204578	0.0434688	0.126047
294	0.140623	0.231748	0.183176	0.199337	0.00988782	-0.00127966	0.0539544	0.0861	0.0472091	-0.142505	0.00720059	-0.0172761	0.00316749	-0.0524983	0.0521426	-0.0836159	-0.0500186	0.114169	0.044559	-0.00703693	-0.105724	-0.0441852	-0.0875151	0.0549725	0.0392923	0.025823	0.117212	0.112948	-0.139071	0.0706591	0.225183	0.07223	0.00419906	0.11394	0.162538	-0.0862215	-0.0246658	0.0680925	-0.072275	0.160617	0.227818	0.179351	0.060576	0.235375	0.274863	0.218372	-0.0116332	0.268663	0.217367
295	0.113912	0.32673	0.301569	0.132897	-0.0118945	-0.13176	0.00787893	0.0384143	0.0158224	0.00401824	0.0894891	-0.0585022	0.122055	0.0219161	-0.0462626	-0.0154795	0.0384308	0.0434581	-0.0450125	-0.056572	-0.12481	0.109248	0.0274103	0.0526603	0.0548723	0.20901	0.105367	0.0186502	0.0108918	0.0189471	0.164171	-0.0308	0.0526106	0.113372	0.0260015	0.162696	0.121125	-0.0550857	-0.0207669	0.0523617	0.0705478	-0.0117048	0.0494612	0.0653665	-0.00384083	0.11606	0.0623103	0.0578594	0.0304949
296	-0.0178587	0.249743	0.138912	0.0962374	-0.105224	0.0767974	-0.0234977	0.0189571	-0.0263543	-0.162196	-0.124219	0.0767566	-0.0954663	-0.390945	-0.152166	-0.411807	-0.141886	0.35143	-0.0998672	-0.0878643	-0.174302	-0.160549	-0.0241506	0.0387016	-0.131341	-0.114901	0.228863	0.154419	-0.337871	-0.0790049	0.513553	0.0509373	0.0122964	0.0458369	0.16084	-0.41529	-0.333889	0.0256354	-0.341322	0.344437	0.526672	0.227157	0.132509	0.544428	0.398218	0.0993358	-0.0728842	0.430294	0.427192
297	0.00659139	0.34374	0.247568	0.0182491	-0.10603	0.00313176	-0.172036	-0.0026121	-0.0944021	-0.18789	-0.150486	-0.0436822	-0.0230212	-0.456009	-0.313268	-0.453984	-0.169653	0.309811	-0.16688	-0.164577	-0.292649	-0.108903	-0.0232236	-0.091612	-0.193882	-0.0270483	0.152463	0.0133363	-0.404673	-0.185993	0.522985	-0.0538829	-0.068395	0.0332405	-0.0162268	-0.346681	-0.255527	-0.149231	-0.337599	0.281034	0.503852	0.145672	0.0335526	0.519887	0.303674	0.0862586	-0.0692364	0.278929	0.276886
298	-0.0505303	0.28911	0.163465	0.0398466	-0.159808	0.0807149	-0.0645297	-0.00817166	-0.0791063	-0.147097	-0.175696	0.0768763	-0.101793	-0.488334	-0.247157	-0.505797	-0.136282	0.421005	-0.140139	-0.108295	-0.210818	-0.181515	-0.022942	-0.00209356	-0.169109	-0.122006	0.226853	0.122922	-0.395801	-0.148905	0.555216	0.0333922	-0.0377341	-0.00512364	0.0812362	-0.507075	-0.410684	-0.0496822	-0.379979	0.374113	0.580699	0.217257	0.101724	0.607159	0.408725	0.0601237	-0.0977484	0.396178	0.395041
299	-0.0655179	0.291835	0.180459	0.022564	-0.164772	0.0891763	-0.0887438	-0.0592564	-0.0924822	-0.170131	-0.177453	-0.0183701	-0.126425	-0.479119	-0.283427	-0.490511	-0.157254	0.329705	-0.152835	-0.14342	-0.24695	-0.163774	-0.0365678	-0.0481015	-0.207852	-0.11504	0.14626	0.0272322	-0.403893	-0.155169	0.478876	-0.0528318	-0.0689833	0.00266661	0.05436	-0.423094	-0.344964	-0.0933717	-0.373522	0.280969	0.47333	0.14455	0.054512	0.50796	0.325864	0.0613148	-0.0880922	0.337754	0.332985
300	-0.0508092	0.283804	0.164489	0.0436521	-0.140617	0.096743	-0.0849496	0.00383389	-0.0627008	-0.18147	-0.179288	0.0428733	-0.109184	-0.465762	-0.23817	-0.479491	-0.1377	0.363877	-0.123719	-0.115098	-0.202571	-0.171375	-0.0344237	-0.0260685	-0.161118	-0.128325	0.166241	0.0645007	-0.393065	-0.139811	0.480927	0.00789895	-0.0462438	-0.0213487	0.066219	-0.480612	-0.374057	-0.0480028	-0.34726	0.333811	0.51673	0.199264	0.061744	0.546467	0.367063	0.080672	-0.0818383	0.353844	0.353463
301	0.00221769	0.25549	0.149234	0.0250674	-0.0615067	0.0241158	-0.08673	0.0273182	0.0129292	-0.0622612	-0.141347	0.0378503	-0.0396549	-0.353936	-0.186284	-0.353679	-0.0835114	0.289052	-0.113819	-0.0415862	-0.13872	-0.126814	0.0214115	-0.0179734	-0.107229	-0.0627343	0.135077	0.0668582	-0.289797	-0.10335	0.396156	-0.00147389	-0.0333486	0.0427255	0.0366591	-0.3365	-0.271371	-0.0347349	-0.28347	0.229689	0.388671	0.128723	0.106767	0.39495	0.227463	0.027812	-0.0354699	0.290071	0.290379
302	-0.0724142	-0.0416466	0.0912353	-0.155654	-0.0843482	-0.0628966	-0.248185	-0.0982367	-0.060827	-0.347448	-0.223398	-0.557155	-0.292371	-0.275821	-0.343455	-0.165907	-0.275034	-0.497071	-0.210529	-0.179104	-0.321312	-0.0275255	-0.18007	-0.422504	-0.373695	-0.276805	-0.481768	-0.708291	-0.35558	-0.211084	-0.39771	-0.612472	-0.26081	-0.1472	-0.231399	0.332651	0.279378	-0.3882	-0.194132	-0.600896	-0.494744	-0.541466	-0.4257	-0.453051	-0.528709	-0.224933	-0.0992306	-0.261939	-0.301743
303	-0.0483048	-0.0310525	0.101141	-0.0791196	-0.0324214	-0.0706474	-0.152521	-0.0468211	-0.0318297	-0.208013	-0.101695	-0.364038	-0.194345	-0.0635171	-0.152917	-0.00533371	-0.146254	-0.406459	-0.15572	-0.0857395	-0.175126	0.0191592	-0.089729	-0.264033	-0.200225	-0.125937	-0.32387	-0.481745	-0.211184	-0.105928	-0.381908	-0.375922	-0.194255	-0.0825435	-0.144038	0.292548	0.285448	-0.180003	-0.0854143	-0.429475	-0.408868	-0.352601	-0.28234	-0.399855	-0.417375	-0.143049	-0.0216511	-0.181437	-0.2166
304	-0.0096934	0.183721	0.214804	-0.0727487	-0.0863927	0.00365743	-0.2279	-0.036312	-0.027785	-0.276185	-0.144055	-0.378581	-0.12656	-0.202616	-0.309776	-0.167354	-0.241646	-0.300862	-0.177383	-0.191437	-0.330624	0.0267829	-0.199493	-0.319703	-0.305081	-0.11763	-0.281831	-0.432938	-0.315567	-0.160392	-0.141833	-0.465047	-0.207775	-0.00730855	-0.186592	0.199065	0.219994	-0.305092	-0.178068	-0.321696	-0.197693	-0.284879	-0.299047	-0.169411	-0.242326	-0.118603	-0.124789	-0.164726	-0.197259
305	0.281135	0.166929	0.177116	0.179615	-0.0325156	-0.0954986	-0.011039	0.0171161	0.468285	-0.0469988	0.0714208	-0.0426232	0.0946957	0.0828089	0.0462489	0.0242497	-0.0369018	-0.0536808	0.0385876	-0.0444333	-0.110942	0.145626	-0.101201	0.083993	0.0717262	0.0912325	0.0944291	0.0595371	0.000545856	0.0217074	0.0141613	0.00213034	0.153603	0.194327	0.169819	0.129501	0.075858	0.0206956	0.0621853	-0.0227801	0.0160304	0.0341441	-0.00579925	-0.00642095	0.0271741	0.113702	0.151581	0.0683132	0.0356405
306	-0.0424511	0.111211	0.168364	0.00840537	0.0411479	-0.032816	-0.179789	-0.00095937	-9.78731e-05	-0.26941	-0.0322145	-0.279343	-0.00213536	-0.0584234	-0.217037	-0.0194921	-0.163342	-0.322811	-0.129666	-0.0596948	-0.179039	0.0596224	-0.0911828	-0.254962	-0.193428	0.0419275	-0.229949	-0.360857	-0.0795365	-0.0708389	-0.175812	-0.269511	-0.0774911	-0.0545037	-0.207412	0.198832	0.167171	-0.253644	0.0489147	-0.237177	-0.213173	-0.177866	-0.2554	-0.19329	-0.240414	-0.0720628	-0.0744653	-0.300875	-0.27743
307	0.139612	0.192611	0.258086	0.113156	0.000255847	-0.143368	-0.0257283	-0.0228019	0.0332025	-0.10883	0.0210565	-0.125863	0.0127993	0.0769732	0.00887981	0.0339907	-0.0284958	-0.125151	0.00661108	-0.0381695	-0.157202	0.123718	-0.0236656	0.0396504	0.0349517	0.160437	0.0442155	-0.0605779	-0.00896816	0.0189375	0.0105623	-0.0640803	0.0703237	0.139039	0.152476	0.126886	0.104859	-0.0395508	0.0230955	-0.0258199	-0.0514344	-0.0406727	0.0107396	-0.0711958	-0.0663781	0.187425	0.164632	0.0279117	-0.0224463
308	-0.00405477	0.249552	0.116057	0.0640699	-0.0763843	0.0189059	-0.0265181	0.0415896	-0.0338398	-0.0839428	-0.0323106	-0.0063946	-0.0310911	-0.242047	-0.20737	-0.281046	-0.133062	0.233867	-0.111068	-0.0929158	-0.193551	-0.0484537	-0.00433135	-0.0979555	-0.0801276	0.0509602	0.167168	0.0909522	-0.147071	-0.135632	0.445783	0.0035964	-0.029975	0.0484759	-0.00916941	-0.21263	-0.204481	-0.0751273	-0.124673	0.264504	0.400637	0.191546	0.118607	0.43397	0.264484	0.0932575	-0.0680411	0.184826	0.220973
309	0.0741301	0.288071	0.301793	0.283375	0.0655428	-0.0647951	0.0348052	-0.0143657	0.0819673	-0.206667	0.0663185	-0.086439	-0.0205036	-0.0210538	-0.0105527	-0.0961456	-0.204306	0.0225293	-0.0796591	-0.08718	-0.271406	0.0143229	-0.095159	0.0149686	0.00853778	0.0447995	0.0617418	-0.0100169	-0.177206	-0.00468111	0.123405	-0.0623109	-0.0378252	0.0844002	0.117828	0.0832501	0.0545566	-0.0373458	-0.0945385	0.0643225	0.127884	0.0318474	0.0108483	0.108405	0.131463	0.226301	0.0538798	0.210593	0.121282
310	0.0361592	0.286721	0.159402	0.0901298	-0.108163	0.0642395	-0.0173236	-0.00561389	-0.0325571	-0.0398911	-0.0866217	0.122064	-0.00900815	-0.368624	-0.143969	-0.401377	-0.063128	0.461205	-0.0970177	-0.066873	-0.16075	-0.147614	0.0153253	0.0973616	-0.0794114	-0.0198723	0.312183	0.282468	-0.262605	-0.0938209	0.641572	0.132774	0.0412743	0.0741433	0.160363	-0.416988	-0.37733	0.00919792	-0.311879	0.417649	0.591849	0.257754	0.200329	0.626389	0.441391	0.13226	-0.029579	0.419264	0.451153
311	0.116405	0.350749	0.308708	0.129908	-0.0121329	-0.0834918	-0.0350917	-0.000944592	0.0878149	-0.0660315	0.0406062	-0.0405399	0.0447543	-0.158484	-0.1312	-0.216957	-0.0981165	0.144248	-0.124128	-0.115083	-0.291767	0.0329576	0.000240931	0.0178476	-0.0259082	0.0996624	0.154579	0.0660463	-0.181662	-0.0539379	0.286181	-0.0803771	0.0302223	0.171148	0.176413	-0.0326376	-0.0110661	-0.115018	-0.140886	0.152697	0.252013	0.0219058	0.0408224	0.235196	0.0786178	0.128822	0.177192	0.226051	0.201471
312	-0.0248916	0.286699	0.157074	0.0627719	-0.165134	0.093236	-0.0341082	-0.0483183	-0.0618203	-0.186172	-0.151228	0.0676208	-0.107635	-0.495507	-0.238224	-0.522342	-0.177519	0.443054	-0.15385	-0.139957	-0.268674	-0.1904	-0.0562659	-0.00224156	-0.173125	-0.149438	0.243302	0.155528	-0.437064	-0.161575	0.616563	0.0457445	-0.0392287	0.0193599	0.101351	-0.48104	-0.393824	-0.0464762	-0.398335	0.400286	0.629938	0.23975	0.109431	0.658148	0.477733	0.126509	-0.0967399	0.440464	0.427963
313	0.00238617	0.197621	0.208547	0.0873079	-0.0566818	0.0406251	-0.00831912	-0.045617	0.0257483	-0.244184	-0.095231	-0.1144	-0.113515	-0.231545	-0.130138	-0.20532	-0.192534	0.0598478	-0.145326	-0.116992	-0.246383	-0.0057234	-0.132185	-0.00819453	-0.124375	-0.113768	0.0448527	-0.112864	-0.293169	-0.120834	0.134501	-0.172645	-0.0054398	0.106068	0.0910965	-0.0153264	0.0517745	-0.0923135	-0.241453	0.0740783	0.158156	-0.0221054	-0.063317	0.143974	0.0826059	0.012922	0.039644	0.218922	0.163649
314	-0.0447989	0.387032	0.283492	-0.00138569	-0.161704	0.0719336	-0.172454	-0.0627346	-0.110759	-0.238477	-0.21909	-0.128935	-0.140716	-0.546263	-0.389119	-0.551088	-0.181454	0.258708	-0.23201	-0.194076	-0.357519	-0.183593	-0.066501	-0.144958	-0.299427	-0.137147	0.0740018	-0.112586	-0.50137	-0.229688	0.465475	-0.210331	-0.138362	-0.00477581	-0.0118513	-0.311986	-0.216826	-0.221278	-0.437133	0.189449	0.429978	0.0073954	-0.0543891	0.456017	0.215284	-0.0239184	-0.0905058	0.262849	0.251794
315	0.102918	0.322874	0.311796	0.0477315	-0.0907208	-0.0315622	-0.134348	-0.0650047	-0.0407296	-0.120512	-0.0304181	-0.130386	-0.0532981	-0.232434	-0.222205	-0.246681	-0.133548	0.02172	-0.136884	-0.138858	-0.279	0.0146939	-0.0631567	-0.155444	-0.143318	0.0259367	0.0106188	-0.12585	-0.278426	-0.131205	0.191567	-0.22857	-0.054802	0.0265988	-0.0320463	-0.0313075	-0.00988096	-0.175821	-0.236912	-0.0195183	0.115132	-0.110833	-0.0645656	0.120189	-0.0289496	0.00384877	-0.0196094	0.127241	0.0766258
316	-0.0636232	0.168539	0.209396	-0.108368	-0.0771358	-0.0688087	-0.261743	-0.0173271	-0.0736208	-0.280154	-0.187323	-0.455049	-0.22324	-0.372357	-0.44746	-0.321509	-0.233394	-0.266692	-0.260008	-0.228972	-0.410817	-0.0680494	-0.168884	-0.376423	-0.386188	-0.163355	-0.286429	-0.520781	-0.396246	-0.258716	-0.0359018	-0.504789	-0.240196	-0.0846118	-0.250981	0.144598	0.138068	-0.432435	-0.29309	-0.359501	-0.172995	-0.37951	-0.345449	-0.117946	-0.304062	-0.238075	-0.0879882	-0.101075	-0.14644
317	0.0700854	0.0982752	0.167318	0.0097748	-0.0558066	-0.0532847	-0.144579	-0.0113689	0.0573139	-0.187831	-0.129442	-0.269559	-0.0924183	-0.0878478	-0.0881006	0.00622633	-0.150912	-0.272473	-0.0552283	-0.0687897	-0.112354	0.0595325	-0.0355687	-0.139821	-0.117907	-0.0792127	-0.20108	-0.334019	-0.163787	-0.0483248	-0.227794	-0.294728	-0.0261515	0.031877	-0.0276791	0.1861	0.146552	-0.115081	-0.134705	-0.310604	-0.252963	-0.260612	-0.19759	-0.268693	-0.240388	-0.0122639	-0.00828844	-0.0837054	-0.097603
318	0.0592098	0.0781714	0.216404	0.00879585	0.0566692	-0.131266	-0.200851	-0.0320876	0.00970206	-0.169484	-0.0896984	-0.412753	-0.107734	-0.06577	-0.180605	0.0164262	-0.134216	-0.389909	-0.1106	-0.0718327	-0.187482	0.0511259	-0.0692607	-0.232479	-0.197527	-0.0510572	-0.296137	-0.444221	-0.155239	-0.0472408	-0.282541	-0.382966	-0.116125	-0.0578968	-0.128996	0.280451	0.195494	-0.240781	-0.0937851	-0.445845	-0.38946	-0.429414	-0.290828	-0.38511	-0.398319	-0.0746647	-0.0262798	-0.250101	-0.242678
319	0.239628	0.117552	0.217869	0.213961	0.049709	-0.131648	-0.00990408	-0.0795144	0.161706	-0.1633	0.0757642	-0.204553	-0.0161804	0.193278	0.128747	0.192979	-0.131107	-0.313019	-0.0337582	-0.0559484	-0.200672	0.161525	-0.132435	0.0254711	0.0167264	0.0850894	-0.114962	-0.169792	-0.10014	0.108576	-0.287052	-0.211462	-0.0185167	0.190849	0.110518	0.417596	0.346208	-0.015525	0.022251	-0.296	-0.304337	-0.161156	-0.103711	-0.331962	-0.183585	0.146171	0.183949	0.0589047	-0.0641324
320	0.0771882	0.00555294	0.0642551	0.00417197	0.0494879	-0.021149	0.000384832	-0.132001	0.0254325	-0.018478	0.189886	-0.189112	0.0416737	0.171539	-0.0611825	0.110756	-0.0391551	-0.283223	-0.0896542	-0.116308	-0.244929	0.0433383	-0.163333	-0.134559	-0.0610616	0.100681	-0.0901334	-0.128574	0.0483026	-0.118046	-0.177155	-0.264654	-0.0807027	0.0738248	-0.141453	0.517771	0.527354	-0.203059	0.144511	-0.278221	-0.253988	-0.255682	-0.161972	-0.26192	-0.260796	-0.0691423	0.113349	-0.239222	-0.256928
321	0.305502	0.0708501	0.137806	0.268211	0.0951655	-0.0652942	0.13269	-0.0996198	0.346536	-0.000373007	0.225032	-0.0106255	0.129974	0.283201	0.253258	0.202626	-0.0676742	-0.127151	0.0432003	0.0112179	-0.165796	0.158206	-0.113527	0.183247	0.168535	0.0620459	0.0478143	0.0547332	0.00812461	0.0794569	-0.208271	-0.0157579	0.106159	0.310919	0.214605	0.346259	0.340549	0.0923186	0.108008	-0.138908	-0.188444	-0.0851104	-0.000772618	-0.23096	-0.052068	0.199113	0.320404	0.222815	0.0967813
322	0.128266	0.353643	0.235887	0.133149	-0.0896144	-0.0378728	-0.0308347	0.0154916	0.0662397	0.00116704	0.0274736	0.0423282	0.0786085	-0.276522	-0.184366	-0.326568	-0.0454263	0.340838	-0.113226	-0.0937849	-0.225551	-0.0207843	0.00277858	0.0473647	-0.0410092	0.104452	0.272328	0.227215	-0.177389	-0.0990554	0.585039	0.0309591	0.0648311	0.129022	0.0619119	-0.219635	-0.242942	-0.078674	-0.217388	0.292507	0.499206	0.154582	0.132432	0.498633	0.283521	0.142012	-0.00859234	0.283253	0.332106
323	0.131679	0.283151	0.324284	0.204146	0.150627	-0.10358	-0.0327974	0.11126	0.0612488	0.00289961	0.054899	-0.0310831	-0.00451566	0.0675457	0.0774449	0.0298127	0.0267472	-0.0346156	0.00547961	-0.00673642	-0.113585	0.101233	0.0239592	0.128067	0.0879165	0.067121	0.0708283	0.0110957	-0.0514078	0.10675	0.0441093	-0.0237922	-0.00683396	0.0953651	0.151886	0.113603	0.117825	0.0529509	-0.0948277	-0.00904716	0.00576774	-0.0229251	-0.0242232	-0.033256	0.0278672	0.0655446	0.0864302	0.121807	0.150838
324	-0.0259214	0.372547	0.262907	0.0394945	-0.169689	0.0409333	-0.118809	-0.00518205	-0.074701	-0.160402	-0.177554	0.0469907	-0.0693178	-0.495573	-0.286598	-0.52202	-0.135477	0.378619	-0.160073	-0.132001	-0.25664	-0.159123	-0.0270691	-0.0517639	-0.181684	-0.083909	0.219545	0.102599	-0.423204	-0.188378	0.614312	-0.00703303	-0.055985	0.0141103	0.0601872	-0.456242	-0.36942	-0.0997956	-0.409498	0.349441	0.58623	0.163945	0.098274	0.603692	0.402588	0.114471	-0.101869	0.366392	0.372859
325	0.0876335	0.212425	0.254854	0.285123	-0.00200375	-0.0905067	-0.0489336	-0.0490946	0.12181	-0.189306	0.0797222	-0.129131	0.00797351	0.0272333	-0.0514847	-0.0177315	-0.158249	-0.022437	-0.0752197	-0.0981737	-0.260978	0.0441196	-0.0989906	-0.00415185	4.44674e-05	0.0609733	0.0493094	-0.0349115	-0.13291	-0.00579538	0.0751309	-0.0508922	-0.0389234	0.156134	0.0569969	0.106844	0.072802	-0.0524899	0.0261748	0.0491984	0.110299	0.046192	-0.0228169	0.082568	0.0656355	0.212783	0.0893966	0.0930653	0.0712116
326	0.0822195	0.431589	0.332455	0.0578198	-0.112653	-0.021193	-0.077272	-0.0515833	-0.0190395	-0.0711976	-0.101269	-0.0032861	-0.0158015	-0.42837	-0.296957	-0.480674	-0.0973812	0.38128	-0.176615	-0.154141	-0.328019	-0.0805535	-0.0116145	-0.00795225	-0.160548	0.0287718	0.251109	0.124517	-0.348384	-0.204502	0.621999	-0.0498999	-0.0212362	0.0994407	0.0906413	-0.282665	-0.239946	-0.161985	-0.366278	0.29893	0.526073	0.0881331	0.0805999	0.535707	0.278628	0.0938873	-0.0224152	0.31316	0.312518
327	-0.0285766	0.205423	0.237416	-0.0484942	0.00970183	-0.105228	-0.202251	0.0194332	-0.0119147	-0.0904632	-0.100857	-0.24016	-0.0896821	-0.128824	-0.179475	-0.110004	-0.0868206	-0.211477	-0.0873211	-0.0846913	-0.16672	-0.0334725	-0.0168958	-0.168881	-0.141961	-0.0150528	-0.161843	-0.279275	-0.210766	-0.0389581	-0.0695201	-0.258441	-0.14083	-0.0271414	-0.0508571	0.118773	0.136607	-0.173259	-0.142237	-0.207908	-0.1567	-0.238411	-0.181256	-0.133069	-0.18998	-0.109628	0.00812126	-0.0323135	-0.0732744
328	0.0273474	0.397693	0.443368	-0.0464641	-0.0364	-0.087674	-0.209461	-0.070323	-0.0565203	-0.139478	-0.116862	-0.299876	-0.0752645	-0.216342	-0.318658	-0.227835	-0.106527	-0.214469	-0.214006	-0.183403	-0.390276	0.0866443	-0.0615621	-0.20139	-0.263917	0.0209169	-0.187607	-0.3836	-0.323464	-0.197334	0.0105697	-0.517465	-0.173438	0.109125	-0.0924999	0.366834	0.436204	-0.356927	-0.288363	-0.266565	-0.155354	-0.41888	-0.252587	-0.164708	-0.297153	-0.0879959	0.0283736	-0.00288923	-0.0791666
329	-0.0154206	0.156643	0.27555	-0.111675	0.00109919	-0.11314	-0.237558	-0.0478929	-0.0381818	-0.2241	-0.112939	-0.398298	-0.125238	-0.125346	-0.29262	-0.071876	-0.157816	-0.37996	-0.188719	-0.127363	-0.292868	0.0372426	-0.136555	-0.32034	-0.258317	-0.076669	-0.355034	-0.544583	-0.238527	-0.204738	-0.278868	-0.491914	-0.18965	-0.0408804	-0.218188	0.378377	0.405059	-0.374308	-0.129632	-0.4247	-0.380962	-0.442241	-0.338366	-0.371955	-0.401707	-0.199896	-0.0261361	-0.251925	-0.275727
330	-0.0317102	0.292642	0.35248	-0.120731	-0.0789477	-0.10118	-0.277303	-0.0809969	-0.0845136	-0.254881	-0.170539	-0.441914	-0.151926	-0.343323	-0.458981	-0.302577	-0.213402	-0.285477	-0.265934	-0.23118	-0.4369	0.0293797	-0.0945448	-0.34392	-0.360934	-0.0661926	-0.269999	-0.53698	-0.390125	-0.272664	-0.0405035	-0.553376	-0.210674	-0.019306	-0.200015	0.230156	0.244029	-0.477876	-0.305249	-0.33395	-0.204036	-0.442996	-0.330547	-0.175685	-0.359615	-0.135473	-0.0456265	-0.14256	-0.188914
331	0.0831891	0.214972	0.254724	0.0232909	-0.0198121	-0.134676	-0.130613	-0.0179765	-0.0346968	-0.0235997	0.0374357	-0.225679	0.0366354	-0.0601568	-0.156031	-0.0449276	0.0200499	-0.121568	-0.087318	-0.0630469	-0.153946	0.106736	0.0154034	-0.0426014	-0.128444	0.206214	-0.0757834	-0.17406	-0.0678043	-0.0621023	-0.00447765	-0.202858	-0.0466142	0.0921236	-0.03019	0.204509	0.174907	-0.154436	-0.107948	-0.142653	-0.12717	-0.18133	-0.139001	-0.120645	-0.222052	0.0739808	0.0723365	-0.053267	-0.0834419
332	-0.11304	-0.223626	-0.0764575	-0.193772	-0.0905811	-0.0774363	-0.225388	-0.091055	-0.0556342	-0.303487	-0.218428	-0.550447	-0.322949	-0.302082	-0.354751	-0.164621	-0.247465	-0.438914	-0.179277	-0.136155	-0.2445	-0.0513825	-0.15833	-0.445969	-0.34146	-0.323391	-0.441121	-0.652425	-0.249864	-0.19424	-0.375086	-0.504573	-0.222678	-0.197996	-0.290057	0.147194	-0.03578	-0.393061	-0.117037	-0.572791	-0.48988	-0.463745	-0.384537	-0.40298	-0.540623	-0.235418	-0.124179	-0.368683	-0.368442
333	-0.0376345	0.144431	0.227678	-0.0821386	0.0744245	-0.18282	-0.223779	-0.0272984	-0.0164323	-0.11721	-0.0803026	-0.346266	-0.0833689	-0.0874207	-0.211406	-0.0141613	-0.146101	-0.336624	-0.127765	-0.0740472	-0.198785	0.125774	-0.0117787	-0.212502	-0.180825	0.0197581	-0.298836	-0.428604	-0.143959	-0.102705	-0.277302	-0.341995	-0.140796	-0.0107246	-0.147577	0.215177	0.109574	-0.249342	-0.121992	-0.367059	-0.340066	-0.361477	-0.246942	-0.337754	-0.374823	-0.109451	0.0239335	-0.202321	-0.198139
334	-0.00281506	0.000120685	0.109363	-0.0473654	-0.0289638	-0.0705277	-0.149885	-0.033525	-0.0479555	-0.235694	-0.121619	-0.423268	-0.185023	-0.211249	-0.218285	-0.142444	-0.236178	-0.295385	-0.155964	-0.112644	-0.245387	-0.0129028	-0.138544	-0.235706	-0.24719	-0.164121	-0.253657	-0.408331	-0.238738	-0.103732	-0.192965	-0.412698	-0.168353	-0.0558097	-0.11417	0.171512	0.104712	-0.24501	-0.185731	-0.37611	-0.297617	-0.331787	-0.239725	-0.24123	-0.300937	-0.108074	0.00174196	-0.114208	-0.115169
335	0.0379836	0.16009	0.160102	0.129146	0.090916	-0.0919503	0.0527171	0.0369009	0.0286532	-0.0311376	0.138393	-0.0155948	0.0377514	0.106833	0.123785	0.0550578	0.0185811	-0.00507192	0.0267474	0.0105595	-0.062571	0.0478471	-0.0342568	0.124086	0.0200992	0.112541	0.0816518	0.0165842	-0.0559831	0.0509075	-0.016321	-0.0180282	0.012508	0.076461	0.130665	0.135826	0.136217	0.0958676	-0.00596674	-0.00201928	-0.0176077	0.0330271	0.0218559	-0.0401633	0.0461384	0.204198	0.100554	0.113407	0.105591
336	0.331888	0.295422	0.219495	0.235423	-0.0267744	-0.0786446	0.0646533	0.0117474	0.100556	0.0332279	0.0594197	0.0554046	0.11465	0.0147354	0.0829629	-0.0624507	0.0427872	0.198609	0.00413185	-0.0329752	-0.17345	0.151876	-0.0124734	0.156777	0.0852441	0.150831	0.225404	0.239269	-0.0493535	0.0638109	0.30966	0.0222095	0.161895	0.254975	0.256543	0.0805928	-0.0126372	0.0502644	-0.116325	0.114716	0.207699	0.0459884	0.11403	0.186886	0.164101	0.179798	0.18846	0.283518	0.255377
337	0.0565708	0.146859	0.11401	0.123534	0.0447281	-0.0751386	-0.0692903	0.0276763	-0.0169234	-0.0947138	0.0317564	-0.0307322	0.0601393	0.0187117	-0.0508807	-0.00444158	-0.0613586	-0.0318419	-0.0630267	-0.0694624	-0.0224966	0.0689809	-0.0139918	0.0223154	-0.0129546	0.115729	-0.00925452	-0.00425703	0.0412534	0.00203665	0.0623133	0.0117673	0.0320322	0.0223913	-0.0233956	0.0241014	0.0311445	-0.0377535	0.123076	0.0521349	0.0662015	0.0744373	-0.0134313	0.0474577	0.0454552	0.0644566	-0.0259633	-0.0896708	-0.0626593
338	-0.0300892	0.408268	0.279361	0.034712	-0.132172	-0.0482404	-0.167086	0.0523499	-0.0572542	-0.12455	-0.116313	-0.0452536	-0.0417915	-0.394336	-0.325608	-0.404318	-0.106387	0.234541	-0.183416	-0.110048	-0.236966	-0.0680839	-0.00862431	-0.115802	-0.176675	0.0185693	0.122268	0.00698563	-0.307839	-0.165636	0.460523	-0.0880346	-0.0654807	0.0235382	-0.0422855	-0.265163	-0.173109	-0.165995	-0.285477	0.23021	0.420047	0.0572486	0.0132417	0.429899	0.207277	0.0324151	-0.0976848	0.196687	0.184809
339	0.071357	0.12843	0.141252	0.119736	-0.027026	-0.0978081	-0.0813621	0.0136171	0.0463487	-0.054031	0.0801731	-0.10325	0.0404554	0.100736	-0.0573642	0.0376759	-0.0606317	-0.0906039	-0.0439213	-0.0528426	-0.10456	0.0802914	-0.032312	-0.030153	0.0141763	0.201988	0.00821902	-0.0320005	0.0812655	-0.0236932	0.0269804	-0.0383416	0.00614116	0.0447391	-0.0438422	0.109126	0.0833767	-0.0931934	0.150448	0.0207425	-0.0377759	-0.00499873	0.0136043	-0.00823478	-0.0991115	0.0388523	0.0662555	-0.14575	-0.0818271
340	0.0885108	0.379441	0.286827	0.0405932	-0.00532623	-0.0436991	-0.128349	-0.0315926	-0.0171355	-0.114734	0.0143856	-0.235114	0.0425794	-0.209291	-0.303565	-0.247859	-0.0876271	0.0495884	-0.179719	-0.137385	-0.342897	-0.01165	-0.0161867	-0.179826	-0.155232	0.186078	0.0552306	-0.0418598	-0.134715	-0.144885	0.377577	-0.20314	-0.0555369	0.0776259	-0.0484245	0.116819	0.0824726	-0.297035	-0.126305	0.0462092	0.167609	-0.0787049	-0.0483642	0.216424	-0.0441155	0.0580201	0.0318839	-0.0278402	-0.00161695
341	0.0817455	0.206949	0.21633	0.0436413	0.0468483	-0.0908803	-0.0404057	-0.0466803	-0.0245675	-0.0708444	0.0463555	-0.290611	0.0657477	0.0404775	-0.172018	-0.00449897	-0.0670091	-0.230926	-0.0586074	-0.115429	-0.267346	0.0982415	-0.0625738	-0.186939	-0.122353	0.138839	-0.0984004	-0.240812	-0.0355436	-0.0878885	-0.035312	-0.288677	-0.0901092	0.0561047	-0.107962	0.324089	0.23479	-0.267103	0.0226766	-0.24229	-0.200023	-0.233651	-0.157433	-0.169081	-0.262873	-0.0144644	0.0126726	-0.170965	-0.182357
342	0.0760663	0.250075	0.323916	-0.13573	-0.035259	-0.12122	-0.219439	-0.0915928	-0.0551253	-0.120788	-0.054052	-0.406885	-0.0857166	-0.170761	-0.348977	-0.171764	-0.0960031	-0.298271	-0.200141	-0.183131	-0.380929	0.100434	-0.0756022	-0.300272	-0.283893	0.0494023	-0.264485	-0.432642	-0.225013	-0.229729	-0.0706207	-0.545594	-0.198733	0.0412365	-0.165618	0.48221	0.442524	-0.415559	-0.220079	-0.397674	-0.282102	-0.482915	-0.286872	-0.276568	-0.449962	-0.193913	0.0409627	-0.170208	-0.203543
343	0.0870525	0.125941	0.251503	-0.0311121	-0.0219873	-0.0887488	-0.121205	-0.0924827	-0.0198004	-0.121464	-0.0153553	-0.36827	-0.114894	-0.0344263	-0.141796	-0.00964061	-0.0515449	-0.339909	-0.143299	-0.0955167	-0.266571	0.0477442	-0.0902679	-0.209641	-0.169295	-0.0547289	-0.275153	-0.414401	-0.204822	-0.0958579	-0.268185	-0.450201	-0.119261	0.0717197	-0.0656954	0.439437	0.385337	-0.266796	-0.14348	-0.464489	-0.387597	-0.448452	-0.273552	-0.404713	-0.431119	-0.0904216	0.0430439	-0.0899335	-0.20302
344	0.161641	0.417823	0.474689	0.0218974	-0.0241786	-0.168535	-0.187664	-0.0278452	-0.00254979	-0.130259	-0.100486	-0.264367	0.00839763	-0.198267	-0.279562	-0.189393	-0.0875692	-0.109048	-0.178043	-0.136123	-0.355223	0.146303	-0.00756099	-0.109344	-0.158607	0.12588	-0.030148	-0.272485	-0.27031	-0.135462	0.089506	-0.34228	-0.0919643	0.121143	-0.00300926	0.140335	0.139953	-0.294774	-0.242779	-0.124262	-0.0382729	-0.242323	-0.197455	-0.0457694	-0.222586	0.0590111	0.130726	-0.00107787	-0.000483449
345	0.0884308	0.301278	0.355432	0.0118164	0.0935135	-0.156598	-0.100191	0.0397878	-0.00262997	0.0822374	-0.0157934	-0.200713	0.0187443	-0.0495606	-0.158405	-0.0378913	-0.00641539	-0.0677805	-0.11258	-0.0616425	-0.175669	0.146538	0.0651667	-0.106291	-0.0659274	0.141005	-0.0450831	-0.184936	-0.0855839	-0.0783234	-0.000808878	-0.273804	-0.0461612	0.0854163	-0.0172007	0.227572	0.16135	-0.194825	-0.159073	-0.186914	-0.135474	-0.301748	-0.0790669	-0.15503	-0.252004	-0.0437196	0.083017	-0.040568	-0.0316246
346	-0.0382505	0.0752598	0.225484	-0.144743	-0.0330521	-0.159237	-0.28393	-0.064835	-0.0200124	-0.223681	-0.138464	-0.47907	-0.168671	-0.167486	-0.345127	-0.0874671	-0.185468	-0.444893	-0.187612	-0.14328	-0.295713	0.0928972	-0.0561518	-0.365148	-0.284341	-0.053265	-0.359708	-0.573018	-0.194463	-0.172893	-0.299538	-0.479759	-0.160874	-0.0850204	-0.216052	0.276589	0.154145	-0.386891	-0.114989	-0.495238	-0.409435	-0.463631	-0.370427	-0.398597	-0.515374	-0.15066	-0.00683986	-0.324481	-0.360603
347	0.0539366	0.000400866	0.0716058	0.0298855	0.0993757	-0.0921852	-0.102326	-0.0821246	0.0499942	-0.0822187	0.0965575	-0.264658	-0.0746486	0.0278414	-0.0998569	0.048979	-0.161745	-0.291106	-0.0564748	-0.0639467	-0.244723	0.0272448	-0.1687	-0.18173	-0.147141	-0.0742256	-0.161387	-0.295702	-0.140663	-0.105294	-0.239783	-0.29591	-0.0955275	0.0334443	-0.123741	0.206991	0.184402	-0.178224	0.0163189	-0.334153	-0.287734	-0.260878	-0.243483	-0.266508	-0.273324	-0.126351	0.0290241	-0.206896	-0.184006
348	0.0539393	0.236736	0.2444	-0.0662395	-0.0411638	-0.152587	-0.192309	-0.0350418	-0.0445105	-0.0761213	-0.00101434	-0.321252	0.0341337	-0.138942	-0.336307	-0.143848	-0.127347	-0.0634583	-0.182352	-0.161802	-0.306068	0.0827723	-0.044207	-0.226383	-0.216127	0.181629	-0.0277778	-0.257839	-0.108807	-0.165542	0.0807944	-0.244766	-0.081512	-0.0197986	-0.225575	0.125704	0.0346305	-0.347139	-0.00594804	-0.15967	-0.0678812	-0.172174	-0.137353	-0.0320321	-0.242575	-0.0249341	0.000997379	-0.232857	-0.210329
349	0.172503	0.164667	0.186645	0.0688969	-0.0257621	-0.0942129	-0.0930154	0.0120452	0.10316	0.0394823	0.0575278	-0.0636198	0.0621264	0.0359578	-0.0610738	0.00639117	-0.0231742	0.0147097	-0.0318131	-0.045478	-0.107544	0.168684	0.121185	-0.00926411	0.019584	0.188173	0.08005	0.00362972	0.0484825	-0.000362891	0.101191	-0.0181153	0.105746	0.106637	0.0150919	0.0877302	0.0468849	-0.051541	0.0394176	0.0247981	-0.00201194	-0.0210523	0.0217939	0.0148087	-0.0892372	0.119278	0.104849	-0.0188176	-0.0357214
350	0.137008	0.349692	0.305354	0.178683	-0.0419023	-0.0818735	-0.0500522	-0.022392	0.149366	-0.0458498	0.103262	-0.0459053	0.0456354	-0.0567805	-0.082194	-0.12083	-0.0439656	0.151069	-0.0219015	-0.0897076	-0.228577	0.0992469	0.0312208	0.0999631	0.0234456	0.195152	0.20344	0.097081	-0.0978572	-0.0228824	0.270912	0.0180349	0.115429	0.14728	0.129505	-0.0343957	-0.0498455	-0.0628727	-0.0522146	0.133651	0.208611	0.099655	0.0342009	0.183934	0.0891864	0.239251	0.138223	0.131591	0.136376
351	0.144559	0.144132	0.0569177	0.0580322	0.0231737	-0.133141	0.143396	0.0115644	0.0575851	0.183409	0.194607	-0.00219084	0.28502	0.156425	0.0122758	0.104485	0.154429	0.10005	0.059498	0.0305094	-0.0478145	0.142634	0.0381843	-0.011993	0.12679	0.265272	0.219278	0.15028	0.203847	0.0588021	0.174812	0.0266775	0.0774713	0.0943019	0.00209445	0.116473	0.0295492	-0.0174862	0.09772	0.0111569	-0.0063202	0.033557	0.0946533	0.045518	-0.0770789	0.152674	0.0790716	-0.0753758	-0.0274725
352	0.0800832	0.310431	0.278765	0.0377748	-0.016864	-0.104961	-0.138464	-0.022735	0.0251131	-0.126505	-0.0198105	-0.178971	-0.0354147	-0.161955	-0.203173	-0.199365	-0.0844482	-0.060197	-0.120396	-0.0882733	-0.276465	0.0647023	-0.0329137	-0.10285	-0.133138	0.112413	-0.0696534	-0.136017	-0.206186	-0.0965221	0.152957	-0.229966	-0.0768117	0.0725327	-0.0382287	0.102227	0.128285	-0.186798	-0.170182	-0.0684136	0.0508687	-0.128172	-0.104132	0.0619822	-0.0709067	0.0419655	0.0736009	-0.000181088	0.0362413
353	0.287298	0.104787	0.188815	0.170473	0.0415327	-0.142732	0.0245957	0.0251886	0.192541	0.00778408	0.16406	-0.172874	0.0979299	0.225745	0.160183	0.243174	-0.0235694	-0.17649	0.0440311	0.0397429	-0.0510336	0.225599	0.0196988	0.0830739	0.0705596	0.18673	-0.0119175	0.00390194	0.136485	0.0815205	-0.128786	-0.0691499	0.124676	0.185902	0.135356	0.332259	0.196315	0.0415258	0.0439385	-0.210308	-0.238292	-0.153941	0.0173039	-0.243347	-0.19936	0.128742	0.190547	-0.0162328	0.0181712
354	0.0022483	0.139163	0.228332	-0.0955913	0.0292336	-0.054506	-0.20599	-0.074155	-0.0272491	-0.181943	-0.0265222	-0.412913	-0.0667959	-0.0769303	-0.278518	-0.0692798	-0.158312	-0.396307	-0.187096	-0.176719	-0.324426	0.0647363	-0.106883	-0.294704	-0.238143	-0.0153692	-0.287477	-0.478998	-0.187407	-0.184583	-0.21768	-0.462759	-0.188844	-0.00868305	-0.196478	0.446136	0.424048	-0.367323	-0.0814051	-0.414594	-0.365673	-0.419683	-0.318098	-0.347419	-0.420446	-0.17298	0.00731902	-0.272973	-0.323132
355	-0.0595645	-0.03691	0.0721957	-0.0621798	-0.00526847	-0.0252179	-0.166936	-0.0871046	-0.0211206	-0.22583	-0.076704	-0.321023	-0.100443	0.00467258	-0.133511	0.0366479	-0.126028	-0.376965	-0.0970808	-0.0882162	-0.170674	-0.00363606	-0.15222	-0.228682	-0.173411	-0.0770058	-0.272191	-0.393913	-0.108	-0.0925424	-0.30409	-0.310598	-0.134182	-0.0477449	-0.177423	0.301917	0.246584	-0.21226	0.0432477	-0.357206	-0.353037	-0.288273	-0.24333	-0.344462	-0.312066	-0.10114	-0.0582668	-0.293195	-0.333163
356	-0.0635714	0.0239425	0.176537	-0.151306	-0.0591691	-0.0610457	-0.246787	-0.0901289	-0.0453623	-0.29236	-0.14901	-0.504002	-0.198444	-0.167529	-0.348792	-0.0906503	-0.214707	-0.516113	-0.207832	-0.175478	-0.315769	0.0200925	-0.164329	-0.402031	-0.336949	-0.175539	-0.45212	-0.671096	-0.252906	-0.223017	-0.391472	-0.600133	-0.255845	-0.109279	-0.290725	0.419166	0.386315	-0.432658	-0.121535	-0.571439	-0.507514	-0.540919	-0.427108	-0.47294	-0.553667	-0.274468	-0.0841815	-0.372214	-0.39599
357	-0.0669773	-0.00295615	0.0895927	-0.156428	-0.0290115	-0.0484239	-0.203778	-0.0643139	-0.0764355	-0.226955	-0.13225	-0.432852	-0.143701	-0.117332	-0.285263	-0.0472409	-0.167936	-0.406466	-0.145486	-0.104557	-0.216285	-0.00735469	-0.0891892	-0.351833	-0.271451	-0.102077	-0.348326	-0.538356	-0.173043	-0.155375	-0.310393	-0.443667	-0.185044	-0.136484	-0.252976	0.313318	0.245299	-0.350453	-0.024309	-0.467011	-0.416327	-0.405852	-0.324068	-0.392107	-0.436834	-0.180249	-0.0777579	-0.383572	-0.354211
358	-0.0592965	0.0272431	0.159266	-0.167042	-0.0570205	-0.0983883	-0.251609	-0.0703571	-0.0483706	-0.27299	-0.157738	-0.533354	-0.221792	-0.213861	-0.359205	-0.127964	-0.200425	-0.494528	-0.211517	-0.175225	-0.322874	0.0296063	-0.159594	-0.384452	-0.341899	-0.168425	-0.446452	-0.676162	-0.27251	-0.22141	-0.377633	-0.613508	-0.243612	-0.074853	-0.262999	0.400698	0.321706	-0.430263	-0.165417	-0.58063	-0.515167	-0.565357	-0.410469	-0.472512	-0.578094	-0.242393	-0.0608921	-0.316196	-0.366026
359	-0.0244414	0.0657407	0.190265	-0.0321923	-0.0200637	-0.117129	-0.190755	-0.0163883	-0.0295799	-0.152328	-0.0940922	-0.361975	-0.0887175	-0.0879067	-0.209721	-0.0244865	-0.122101	-0.284303	-0.12184	-0.0844654	-0.21763	0.120708	-0.0739918	-0.250895	-0.167209	-0.00557473	-0.203792	-0.386732	-0.121335	-0.12542	-0.218112	-0.301377	-0.0959219	-0.00980165	-0.147429	0.220819	0.115506	-0.269768	-0.0231216	-0.350378	-0.312943	-0.311997	-0.241834	-0.286553	-0.342236	-0.103212	0.0519231	-0.208492	-0.22359
360	-0.00743388	0.179479	0.23366	-0.0988454	-0.0273311	-0.162926	-0.233915	-0.0129886	-0.0210443	-0.153264	-0.0507648	-0.361229	-0.0488498	-0.0782837	-0.268617	-0.0547759	-0.114311	-0.277966	-0.141519	-0.0954502	-0.225088	0.157091	0.0201662	-0.261855	-0.180542	0.08913	-0.200027	-0.401006	-0.129607	-0.112685	-0.172276	-0.337971	-0.0963119	0.0359235	-0.172436	0.225538	0.172471	-0.296475	-0.0793504	-0.281719	-0.277044	-0.320263	-0.263457	-0.265191	-0.374142	-0.0581449	0.0679454	-0.228618	-0.230455
361	0.0572202	0.157845	0.183368	0.00905244	-0.0311814	-0.131139	-0.0856945	-0.0233101	-0.0199561	0.0553416	0.0288766	-0.188943	-0.00598605	0.00614422	-0.136738	0.0141691	-0.0489226	-0.182193	-0.0499835	-0.0686076	-0.139294	0.145577	0.0184251	-0.0965485	-0.0677529	0.145317	-0.100887	-0.198629	-0.0756252	-0.0252335	-0.119125	-0.20294	-0.0296116	0.0473691	-0.0838035	0.214111	0.165857	-0.136407	-0.0341411	-0.197678	-0.171202	-0.205389	-0.100821	-0.182164	-0.220185	-0.0223888	0.131315	-0.0597513	-0.135075
362	0.0668005	0.374572	0.410919	0.0289731	-0.0159292	-0.161042	-0.199931	0.0593895	-0.00823512	-0.0407347	-0.0623395	-0.204089	0.0668008	-0.133466	-0.210642	-0.113961	-0.0638913	-0.0739352	-0.0733501	-0.107804	-0.189029	0.110474	0.0728633	-0.0885152	-0.112921	0.173709	-0.0531533	-0.190458	-0.128604	-0.0607304	0.0806523	-0.227903	-0.00119114	0.105433	-0.0143354	0.107024	0.0894766	-0.211292	-0.117803	-0.0836021	-0.0328868	-0.182858	-0.0811415	-0.047193	-0.170404	0.0558384	0.071411	-0.0172665	-0.0340472
363	0.0608869	0.0649851	0.0832501	0.115288	0.0326467	-0.0631423	-0.00756326	0.0183159	0.0141311	-0.039268	0.0631293	-0.0509736	-0.0131744	0.0897233	0.0698696	0.075154	0.0120778	-0.0199682	0.0584556	-0.030739	-0.0209501	0.0822849	0.0183878	0.095644	0.0588424	0.0680841	0.0777163	0.0304982	-0.00529769	0.162478	-0.00417438	0.029448	0.0497145	0.121023	0.121988	0.0295054	-0.00955948	0.0687051	0.0766384	-0.00804491	-0.00824936	0.0637429	0.00144603	-0.0182062	0.00760135	0.17143	0.112609	0.086111	0.0559952
364	0.0715091	0.197523	0.15363	0.12657	-0.0187678	-0.0561337	-0.0640634	-0.00108811	0.0170164	-0.165882	0.0191186	-0.173456	-0.0291898	-0.025414	-0.00631993	-0.0306763	-0.106298	-0.0438995	-0.00784579	-0.0549683	-0.149125	-0.01021	-0.0905507	0.0129602	-0.0777409	0.026761	0.0672117	-0.0837967	-0.17267	-0.0446358	0.066544	-0.117237	-0.00799128	0.0288676	0.133218	0.0485006	0.0675556	-0.0259231	-0.0695584	-0.0415466	0.0585939	0.0111235	0.0115578	0.0228836	0.0546971	0.208703	0.0532015	0.145624	0.138672
365	0.0290312	0.0478067	0.00884778	0.0905749	0.00372575	-0.0800623	-0.0410429	0.229384	0.0256306	0.142322	0.121204	0.0694135	0.0878307	0.249346	0.183619	0.246258	0.17005	-0.0897769	0.152307	0.161814	0.193569	0.0651824	0.0878999	0.0330444	0.174171	0.17445	0.0669404	0.0690739	0.213294	0.159019	-0.110955	0.115859	0.179203	0.0552258	0.0820124	0.0451815	0.0634223	0.174864	0.197911	-0.0598703	-0.0618447	0.0486258	0.0732871	-0.109611	-0.0487241	0.0100605	0.0624436	-0.0496638	0.0192176
366	-0.0372604	0.224178	0.221569	0.0899299	-0.0797538	-0.111647	-0.112174	0.00953147	-0.00366414	0.01205	0.134411	-0.132664	0.105378	-0.0476673	-0.229219	-0.147753	-0.0303816	0.0538634	-0.102586	-0.108134	-0.242923	0.00224045	0.0130764	-0.118888	0.0116288	0.243991	0.151428	0.0291681	0.0487456	-0.0974705	0.29956	-0.056773	0.0216678	0.0263236	-0.0999586	0.044971	-0.0248728	-0.212636	0.0513726	0.0831705	0.14054	-0.0111912	-0.0148535	0.18274	-0.0136953	0.0255764	0.0609487	-0.117457	-0.11021
367	0.177232	0.062295	0.100142	0.117615	0.178825	-0.116721	0.0594922	0.080623	0.0408324	0.0311958	0.131965	-0.0204533	0.0379219	0.194627	0.124159	0.207742	-0.0604189	-0.137971	0.0547108	0.0272524	-0.0580469	0.107107	-0.0838194	0.0855473	0.0793857	0.0848309	-0.067436	-0.0177436	0.0559899	0.128122	-0.203781	-0.0472631	0.00312151	0.106985	0.0588773	0.221603	0.274321	0.0430723	0.146928	-0.107402	-0.172067	0.0201039	-0.0446336	-0.192464	-0.0814788	0.13752	0.149395	0.0146135	-0.0066567
368	-0.0440205	0.0744552	0.11384	0.0498471	0.0322925	-0.0782339	-0.182941	0.0167275	0.0274573	-0.244638	0.0383711	-0.331507	-0.0214324	0.0703201	-0.178351	0.0897033	-0.164819	-0.38456	-0.110228	-0.10965	-0.199317	0.0824195	-0.15852	-0.253317	-0.106798	0.0880622	-0.195476	-0.371221	0.00249286	-0.101986	-0.285174	-0.259289	-0.104715	-0.0397522	-0.210887	0.284672	0.260211	-0.239318	0.224538	-0.260144	-0.28651	-0.142644	-0.218915	-0.285909	-0.259152	-0.0412216	0.0126657	-0.36226	-0.358826
369	0.0617712	0.0507842	0.173836	0.0552926	0.0143882	-0.0646704	-0.0804748	-0.017933	-0.0103586	-0.133033	0.0633351	-0.185728	0.0328497	0.106299	-0.0702234	0.0830326	-0.0837643	-0.28421	-0.0261003	-0.0538232	-0.106741	0.0936029	-0.0511716	-0.0842973	-0.0206088	0.0715333	-0.138245	-0.259946	0.038072	-0.0372054	-0.249634	-0.174436	-0.00368119	0.0119218	-0.043997	0.224727	0.26868	-0.153402	0.174895	-0.191026	-0.273878	-0.128626	-0.128696	-0.269277	-0.228712	0.149261	0.0236196	-0.225953	-0.215913
370	0.0230309	0.188575	0.307006	-0.106884	0.0412134	-0.122955	-0.192922	-0.0860493	-0.0263297	-0.162881	-0.0681541	-0.408724	-0.0997705	-0.0606239	-0.271906	-0.0361743	-0.154737	-0.421137	-0.170301	-0.143348	-0.312747	0.151971	-0.0759785	-0.282916	-0.259986	0.00801817	-0.355681	-0.514647	-0.203069	-0.183717	-0.298738	-0.53438	-0.180165	0.0177043	-0.181916	0.480567	0.466247	-0.375769	-0.106168	-0.464614	-0.430213	-0.495693	-0.333828	-0.428311	-0.510605	-0.145462	0.0200697	-0.249588	-0.291612
371	-0.0347257	0.146499	0.251201	-0.0658453	-0.0108031	-0.129331	-0.225472	0.0175632	-0.0321383	-0.149426	-0.0799762	-0.344513	-0.102199	-0.0323698	-0.24378	0.0155441	-0.11806	-0.360006	-0.15621	-0.102689	-0.234721	0.106331	-0.0992474	-0.28144	-0.17233	-0.00998023	-0.265641	-0.479645	-0.142419	-0.11843	-0.273954	-0.396509	-0.173037	-0.0329507	-0.199483	0.309041	0.272039	-0.298328	-0.0556846	-0.388829	-0.361483	-0.395356	-0.312232	-0.357382	-0.394145	-0.195735	-0.00251038	-0.257091	-0.305815
372	-0.0593822	0.011704	0.169151	-0.202365	-0.045332	-0.142713	-0.25965	-0.0847316	-0.0526225	-0.238115	-0.173716	-0.532059	-0.227782	-0.198528	-0.342249	-0.10776	-0.181215	-0.495615	-0.200484	-0.158533	-0.307978	0.0580209	-0.098758	-0.378752	-0.349542	-0.159614	-0.458873	-0.684252	-0.285498	-0.194963	-0.425007	-0.604819	-0.239907	-0.0695707	-0.242007	0.382332	0.298207	-0.411455	-0.225787	-0.609888	-0.556476	-0.593661	-0.415167	-0.517978	-0.598586	-0.210834	-0.0307647	-0.287542	-0.348548
373	0.000141814	0.00602778	0.136079	-0.170997	-0.0311599	-0.131753	-0.176985	-0.0807839	-0.0277677	-0.158585	-0.122564	-0.413719	-0.149304	-0.138993	-0.281779	-0.0517052	-0.157052	-0.391256	-0.165772	-0.118092	-0.272729	0.0925543	-0.0345082	-0.349409	-0.26398	-0.056403	-0.35006	-0.497854	-0.187491	-0.178924	-0.289173	-0.480944	-0.167718	-0.0787242	-0.203716	0.310732	0.209484	-0.361068	-0.113734	-0.486098	-0.42885	-0.462064	-0.333039	-0.379486	-0.469693	-0.196658	-0.00712285	-0.274637	-0.292634
374	-0.0800243	0.106943	0.19586	-0.113008	-0.0518641	-0.105015	-0.306184	-0.0266824	-0.0535303	-0.26048	-0.113964	-0.445028	-0.13926	-0.104603	-0.318769	-0.0384333	-0.161375	-0.432557	-0.163525	-0.136936	-0.234294	0.0738937	-0.0632293	-0.349188	-0.226925	-0.0446267	-0.314934	-0.542189	-0.152688	-0.1494	-0.281861	-0.413314	-0.160092	-0.0976458	-0.27331	0.231879	0.164643	-0.355542	-0.0283213	-0.415444	-0.38191	-0.37517	-0.347481	-0.353415	-0.446594	-0.138835	-0.0921538	-0.359955	-0.33573
375	0.0617138	0.115884	0.184977	-0.0952219	0.0490554	-0.121589	-0.186067	-0.0256175	0.002179	-0.0241923	-0.0272907	-0.313968	-0.00117421	-0.0712695	-0.237963	-0.0215437	-0.092845	-0.206006	-0.109547	-0.0830385	-0.202012	0.149663	0.00587426	-0.170823	-0.159851	0.147489	-0.118538	-0.28789	-0.0259129	-0.103843	-0.0687313	-0.284315	-0.027726	0.0157513	-0.141853	0.246297	0.132943	-0.250207	-0.0344689	-0.246915	-0.217628	-0.264389	-0.159464	-0.185293	-0.339461	-0.0744372	0.0672774	-0.215306	-0.152375
376	0.0538662	0.142674	0.169263	0.0257061	-0.015061	-0.097074	-0.112357	0.0559359	0.0269152	-0.0952518	0.0584074	-0.292847	0.0343116	0.00934573	-0.0689335	0.065473	-0.00880357	-0.147921	-0.0827808	-0.0640574	-0.130675	0.0445248	-0.0268026	-0.116225	-0.0372097	0.140114	-0.0900294	-0.147934	-0.0165708	0.047411	-0.058458	-0.166533	0.00269265	0.0509716	0.0375468	0.177415	0.074778	-0.103338	-0.014578	-0.195409	-0.154176	-0.122298	-0.100611	-0.127351	-0.182889	0.0494652	-0.00504132	-0.0847864	-0.0911199
377	0.0682323	0.238042	0.149466	0.138534	-0.0105471	-0.134445	0.0326011	0.0164385	0.0178394	0.113668	0.174728	-0.0491043	0.10745	0.100743	-0.0855404	0.0495275	0.0359114	-0.00893979	0.00488586	-0.0436264	-0.136321	0.136089	0.0184276	-0.040149	0.0402731	0.299036	0.177404	0.071931	0.135275	-0.0134124	0.158732	0.0509981	0.0798681	0.120912	-0.0255233	0.0103144	-0.00478117	-0.0912884	0.205763	0.0475581	0.0709475	0.082014	0.114332	0.0719629	-0.0548959	0.197331	0.122859	-0.087522	-0.0856122
378	0.0488336	0.197583	0.230264	0.275876	-0.0307883	-0.124052	0.0210001	-0.0305438	0.031171	-0.0604304	0.185024	-0.0576253	0.0919889	0.0563323	-7.58525e-06	0.0138774	-0.0467634	0.0050204	-0.0639008	-0.0497372	-0.215562	0.0178427	-0.109285	0.0160843	0.0160981	0.114869	0.107525	0.0629637	-0.0925645	-0.0345685	0.140197	-0.0351114	0.00051751	0.111438	0.0143754	0.109689	0.0824193	-0.0344989	0.0247868	0.00931251	0.0946733	-0.00752462	0.0027786	0.0957492	0.110249	0.102217	0.168185	0.0844252	0.0235767
379	0.0186303	0.150161	0.116533	0.0595701	-0.00968019	-0.0850223	-0.0936203	0.160189	-0.0101772	-0.0723368	0.0367084	-0.083249	0.119048	0.0966716	-0.0697489	0.107243	-0.0423444	-0.0989858	-0.00472642	-0.0169744	0.0210012	0.0994373	-0.00501754	-0.0577893	0.0196499	0.20163	0.0490481	-0.107907	0.155067	0.0485538	-0.0392235	0.0230298	0.0121165	-0.0170322	-0.0989962	0.0370311	0.0363879	-0.0470394	0.225283	0.017679	-0.0433547	0.158947	-0.00920634	-0.0264018	-0.0237391	0.0637544	0.0146053	-0.211732	-0.147238
380	0.168165	0.124046	0.121766	-0.0369039	-0.049874	-0.112295	-0.114153	-0.0163859	0.120111	-0.006649	-0.00839545	-0.156224	0.0110469	-0.0299807	-0.154405	-0.0674379	-0.0558184	-0.141923	-0.0909445	-0.104608	-0.183398	0.0800752	-0.0373577	-0.10065	-0.0819411	0.119645	-0.0568916	-0.130646	-0.0531558	-0.0865758	0.0359661	-0.187795	-0.0443104	0.122408	-0.0211615	0.160956	0.149929	-0.137436	-0.0354939	-0.149268	-0.0875108	-0.121107	-0.101184	-0.0755466	-0.171196	-0.039642	0.097799	-0.0739403	-0.0428719
381	-0.00030008	-0.00726058	0.0442229	0.0427427	0.0647177	-0.130799	-0.0711817	-0.0497112	0.0299052	0.113136	0.0896179	-0.070873	0.0732862	0.15364	-0.0248075	0.104902	0.0246553	-0.102342	0.0207906	-0.00460197	-0.0516964	0.199413	0.0725182	-0.0267601	0.0374602	0.203346	0.00499771	-0.0590335	0.102791	0.0342031	-0.129382	0.0508208	-0.00974225	0.0916074	-0.0962305	0.0906951	0.0183273	-0.0616447	0.187845	-0.104254	-0.14261	-0.0368875	-0.0787939	-0.153165	-0.138522	0.00208935	0.0821226	-0.146223	-0.179507
382	0.122285	-0.00533491	0.065169	0.0825734	0.0440651	-0.100707	0.00726043	-0.0916447	0.127721	-0.193404	0.020244	-0.268581	-0.0699506	0.095384	0.0253698	0.157236	-0.133873	-0.344865	-0.0658444	-0.0491511	-0.171162	0.13262	-0.106686	-0.0696026	-0.0631061	-0.0554921	-0.184978	-0.305545	-0.0658072	-0.0251804	-0.353818	-0.224835	-0.0120421	0.0204684	0.0469708	0.311265	0.27268	-0.0919443	0.0388629	-0.30146	-0.366954	-0.254433	-0.191885	-0.379483	-0.289955	0.0788855	0.110953	-0.104957	-0.157057
383	0.154276	0.012756	-0.00784339	0.103123	0.0214011	-0.0702157	-0.0358394	0.00874501	0.154889	-0.0588391	0.0711066	-0.118632	0.0600107	0.17988	0.0464584	0.164727	-0.0644857	-0.230131	-0.00826914	-0.0281011	-0.0372875	0.0736585	-0.0498948	-0.0575782	0.0591856	0.116669	-0.0873681	-0.101942	0.110169	0.046384	-0.193764	-0.0940955	0.102286	0.0699652	0.00414825	0.2024	0.147963	-0.0712294	0.188794	-0.165324	-0.213292	-0.0644897	-0.0767517	-0.222948	-0.167722	0.0515941	0.0946129	-0.183998	-0.176398
384	-0.060017	0.0169988	0.14923	-0.192147	-0.0400978	-0.0741935	-0.211718	-0.111655	-0.0275728	-0.222657	-0.116263	-0.429251	-0.166721	-0.130025	-0.308319	-0.0693868	-0.182477	-0.450802	-0.180611	-0.15023	-0.292382	0.0538001	-0.144511	-0.361211	-0.292576	-0.139241	-0.400182	-0.571617	-0.21668	-0.205446	-0.364931	-0.529823	-0.226673	-0.0615237	-0.250505	0.436746	0.423801	-0.399862	-0.0935947	-0.50031	-0.463475	-0.49639	-0.373451	-0.43825	-0.487445	-0.250797	-0.0230415	-0.33466	-0.363708
385	-0.038446	0.0565975	0.142733	0.0235743	0.0719645	-0.0195575	-0.121844	-0.0161023	-0.0444457	-0.144101	0.0666039	-0.267525	-0.0357438	0.0381416	-0.14125	0.0577534	-0.114002	-0.329516	-0.0810288	-0.084963	-0.198507	0.0275808	-0.10986	-0.164257	-0.133869	0.0167204	-0.243867	-0.329438	-0.081292	-0.0965226	-0.254663	-0.293288	-0.136097	-0.0337109	-0.171163	0.327559	0.358009	-0.236656	0.0856807	-0.304224	-0.30071	-0.280305	-0.200981	-0.309775	-0.296857	-0.0186326	0.00656767	-0.23997	-0.248822
386	-0.0140338	0.110688	0.246909	-0.123562	0.013181	-0.173464	-0.246784	-0.0390893	-0.0258812	-0.185629	-0.128173	-0.431124	-0.125633	-0.152088	-0.298211	-0.0689472	-0.159976	-0.374379	-0.170058	-0.126959	-0.255254	0.13185	-0.050076	-0.287184	-0.255655	-0.00100859	-0.34955	-0.5404	-0.20815	-0.159252	-0.303412	-0.4466	-0.178996	-0.0218003	-0.199904	0.300536	0.259327	-0.333856	-0.15394	-0.431354	-0.395926	-0.444175	-0.30527	-0.388006	-0.452082	-0.106409	0.0048108	-0.242054	-0.262676
387	0.0362591	0.213472	0.258328	-0.0531713	0.00364371	-0.149655	-0.177186	0.0195586	-0.0122311	-0.0987691	-0.0549692	-0.278663	-0.000108845	-0.0586033	-0.211528	-0.0252892	-0.0521736	-0.263561	-0.115547	-0.0919228	-0.181209	0.110946	-0.0100911	-0.138965	-0.153397	0.132642	-0.186624	-0.361064	-0.109728	-0.0895667	-0.168774	-0.281137	-0.0677967	0.0412652	-0.0861472	0.223953	0.215161	-0.218745	-0.0894326	-0.26155	-0.249436	-0.275809	-0.212235	-0.252353	-0.33027	0.0257183	0.0306583	-0.153906	-0.176901
388	-0.0354965	0.1591	0.275646	-0.151604	-0.0144537	-0.157457	-0.268002	-0.0352202	-0.024258	-0.159625	-0.122306	-0.418284	-0.120818	-0.120564	-0.300839	-0.0454805	-0.149879	-0.39225	-0.169325	-0.12166	-0.268981	0.122173	-0.044131	-0.300399	-0.242967	-0.0145982	-0.352575	-0.544781	-0.215083	-0.14777	-0.321328	-0.468095	-0.187902	-0.0193658	-0.199951	0.330439	0.285499	-0.339691	-0.167119	-0.457582	-0.414313	-0.480304	-0.346569	-0.409928	-0.469073	-0.17357	0.0166673	-0.241779	-0.292674
389	0.0569597	0.139248	0.268967	0.0261225	-0.0354877	-0.138124	-0.114888	-0.027578	-0.0134366	-0.131926	-0.0588227	-0.274318	-0.0638072	0.0319464	-0.113962	0.0239604	-0.0900064	-0.267141	-0.0877185	-0.0801196	-0.186733	0.112343	-0.0206578	-0.134251	-0.0860182	0.0700981	-0.136749	-0.299168	-0.109584	-0.0455679	-0.21172	-0.25834	-0.0557277	0.0339346	-0.0425898	0.241606	0.194482	-0.175144	-0.0465038	-0.270513	-0.273132	-0.247164	-0.19683	-0.274177	-0.267153	0.0461822	0.0933852	-0.159218	-0.177252
390	0.12682	0.192962	0.236009	-0.0150006	0.0367229	-0.143696	-0.0991478	-0.0442518	-0.0165884	0.10413	0.0120386	-0.176444	0.0522031	-0.0235002	-0.143283	-0.015762	-0.0255745	-0.113378	-0.0825186	-0.0499449	-0.140199	0.144594	0.0627571	-0.0654565	-0.0751445	0.183983	-0.0256759	-0.13735	-0.0221514	-0.0600602	0.00816191	-0.192191	-0.0147598	0.0937655	-0.0471986	0.220029	0.188245	-0.16639	-0.0959493	-0.154837	-0.146351	-0.200601	-0.027047	-0.133206	-0.237237	-0.00424867	0.104148	-0.0884526	-0.0979716
391	0.00493832	0.180876	0.208416	0.0498808	-0.0238239	-0.0978293	-0.105546	0.04994	-0.0215591	-0.129466	-0.0229522	-0.215934	-0.0202413	0.0324316	-0.130929	0.0375402	-0.0556866	-0.252845	-0.0406567	-0.044259	-0.0957134	0.0791839	-0.00914432	-0.139452	-0.0768008	0.0905357	-0.105708	-0.23623	-0.0306838	-0.0423173	-0.146483	-0.161265	-0.0275205	0.00123117	-0.135038	0.131808	0.111341	-0.156137	0.0733488	-0.17199	-0.176765	-0.0866499	-0.150307	-0.176757	-0.182874	0.0224921	0.0206897	-0.206776	-0.21077
392	0.0800862	0.215526	0.219301	0.0708239	0.0396794	-0.141665	-0.0853877	0.0172371	0.00453628	-0.00427245	0.126538	-0.23403	0.0996949	0.0211329	-0.124702	-0.0126898	-0.0125279	-0.0580076	-0.0154366	-0.00337428	-0.176806	0.093153	0.0274229	-0.0727075	-0.0243391	0.194786	0.0463171	-0.0519538	0.0304039	-0.0507273	0.0968793	-0.160685	0.0711713	0.0608435	-0.0402942	0.221457	0.121948	-0.158684	0.0424643	-0.0870124	-0.0617136	-0.127134	-0.0232449	-0.0422671	-0.155274	0.0984891	0.0603741	-0.118201	-0.0280704
393	0.0537087	0.194335	0.173727	0.230649	0.101224	-0.138353	3.8726e-05	0.149961	0.0275016	-0.0373928	0.0618524	-0.00936077	0.0919078	0.202328	0.0864502	0.18801	-0.018117	-0.117184	0.0170888	0.0123238	-0.0116316	0.125243	0.00797581	0.0433723	0.117635	0.175072	-0.00152249	-0.0175953	0.104847	0.135199	-0.0771815	0.0273356	0.0592363	0.0867145	0.0266432	0.0542654	0.0535245	0.0248198	0.175972	-0.0282151	-0.0671375	0.0448431	-0.000949184	-0.0815546	-0.0366093	0.120486	0.109673	-0.0443222	-0.0554708
394	0.0697126	0.00745473	0.0949485	0.202286	0.0956108	-0.0454978	0.0171635	-0.0201822	0.0635807	-0.183998	0.0819441	-0.084801	0.00930018	0.158276	0.0743164	0.163143	-0.0596297	-0.164528	-0.0471995	0.0155139	-0.0524242	0.0722474	-0.0420244	0.0451119	0.0486967	0.121999	-0.00752025	-0.0471368	0.130253	0.080368	-0.135765	-0.0265588	0.0808956	0.0305	0.0412111	0.239283	0.186061	-0.00319261	0.201452	0.025188	-0.108608	0.0474425	0.00820401	-0.126951	-0.0525963	0.150479	0.0848247	-0.139808	-0.115718
395	-0.0133344	-0.0363519	-0.0146887	0.0986183	0.0191807	-0.0698147	-0.0132393	0.122826	0.0632403	-0.070627	0.049353	0.00659814	0.0333927	0.211367	0.125736	0.202931	-0.0175432	-0.121418	0.0430953	0.0393495	0.0939829	0.084865	-0.0244953	0.059285	0.121587	0.102171	-0.0164105	-0.0427391	0.204433	0.110484	-0.207307	0.0503833	0.0804135	0.0452045	0.0458209	0.0466153	0.0494433	0.0880353	0.22142	-7.06915e-05	-0.140715	0.107389	-0.00636895	-0.13533	-0.0709821	0.214044	0.0699241	-0.13671	-0.112464
396	-0.0997862	-0.0985807	-0.00588979	0.0376479	0.0930969	-0.0371938	-0.0983293	0.131118	-0.00775802	-0.160519	-0.00392335	-0.16768	-0.032655	0.0968282	-0.0540713	0.137359	-0.111322	-0.311093	0.0186424	-0.00860896	0.0870958	0.061915	0.00278746	-0.111658	-0.0287633	0.0529768	-0.179731	-0.27694	0.189135	0.0480791	-0.324132	-0.0661717	-0.022395	-0.106769	-0.171236	0.0603975	0.0769102	-0.0839577	0.322551	-0.123703	-0.263782	-0.0159077	-0.107829	-0.240819	-0.209021	0.0095891	-0.0357487	-0.386707	-0.304492
397	-0.0409197	-0.229415	-0.158145	-0.053658	-0.0114479	-0.00357117	-0.0593554	0.0224339	0.0717532	-0.15866	-0.0603919	-0.135372	-0.0210085	0.0303231	-0.0793878	0.0877081	-0.115314	-0.291093	-0.0390952	0.00612045	0.022437	0.0603956	-0.0812964	-0.160744	-0.0195879	-0.0290791	-0.191417	-0.251007	0.11832	-0.0631852	-0.292175	-0.0803692	0.00152249	-0.0981	-0.20536	0.120734	0.068244	-0.1111	0.236871	-0.143249	-0.263822	-0.0408687	-0.0984153	-0.23055	-0.197997	-0.0114304	-0.0382962	-0.34694	-0.329899
398	0.015561	0.103884	0.19796	-0.0415344	-0.0285373	-0.117778	-0.200171	-0.038917	0.0424318	-0.222102	-0.00456262	-0.38927	-0.073532	-0.0276774	-0.23898	0.0164467	-0.183175	-0.346446	-0.149934	-0.127197	-0.27112	0.0680373	-0.112001	-0.288744	-0.19779	0.0383153	-0.269999	-0.419987	-0.0902355	-0.151334	-0.241507	-0.330513	-0.109399	-0.0189681	-0.222408	0.275375	0.224127	-0.30816	0.0404113	-0.350749	-0.321839	-0.28397	-0.285523	-0.290583	-0.348415	-0.109881	0.0669694	-0.320128	-0.346174
399	0.000961798	0.0410662	0.104766	-0.0888422	0.0276019	-0.0476423	-0.12684	0.0374502	-0.031116	-0.0275946	-0.0404292	-0.188506	0.0561394	0.111366	0.0320283	0.12452	0.000985557	-0.279133	0.0391682	0.0646436	0.0525424	0.124557	0.0233127	-0.0621122	-0.0749522	0.0712364	-0.1833	-0.18877	0.0427058	0.0573638	-0.229243	-0.136725	-0.0162419	-0.0361953	-0.00756839	0.224348	0.201139	-0.00368806	0.0115314	-0.286554	-0.301881	-0.240396	-0.0598016	-0.296473	-0.225706	-0.120075	0.00942491	-0.206177	-0.134974
400	-0.104981	-0.109021	0.021029	-0.193535	-0.0629641	-0.023687	-0.212484	-0.0879302	-0.0628453	-0.304412	-0.216969	-0.51452	-0.271818	-0.233736	-0.323744	-0.121907	-0.263118	-0.519908	-0.191685	-0.164371	-0.281874	-0.0331349	-0.205593	-0.428625	-0.352095	-0.316421	-0.504794	-0.701445	-0.303749	-0.223503	-0.456919	-0.610647	-0.279669	-0.168593	-0.29525	0.360789	0.295041	-0.406869	-0.161169	-0.624611	-0.547209	-0.54341	-0.441456	-0.4991	-0.552148	-0.287586	-0.117778	-0.352002	-0.386779
401	-0.0623561	-0.0610412	0.0816564	-0.0766353	-0.0216805	-0.0713577	-0.211182	-0.0335206	-0.0196919	-0.224709	-0.127892	-0.363415	-0.133235	-0.0982807	-0.23325	-0.0388776	-0.183268	-0.367937	-0.129554	-0.100647	-0.223632	0.050333	-0.154088	-0.282293	-0.215509	-0.106195	-0.326534	-0.478555	-0.135564	-0.146772	-0.320338	-0.3627	-0.15834	-0.0869323	-0.24872	0.200622	0.171723	-0.289585	0.0199891	-0.395597	-0.377121	-0.333118	-0.277089	-0.341246	-0.374476	-0.121848	-0.0313386	-0.333204	-0.326041
402	0.0357592	0.207751	0.308426	-0.0518933	0.000480784	-0.171133	-0.20266	-0.0314444	-0.00676	-0.112597	-0.0285785	-0.365646	-0.0228076	-0.0420534	-0.233928	-0.00782801	-0.0867402	-0.328612	-0.171129	-0.11792	-0.282688	0.148383	-0.0208562	-0.240862	-0.150513	0.116967	-0.19453	-0.400349	-0.115647	-0.109931	-0.18919	-0.392439	-0.103444	0.0365601	-0.103986	0.347825	0.275776	-0.304267	-0.0894604	-0.33074	-0.322698	-0.392538	-0.261526	-0.310881	-0.412237	-0.0576001	0.0792115	-0.220295	-0.25176
403	-0.00418431	0.1464	0.230571	0.0719202	0.0100438	-0.11195	-0.0475648	-0.017416	0.0824958	-0.0889441	0.0265252	-0.151554	-0.0237576	0.0985905	0.00582611	0.0711597	-0.0825759	-0.216893	-0.0667935	-0.0336661	-0.114838	0.126425	0.0116812	-0.0481978	-0.0114458	0.0392341	-0.0412332	-0.179452	-0.0109964	0.0697064	-0.187245	-0.136881	-0.024458	0.0567753	0.0880888	0.216285	0.152432	-0.0301578	0.00762065	-0.140274	-0.17458	-0.143982	-0.0790297	-0.210048	-0.141702	0.0339047	0.105062	-0.0474605	-0.0763973
404	0.117553	0.241929	0.224104	0.0165198	0.020179	-0.154754	-0.149031	0.0226671	-0.0258003	-0.00596454	0.0678969	-0.188496	0.0756102	-0.0165398	-0.186602	-0.0344966	-0.00522456	-0.069773	-0.104967	-0.0737318	-0.175256	0.12823	0.0998751	-0.118555	-0.0823917	0.257371	0.029149	-0.121474	0.025982	-0.0708735	0.102745	-0.138882	0.0540048	0.080715	-0.067425	0.181411	0.121321	-0.195875	0.0102396	-0.0600398	-0.04855	-0.0817567	-0.0650897	-0.0366329	-0.204902	0.0998546	0.0797959	-0.131096	-0.101945
405	0.022708	0.199481	0.203889	0.0997481	0.0154701	-0.100493	-0.0818005	0.044694	0.0649783	-0.0227393	0.0609736	-0.109255	0.04217	0.0677178	-0.0607243	0.0791816	-0.068946	-0.161152	0.0175402	-0.0705596	-0.128126	0.125367	-0.0627315	-0.0394781	0.0232162	0.152823	-0.0340197	-0.1078	-0.0298865	-0.00375183	-0.11037	-0.0851342	0.00204037	0.0558855	-0.0923643	0.145991	0.197285	-0.0784646	0.125506	-0.0963884	-0.10015	-0.0633188	-0.0424195	-0.123912	-0.112514	0.0323672	0.0622782	-0.0670799	-0.095694
406	0.0376585	0.200889	0.20155	0.0129705	-0.0540575	-0.127222	-0.159834	0.040185	-0.00384762	-0.0689597	0.0142305	-0.17722	0.0243776	-0.00604578	-0.159302	-0.0211204	-0.0725434	-0.0502021	-0.0662707	-0.0679623	-0.131451	0.130733	0.0701947	-0.120515	-0.0571538	0.199019	0.0163847	-0.125854	0.00115333	-0.0418959	0.0504425	-0.102643	0.0802976	0.0571021	-0.0410786	0.0742618	0.0483257	-0.136186	0.0561895	-0.0372941	-0.032647	-0.0586977	-0.046451	-0.0280415	-0.126129	0.0892645	0.0359766	-0.118054	-0.110574
407	-0.0432454	0.217026	0.170214	0.110131	0.0594297	-0.0739313	-0.173199	0.0916874	0.00413708	-0.156553	0.061999	-0.179263	0.0905667	0.0318022	-0.17802	0.0364901	-0.143602	-0.12691	-0.0552607	-0.0845064	-0.135679	0.069278	-0.0769983	-0.160941	-0.0559229	0.203574	-0.0154288	-0.151331	0.0453563	-0.054715	0.0319002	-0.0558387	0.00927834	-0.0476476	-0.187057	0.00266721	0.0237375	-0.179846	0.271687	-0.00871458	0.0221426	0.0562971	-0.0581396	0.0336212	0.0123642	0.00830399	-0.00646098	-0.304016	-0.20819
408	0.0733764	0.284735	0.236467	0.112066	0.0183962	-0.150117	-0.122374	0.110188	0.112282	-0.139451	0.0826274	-0.130703	0.0564531	0.0712036	-0.145167	0.0465403	-0.123853	-0.120246	-0.0753515	-0.0821405	-0.15277	0.142675	-0.033275	-0.135174	-0.0155424	0.28023	0.0173618	-0.114158	0.0970104	-0.0535254	0.040375	-0.0397088	0.0640984	0.0404887	-0.143287	0.0546629	0.0417565	-0.14921	0.254872	0.0401869	0.0201243	0.0708428	-0.0398791	0.011319	-0.0624416	0.090992	0.0301316	-0.209404	-0.199195
409	-0.0286207	0.202853	0.123575	0.106975	0.0301149	-0.114231	-0.16871	0.0575434	0.00331416	-0.146375	0.0518395	-0.193786	0.0656291	0.052562	-0.168609	0.0104527	-0.0835474	-0.127524	-0.0688896	-0.0599565	-0.0853781	0.0595732	-0.0378327	-0.129863	-0.0345441	0.241113	0.0163267	-0.144403	0.100947	-0.0197844	0.0117434	0.00545646	0.0304012	-0.0217845	-0.160896	-0.00876896	-0.0246364	-0.139395	0.257352	0.0431394	0.0121217	0.116725	-0.0457677	0.0226091	-0.0431768	0.112628	0.0196241	-0.268934	-0.211721
410	-0.0663327	0.187858	0.200885	0.0521989	0.0326503	-0.0951472	-0.194052	0.0727523	0.00518668	-0.205263	0.0288437	-0.196968	0.0072216	0.0238073	-0.234632	0.0120061	-0.177421	-0.192066	-0.101863	-0.0778358	-0.155383	0.0926734	-0.0366942	-0.183186	-0.0687511	0.182933	-0.00426866	-0.243858	0.0524532	-0.0841383	-0.0308369	-0.0704137	-0.0497726	-0.0900319	-0.234972	-0.00788278	0.0420969	-0.216757	0.264491	0.0221117	-0.0251514	0.0798596	-0.0929314	-0.0123959	-0.0909668	0.0439011	-0.0190802	-0.379948	-0.263425
411	-0.0455486	0.109056	0.132671	0.0999562	0.00983871	-0.105971	-0.13027	0.141488	-0.00407568	-0.102026	0.0297843	-0.113749	0.0460433	0.105363	-0.0548958	0.120821	-0.0539353	-0.149365	-0.000575055	0.0192639	-0.0288924	0.132038	-0.0626677	-0.0407011	0.0432575	0.189545	-0.0106688	-0.137413	0.106141	-0.00861437	-0.116132	-0.0162382	0.0390558	-0.0320612	-0.0858172	0.0603245	0.0586707	-0.0597777	0.206021	-0.0231598	-0.0949336	0.036011	-0.049486	-0.0908891	-0.0877701	0.0564333	0.00612909	-0.221151	-0.141742
412	-0.0337388	-0.125314	-0.0549622	0.0654562	0.0617293	-0.0627974	0.0651266	0.0537548	0.0526594	-0.00558625	0.128357	-0.0808871	0.0503972	0.30974	0.190402	0.313221	-0.00842378	-0.278393	0.116314	0.0376619	0.0833358	0.0826173	-0.0457519	0.0182878	0.113814	0.0839731	-0.110824	-0.0927607	0.178719	0.0966971	-0.395418	-4.38051e-05	0.0251112	-0.00739892	-0.0230888	0.223981	0.263029	0.0969269	0.289753	-0.170949	-0.314065	0.0146232	-0.0468025	-0.324361	-0.12411	0.0222279	0.0867238	-0.188326	-0.143487
413	0.00830958	0.0295266	-0.0192018	0.155883	0.114623	-0.0553032	0.00914237	0.089443	0.0242592	0.0030337	0.106623	0.0953651	0.122123	0.271073	0.181573	0.263482	0.0793038	-0.132575	0.134538	0.0467935	0.144895	0.0959004	0.0891362	0.11142	0.138533	0.167349	0.0376001	0.0178961	0.248772	0.149491	-0.19997	0.113456	0.152155	0.0616862	0.0388719	0.117321	0.143422	0.120327	0.277771	-0.0368447	-0.134416	0.10618	0.0384981	-0.165558	-0.0633008	0.0744062	0.0835092	-0.103797	-0.179619
414	-0.110249	-0.3174	-0.134333	-0.189335	-0.0129866	0.00748298	-0.105819	-0.125574	-0.0143361	-0.184712	-0.134665	-0.344581	-0.229401	-0.0478636	-0.116994	0.0455022	-0.143266	-0.465959	-0.0746053	-0.0636619	-0.0913734	0.00626931	-0.120719	-0.259387	-0.189235	-0.279544	-0.461828	-0.508069	-0.09579	-0.0899062	-0.574982	-0.365402	-0.188641	-0.151938	-0.196691	0.288989	0.176171	-0.224148	-0.0500495	-0.543293	-0.59239	-0.462913	-0.346301	-0.55486	-0.49234	-0.224862	-0.073653	-0.334031	-0.359253
415	-0.0299621	-0.158998	-0.0922672	-0.0216779	0.0963319	-0.0533689	0.0422595	0.0151948	-0.00616094	0.0128128	0.055149	-0.118649	-0.0182035	0.155118	0.0430351	0.173555	-0.0235796	-0.272483	0.000422411	0.00786295	-0.0209801	0.0633439	-0.1184	-0.0509573	-0.0159361	-0.0217817	-0.213201	-0.215591	0.0672229	-0.0177188	-0.401161	-0.14523	-0.0649062	-0.0540157	-0.126144	0.251326	0.276534	-0.0587796	0.114012	-0.270455	-0.389259	-0.221871	-0.132374	-0.385483	-0.239691	-0.104815	0.10172	-0.205055	-0.276886
416	-0.0420096	0.0455941	0.142479	0.0267313	-0.0148077	-0.0840568	-0.100418	-0.100879	0.0205217	-0.143665	0.0667584	-0.286482	-0.0490425	0.0698443	-0.129184	0.0674721	-0.168033	-0.283743	-0.0910235	-0.109075	-0.22869	0.0814563	-0.100265	-0.179338	-0.113039	0.0423223	-0.114723	-0.264366	-0.0581694	-0.0346642	-0.231155	-0.187127	-0.0259063	-0.0629762	-0.103634	0.165435	0.0646185	-0.186306	0.126637	-0.254819	-0.254549	-0.160074	-0.177074	-0.238913	-0.191188	0.00566369	0.0434534	-0.27273	-0.220997
417	0.17259	0.0311832	0.134859	0.21325	0.224987	-0.101009	0.159145	0.00370301	0.144616	0.0649337	0.206216	-0.0253756	0.00925986	0.247643	0.265405	0.22943	0.0411834	-0.0953163	0.150535	0.0571817	-0.00761812	0.148858	-0.0420764	0.235821	0.132427	0.0680561	0.00672497	0.117324	0.0271186	0.160885	-0.162027	0.053887	0.0956801	0.168545	0.180475	0.17237	0.146263	0.157982	0.0699528	-0.143064	-0.150856	-0.0428475	-0.0165071	-0.168906	-0.0108471	0.175306	0.179345	0.101126	0.140477
418	0.0068834	0.211784	0.258263	-0.0529482	0.00242426	-0.175753	-0.188497	0.00248101	-0.0103574	-0.0715638	-0.0486116	-0.246747	-0.0543826	-0.0589704	-0.202852	-0.0116506	-0.0912573	-0.260352	-0.10929	-0.072084	-0.17015	0.145231	0.0174177	-0.159826	-0.136317	0.128749	-0.156162	-0.331582	-0.113741	-0.0617682	-0.155561	-0.266368	-0.0959102	0.0347432	-0.108071	0.190007	0.1432	-0.201656	-0.103544	-0.246214	-0.227722	-0.253736	-0.180592	-0.233472	-0.304668	-0.00168133	0.0616536	-0.140561	-0.19422
419	0.0834687	0.189792	0.227937	0.0174336	0.0218368	-0.119613	-0.0938104	-0.0175693	0.011837	-0.0420033	-0.0299891	-0.145688	-0.0211311	-0.0189625	-0.127993	0.0175653	-0.0938108	-0.150294	-0.0561831	-0.0501515	-0.108492	0.170871	0.0155989	-0.0606529	-0.0843514	0.142004	-0.100247	-0.190356	-0.0448373	-0.0518782	-0.0830815	-0.142271	-0.0288617	0.0449992	-0.0880556	0.168873	0.136975	-0.128604	-0.0215301	-0.127886	-0.122011	-0.130671	-0.0536588	-0.145931	-0.176109	0.0300632	0.0821036	-0.0746231	-0.101967
420	0.0711053	0.211711	0.255903	0.00288522	-0.0413465	-0.133824	-0.140547	-0.0124373	-0.0324978	0.0400875	-0.0223373	-0.128742	0.0584594	-0.0590961	-0.142626	-0.021206	-0.0473352	-0.0878828	-0.0769694	-0.0338906	-0.141142	0.114287	0.113585	-0.0893449	-0.0551861	0.138733	-0.012825	-0.123172	-0.0668384	-0.0293396	0.04572	-0.154004	0.0288276	0.0570799	-0.0296258	0.0880204	0.0228197	-0.145216	-0.125865	-0.106073	-0.0551835	-0.154305	-0.0668724	-0.0554025	-0.196103	0.054657	0.146568	-0.0781035	-0.0736987
421	0.0240479	0.218795	0.17379	0.0714661	-0.0449006	-0.103226	-0.124584	0.0429579	-0.0142874	0.0321202	0.0364324	0.00786032	0.0305196	0.0485291	-0.065081	0.0337624	0.0746028	-0.0515739	-0.0167593	-0.0192499	-0.0118254	0.168605	0.0845552	0.0139408	-0.00417595	0.222801	0.0910244	-0.0754014	0.066584	0.0108841	0.0528842	-0.00241159	0.0423347	-0.0163287	-0.0613072	-0.0135428	-0.00907527	-0.0423728	0.0544993	0.0440933	0.0130347	0.0595601	0.0300696	0.00353089	-0.0414749	0.0563676	0.0102448	-0.121423	-0.073663
422	0.0160935	0.279662	0.289321	0.142745	0.0300288	-0.141362	-0.133098	0.0646915	0.0259565	-0.143588	0.089586	-0.172494	0.0148057	0.0448185	-0.130274	0.00460749	-0.110172	-0.115694	-0.0749816	-0.0724955	-0.169272	0.116653	-0.0243618	-0.0555016	-0.03198	0.245115	0.0360989	-0.098124	0.0165395	-0.0135834	0.0441617	-0.0435546	0.0295605	0.0426659	-0.0342283	0.0789634	0.0667231	-0.134415	0.138873	0.0237862	-0.0262039	0.0295772	-0.0455571	-0.00403665	-0.0561547	0.181073	0.0800726	-0.132271	-0.0965313
423	0.00505533	0.121138	0.149809	0.0715694	-0.0166158	-0.0859983	-0.0980841	0.0411545	0.0424777	-0.133695	0.0485138	-0.143582	0.0410106	0.063753	-0.077864	0.0129586	-0.066013	-0.139052	-0.0381269	-0.0475438	-0.066496	0.0410644	0.093823	-0.074401	-0.023888	0.194629	0.0255365	-0.0952572	0.0659878	0.00879649	-0.00671405	-0.0196307	0.0768199	0.0274885	-0.048758	0.0343099	0.0213811	-0.0652197	0.15957	0.0153895	-0.0142632	0.0579951	-0.0562587	-0.0186402	-0.0206305	0.106539	0.0471899	-0.164194	-0.117899
424	0.0391297	0.132672	0.112339	0.0143395	0.0879619	-0.104963	-0.175487	0.174426	-0.0105173	0.0417575	0.0311392	-0.0772109	0.177891	0.12995	-0.062564	0.14968	0.0393691	-0.0917336	0.0490348	0.0242317	0.110687	0.126104	0.104542	-0.0177029	0.0327278	0.336009	0.0146569	-0.0642302	0.277463	0.0582176	-0.0129056	0.0289544	0.072372	-0.0267045	-0.121333	0.0352465	0.0409096	-0.0851773	0.268083	0.0109173	-0.0536869	0.0453132	0.0612953	-0.0595949	-0.119476	0.088284	0.0251421	-0.283459	-0.190295
425	-0.0133406	0.0357033	0.0522381	0.0656774	0.100941	-0.0868288	-0.0360964	0.124898	0.0685476	-0.0553115	0.0396512	-0.00756708	0.0878893	0.131218	-0.0129663	0.113462	-0.0550659	-0.149964	0.0297696	0.0194722	0.0896247	0.0583884	0.00159104	-0.00376814	0.0115827	0.185592	-0.00690105	-0.100778	0.206116	0.0579912	-0.134447	0.0272597	0.0339507	-0.0284289	-0.0993435	0.0402399	0.0731953	-0.0301388	0.26795	0.0438962	-0.0965865	0.124895	-0.00360541	-0.0856184	-0.0447904	0.029648	0.00519404	-0.243332	-0.180179
426	-0.0327119	0.168384	0.215982	0.0210085	0.0476811	-0.147378	-0.181418	0.0533075	0.0225119	-0.0991232	0.0572346	-0.232921	0.0695728	0.0570734	-0.158794	0.0533352	-0.0689064	-0.148748	-0.0514617	-0.0263657	-0.124009	0.152748	-0.0156494	-0.114714	-0.0352386	0.217165	-0.0754373	-0.188545	0.0584158	-0.0560937	-0.0772902	-0.0907081	0.0616771	-0.0198878	-0.109619	0.0661498	-0.00325276	-0.19696	0.144814	-0.105962	-0.119329	-0.0942222	-0.0943149	-0.104717	-0.151087	0.116172	0.020916	-0.269178	-0.198263
427	-0.0432999	0.0650234	0.0780553	-0.0241659	-0.0146336	-0.0881984	-0.147788	-0.00581193	0.0177161	-0.0250095	0.054055	-0.130601	0.0722048	0.0453881	-0.100612	0.0689618	-0.0576835	-0.131793	-0.0654251	-0.0263925	-0.0633664	0.119583	-0.0457932	-0.10634	-0.0124782	0.155599	-0.0596491	-0.167058	0.0657612	-0.0131479	-0.129167	-0.0116656	-0.0361596	-0.00163353	-0.169943	0.00863751	0.0200212	-0.0900775	0.113341	-0.0822422	-0.10238	-0.0382689	-0.074884	-0.0947032	-0.0830684	0.00469236	0.0255589	-0.239032	-0.171674
428	0.059555	0.207709	0.259423	0.0949642	0.016318	-0.119166	-0.142106	-0.00688718	0.0179329	-0.13189	0.0277712	-0.222731	0.0390056	0.0605437	-0.0958318	0.0125735	-0.0688528	-0.164944	-0.0814746	-0.0705787	-0.172922	0.116933	-0.0372837	-0.0207868	-0.0353129	0.126182	-0.0288652	-0.192431	-0.0435369	-0.0238541	-0.0806869	-0.156862	0.00566349	0.039182	-0.00278955	0.199458	0.216239	-0.125235	0.0569665	-0.122865	-0.137477	-0.127439	-0.122329	-0.14375	-0.138041	0.115934	0.10612	-0.132546	-0.0833437
429	0.0573026	0.0952171	0.150624	0.126779	0.0091768	-0.0935146	-0.0444693	0.138504	0.00163989	0.105105	0.0937023	-0.0244059	0.0741442	0.187948	0.153326	0.193034	0.0420474	-0.0871455	0.154437	0.00777184	0.153368	-0.00282757	0.0792803	0.0792799	0.0854472	0.165939	0.000296276	0.0304527	0.103688	0.0885428	-0.0780206	0.0159965	0.0911416	0.0524201	0.0800869	0.108266	0.0527941	0.153897	0.0664019	-0.121486	-0.0958801	-0.0602897	0.0866542	-0.123943	-0.0731591	0.0695543	0.0180959	-0.0150969	0.0345226
[truncated: 21 more rows]
[truncated: 372 more columns]
